# Supplementary material for: SLAPSHOT reveals rapid dynamics of extracellularly exposed proteome in response to calcium-activated plasma membrane phospholipid scrambling
Source: Commun Biol. 2024 Aug 29;7:1060. doi: 10.1038/s42003-024-06729-x (PMC11362511; doi:10.1038/s42003-024-06729-x)
Supplement: Supplementary file 4 — Supplementary Data 1-7 [file 42003_2024_6729_MOESM4_ESM.xlsx]

## Sheet: Suppl. Data 1
Supplementary Data 1
Protein iBAQ intensities from SLAPSHOT and CSC labeled U2OS from five replicates.
			CSC					SLAPSHOT					CSC					SLAPSHOT						Protein localization annotations
			Replicates					Replicates					Replicates					Replicates
			1	2	3	4	5	1	2	3	4	5	1	2	3	4	5	1	2	3	4	5
ID	Gene	Protein	Peptides	Peptides	Peptides	Peptides	Peptides	Peptides	Peptides	Peptides	Peptides	Peptides	iBAQ	iBAQ	iBAQ	iBAQ	iBAQ	iBAQ	iBAQ	iBAQ	iBAQ	iBAQ		Transmembrane	Secreted	Plasma membrane with extracellukar domain	Other plasma membrane	Endosome	Golgi	Endoplasmic reticulum	Lysosome	Vesicles	Peroxisome	Cytosol	Cytoskeleton	Nucleus	Mitochondria	Mitovesicles	Extracellular vesicles	Transmembrane - plasma membrane	Transmembrane - intracellular	Not transmembrane	Not transmembrane - secreted	Not transmembrane - not secreted
O75340	PDCD6	Programmed cell death protein 6	0	0	0	0	0	1	1	1	0	0	0	0	0	0	0	297590	337310	889490	0	0		FALSE	FALSE	FALSE	FALSE	TRUE	FALSE	TRUE	FALSE	TRUE	FALSE	TRUE	FALSE	TRUE	FALSE	FALSE	TRUE	FALSE	FALSE	TRUE	FALSE	TRUE
P35237	SERPINB6	Serpin B6	1	0	0	0	0	2	0	0	0	1	0	0	0	0	0	277810	0	0	0	38831		FALSE	TRUE	FALSE	FALSE	FALSE	FALSE	FALSE	FALSE	FALSE	FALSE	TRUE	FALSE	FALSE	FALSE	FALSE	TRUE	FALSE	FALSE	TRUE	TRUE	FALSE
A0A024R4E5	HDLBP	Vigilin	0	0	0	1	0	14	7	9	24	16	0	0	0	8497.1	0	880050	259110	512110	379740	1082400		FALSE	FALSE	FALSE	FALSE	FALSE	FALSE	FALSE	FALSE	FALSE	FALSE	TRUE	FALSE	FALSE	FALSE	FALSE	TRUE	FALSE	FALSE	TRUE	FALSE	TRUE
A0A024R4K9	TMEM120A	Transmembrane protein 120A	0	0	0	0	0	0	1	1	0	0	0	0	0	0	0	0	25346	75581	0	0		FALSE	FALSE	FALSE	FALSE	FALSE	FALSE	FALSE	FALSE	FALSE	FALSE	FALSE	FALSE	TRUE	FALSE	FALSE	TRUE	FALSE	FALSE	TRUE	FALSE	TRUE
Q9H4M9	EHD1	EH domain-containing protein 1	4	4	7	2	0	15	19	14	9	4	140210	122520	1398100	20450	0	3585900	3663700	9390700	487820	311050		FALSE	FALSE	FALSE	TRUE	TRUE	FALSE	FALSE	FALSE	FALSE	FALSE	FALSE	FALSE	FALSE	FALSE	FALSE	TRUE	FALSE	FALSE	TRUE	FALSE	TRUE
P01009	SERPINA1	Alpha-1-antitrypsin;Short peptide from AAT	0	0	0	0	0	0	0	0	0	0	0	0	0	0	0	0	0	0	0	0		FALSE	TRUE	FALSE	TRUE	FALSE	FALSE	TRUE	FALSE	TRUE	FALSE	FALSE	FALSE	FALSE	FALSE	FALSE	TRUE	FALSE	FALSE	TRUE	TRUE	FALSE
P25787	PSMA2	Proteasome subunit alpha type-2;Proteasome subunit alpha type	1	1	0	0	1	1	1	1	0	3	95659	94234	0	0	58212	526070	414770	250360	0	512590		FALSE	FALSE	FALSE	FALSE	FALSE	FALSE	FALSE	FALSE	FALSE	FALSE	TRUE	FALSE	TRUE	FALSE	FALSE	TRUE	FALSE	FALSE	TRUE	FALSE	TRUE
Q96QC4	MICA		3	1	3	1	2	1	0	0	0	3	544510	0	390290	57054	67219	130840	0	0	0	873600		FALSE	FALSE	FALSE	FALSE	FALSE	FALSE	FALSE	FALSE	FALSE	FALSE	FALSE	FALSE	FALSE	FALSE	FALSE	TRUE	FALSE	FALSE	TRUE	FALSE	TRUE
P46379	BAG6	Large proline-rich protein BAG6	0	0	0	0	0	4	8	10	6	4	0	0	0	0	0	188780	485350	2021600	113430	215520		FALSE	TRUE	FALSE	FALSE	FALSE	FALSE	FALSE	FALSE	FALSE	FALSE	TRUE	FALSE	TRUE	FALSE	FALSE	TRUE	FALSE	FALSE	TRUE	TRUE	FALSE
P01614	IGKV2-40	Ig kappa chain V-II region Cum;Ig kappa chain V-II region RPMI 6410;Ig kappa chain V-II region FR	0	0	0	0	0	0	0	0	0	0	0	0	0	0	0	0	0	0	0	0		FALSE	TRUE	FALSE	TRUE	FALSE	FALSE	FALSE	FALSE	FALSE	FALSE	FALSE	FALSE	FALSE	FALSE	FALSE	FALSE	FALSE	FALSE	TRUE	TRUE	FALSE
Q9C0C7	AMBRA1	Activating molecule in BECN1-regulated autophagy protein 1	0	0	0	0	0	0	1	3	0	0	0	0	0	0	0	0	23426	53081	0	0		FALSE	FALSE	FALSE	FALSE	FALSE	FALSE	FALSE	FALSE	TRUE	FALSE	TRUE	FALSE	FALSE	TRUE	FALSE	FALSE	FALSE	FALSE	TRUE	FALSE	TRUE
P58107	EPPK1	Epiplakin	2	2	2	3	0	5	5	0	4	6	0	7071.9	0	0	0	2778	16377	0	0	26204		FALSE	FALSE	FALSE	TRUE	FALSE	FALSE	FALSE	FALSE	FALSE	FALSE	TRUE	TRUE	FALSE	FALSE	FALSE	TRUE	FALSE	FALSE	TRUE	FALSE	TRUE
Q96QE3	ATAD5	ATPase family AAA domain-containing protein 5	0	0	0	0	0	0	0	3	0	0	0	0	0	0	0	0	0	60463	0	0		FALSE	FALSE	FALSE	FALSE	FALSE	FALSE	FALSE	FALSE	FALSE	FALSE	TRUE	FALSE	TRUE	FALSE	FALSE	TRUE	FALSE	FALSE	TRUE	FALSE	TRUE
O00213	APBB1	Amyloid beta A4 precursor protein-binding family B member 1	0	0	0	0	0	1	0	1	0	1	0	0	0	0	0	13846	0	40745	0	22800		FALSE	FALSE	FALSE	TRUE	FALSE	FALSE	FALSE	FALSE	FALSE	FALSE	TRUE	FALSE	TRUE	FALSE	FALSE	FALSE	FALSE	FALSE	TRUE	FALSE	TRUE
Q9NRZ9	HELLS	Lymphoid-specific helicase	0	0	0	0	0	2	2	5	2	1	0	0	0	0	0	37390	32804	323950	5217.8	24260		FALSE	FALSE	FALSE	FALSE	FALSE	TRUE	FALSE	FALSE	TRUE	FALSE	FALSE	FALSE	TRUE	FALSE	FALSE	TRUE	FALSE	FALSE	TRUE	FALSE	TRUE
Q9NV06	DCAF13	DDB1- and CUL4-associated factor 13	0	0	1	0	0	2	2	3	1	1	0	0	38625	0	0	355560	635930	905770	10946	64219		FALSE	FALSE	FALSE	FALSE	FALSE	FALSE	FALSE	FALSE	FALSE	FALSE	FALSE	FALSE	TRUE	FALSE	FALSE	FALSE	FALSE	FALSE	TRUE	FALSE	TRUE
P43003	SLC1A3	Excitatory amino acid transporter 1;Amino acid transporter	0	0	1	0	0	0	0	0	0	0	0	0	411280	0	0	0	0	0	0	0		TRUE	FALSE	TRUE	FALSE	FALSE	FALSE	FALSE	FALSE	FALSE	FALSE	FALSE	FALSE	TRUE	TRUE	TRUE	TRUE	TRUE	FALSE	FALSE	FALSE	FALSE
Q9Y4X5	ARIH1	E3 ubiquitin-protein ligase ARIH1	0	0	0	0	0	2	0	1	0	0	0	0	0	0	0	181230	0	88781	0	0		FALSE	FALSE	FALSE	FALSE	FALSE	TRUE	FALSE	FALSE	FALSE	FALSE	TRUE	FALSE	TRUE	FALSE	FALSE	TRUE	FALSE	FALSE	TRUE	FALSE	TRUE
Q92945	KHSRP	Far upstream element-binding protein 2	0	0	0	0	0	16	5	17	16	18	0	0	0	0	0	4714600	796071	4186200	689510	3208600		FALSE	FALSE	FALSE	FALSE	FALSE	FALSE	FALSE	FALSE	FALSE	FALSE	TRUE	FALSE	TRUE	FALSE	FALSE	TRUE	FALSE	FALSE	TRUE	FALSE	TRUE
Q7Z5N4	SDK1	Protein sidekick-1	0	0	2	1	0	0	0	0	0	0	0	0	28648	2874.3	0	0	0	0	0	0		TRUE	FALSE	TRUE	FALSE	FALSE	FALSE	FALSE	FALSE	FALSE	FALSE	FALSE	FALSE	FALSE	FALSE	FALSE	TRUE	TRUE	FALSE	FALSE	FALSE	FALSE
P62942	FKBP1A	Peptidyl-prolyl cis-trans isomerase FKBP1A;Peptidyl-prolyl cis-trans isomerase	0	0	0	0	0	0	0	0	0	1	0	0	0	0	0	0	0	0	0	388480		FALSE	FALSE	FALSE	FALSE	FALSE	FALSE	TRUE	FALSE	FALSE	FALSE	TRUE	FALSE	FALSE	FALSE	FALSE	TRUE	FALSE	FALSE	TRUE	FALSE	TRUE
Q9Y6I9	TEX264	Testis-expressed sequence 264 protein	0	0	0	0	0	2	0	2	2	2	0	0	0	0	0	389910	0	575030	83936	455410		TRUE	TRUE	FALSE	FALSE	FALSE	FALSE	TRUE	FALSE	TRUE	FALSE	FALSE	FALSE	TRUE	FALSE	FALSE	FALSE	FALSE	TRUE	FALSE	FALSE	FALSE
Q96C36	PYCR2	Pyrroline-5-carboxylate reductase 2;Pyrroline-5-carboxylate reductase	0	0	0	0	0	1	1	3	1	3	0	0	0	0	0	257100	315230	446930	18150	192190		FALSE	FALSE	FALSE	FALSE	FALSE	FALSE	FALSE	FALSE	FALSE	FALSE	TRUE	FALSE	FALSE	TRUE	FALSE	TRUE	FALSE	FALSE	TRUE	FALSE	TRUE
Q96T88	UHRF1	E3 ubiquitin-protein ligase UHRF1	0	1	0	0	0	3	4	5	6	3	0	14865	0	0	0	304560	235600	1010300	90349	205160		FALSE	FALSE	FALSE	FALSE	FALSE	FALSE	FALSE	FALSE	FALSE	FALSE	FALSE	FALSE	TRUE	FALSE	FALSE	TRUE	FALSE	FALSE	TRUE	FALSE	TRUE
Q9Y605	MRFAP1	MORF4 family-associated protein 1	0	0	0	0	0	0	0	0	0	1	0	0	0	0	0	0	0	0	0	628300		FALSE	FALSE	FALSE	FALSE	FALSE	FALSE	FALSE	FALSE	FALSE	FALSE	TRUE	FALSE	TRUE	FALSE	FALSE	FALSE	FALSE	FALSE	TRUE	FALSE	TRUE
Q96RQ1	ERGIC2	Endoplasmic reticulum-Golgi intermediate compartment protein 2	0	0	0	0	0	0	0	0	1	0	0	0	0	0	0	0	0	0	59046	0		TRUE	FALSE	FALSE	FALSE	FALSE	TRUE	TRUE	FALSE	TRUE	FALSE	FALSE	FALSE	TRUE	FALSE	FALSE	TRUE	FALSE	TRUE	FALSE	FALSE	FALSE
O15126	SCAMP1	Secretory carrier-associated membrane protein 1	0	0	0	0	0	1	0	1	0	0	0	0	0	0	0	65186	0	277930	0	0		TRUE	FALSE	FALSE	FALSE	TRUE	TRUE	FALSE	FALSE	TRUE	FALSE	FALSE	FALSE	TRUE	FALSE	FALSE	TRUE	FALSE	TRUE	FALSE	FALSE	FALSE
Q9H0U3	MAGT1	Magnesium transporter protein 1	0	0	0	0	0	1	2	0	1	0	0	0	0	0	0	248830	230020	0	22724	0		TRUE	FALSE	TRUE	FALSE	FALSE	FALSE	TRUE	FALSE	FALSE	FALSE	FALSE	FALSE	FALSE	FALSE	FALSE	TRUE	TRUE	FALSE	FALSE	FALSE	FALSE
Q9BRJ2	MRPL45	39S ribosomal protein L45, mitochondrial	0	0	0	0	0	2	1	0	1	1	0	0	0	0	0	299470	219960	0	57760	112770		FALSE	FALSE	FALSE	FALSE	FALSE	FALSE	FALSE	FALSE	FALSE	FALSE	FALSE	FALSE	FALSE	TRUE	FALSE	TRUE	FALSE	FALSE	TRUE	FALSE	TRUE
Q9NRW7	VPS45	Vacuolar protein sorting-associated protein 45	0	0	0	0	0	2	2	1	3	0	0	0	0	0	0	73483	52128	148670	52576	0		FALSE	FALSE	FALSE	FALSE	TRUE	TRUE	FALSE	FALSE	FALSE	FALSE	FALSE	FALSE	FALSE	FALSE	FALSE	TRUE	FALSE	FALSE	TRUE	FALSE	TRUE
Q969V6	MRTFA	MKL/myocardin-like protein 1	0	0	0	0	0	3	3	1	0	1	0	0	0	0	0	159210	141320	69578	0	26859		FALSE	FALSE	FALSE	FALSE	FALSE	FALSE	FALSE	FALSE	FALSE	FALSE	TRUE	FALSE	TRUE	FALSE	FALSE	TRUE	FALSE	FALSE	TRUE	FALSE	TRUE
Q8WYA6	CTNNBL1	Beta-catenin-like protein 1	0	0	0	0	0	0	0	0	1	0	0	0	0	0	0	0	0	0	28227	0		FALSE	FALSE	FALSE	FALSE	FALSE	FALSE	FALSE	FALSE	FALSE	FALSE	TRUE	FALSE	TRUE	FALSE	FALSE	TRUE	FALSE	FALSE	TRUE	FALSE	TRUE
Q15005	SPCS2	Signal peptidase complex subunit 2	1	1	1	1	0	3	3	3	4	4	117640	66626	194200	20206	0	4002600	3164900	1892500	371090	1529500		TRUE	FALSE	FALSE	FALSE	FALSE	FALSE	TRUE	FALSE	FALSE	FALSE	FALSE	FALSE	TRUE	FALSE	FALSE	TRUE	FALSE	TRUE	FALSE	FALSE	FALSE
Q9NRP0	OSTC	Oligosaccharyltransferase complex subunit OSTC	0	0	0	1	0	0	0	0	0	0	0	0	0	69587	0	0	0	0	0	0		TRUE	FALSE	TRUE	FALSE	FALSE	FALSE	TRUE	FALSE	FALSE	FALSE	FALSE	FALSE	FALSE	FALSE	TRUE	TRUE	TRUE	FALSE	FALSE	FALSE	FALSE
Q96PV6	LENG8	Leukocyte receptor cluster member 8	0	0	0	0	0	0	0	1	0	0	0	0	0	0	0	0	0	265070	0	0		FALSE	FALSE	FALSE	FALSE	FALSE	FALSE	FALSE	FALSE	FALSE	FALSE	TRUE	FALSE	TRUE	FALSE	FALSE	FALSE	FALSE	FALSE	TRUE	FALSE	TRUE
O14979	HNRNPDL	Heterogeneous nuclear ribonucleoprotein D-like	1	0	0	0	0	3	3	0	2	5	54602	0	0	0	0	1675400	1048403	0	16902	1817200		FALSE	FALSE	FALSE	FALSE	FALSE	FALSE	FALSE	FALSE	FALSE	FALSE	TRUE	FALSE	TRUE	FALSE	FALSE	TRUE	FALSE	FALSE	TRUE	FALSE	TRUE
P49720	PSMB3	Proteasome subunit beta type-3	0	0	0	0	0	0	1	0	1	0	0	0	0	0	0	0	210710	0	60749	0		FALSE	FALSE	FALSE	FALSE	FALSE	FALSE	FALSE	FALSE	FALSE	FALSE	TRUE	FALSE	TRUE	FALSE	FALSE	TRUE	FALSE	FALSE	TRUE	FALSE	TRUE
O60841	EIF5B	Eukaryotic translation initiation factor 5B	0	0	0	0	0	6	6	6	7	8	0	0	0	0	0	337680	529740	1291200	130840	535010		FALSE	FALSE	FALSE	TRUE	FALSE	FALSE	FALSE	FALSE	FALSE	FALSE	TRUE	FALSE	FALSE	FALSE	FALSE	TRUE	FALSE	FALSE	TRUE	FALSE	TRUE
A0A087X0G7	IKBKG	NF-kappa-B essential modulator	0	0	0	0	0	2	1	4	0	0	0	0	0	0	0	612340	91616	1147400	0	0		FALSE	FALSE	FALSE	FALSE	FALSE	FALSE	FALSE	FALSE	FALSE	FALSE	TRUE	FALSE	FALSE	FALSE	FALSE	TRUE	FALSE	FALSE	TRUE	FALSE	TRUE
Q9Y3D8	AK6	Adenylate kinase isoenzyme 6	0	0	1	0	0	3	3	0	0	1	0	0	100120	0	0	751910	820040	0	0	360900		FALSE	FALSE	FALSE	FALSE	FALSE	FALSE	FALSE	FALSE	FALSE	FALSE	TRUE	FALSE	TRUE	FALSE	FALSE	FALSE	FALSE	FALSE	TRUE	FALSE	TRUE
Q96B23	C18orf25	Uncharacterized protein C18orf25	0	0	0	0	0	1	0	0	0	0	0	0	0	0	0	93697	0	0	0	0		FALSE	FALSE	FALSE	FALSE	FALSE	FALSE	FALSE	FALSE	FALSE	FALSE	TRUE	FALSE	TRUE	FALSE	FALSE	FALSE	FALSE	FALSE	TRUE	FALSE	TRUE
Q96JY6	PDLIM2	PDZ and LIM domain protein 2	0	0	0	0	0	3	1	3	0	3	0	0	0	0	0	689500	91003	701700	0	453910		FALSE	FALSE	FALSE	FALSE	FALSE	FALSE	FALSE	FALSE	FALSE	FALSE	TRUE	TRUE	TRUE	FALSE	FALSE	TRUE	FALSE	FALSE	TRUE	FALSE	TRUE
O00762	UBE2C	Ubiquitin-conjugating enzyme E2 C	0	0	0	0	0	2	0	0	0	1	0	0	0	0	0	172410	0	0	0	138910		FALSE	FALSE	FALSE	TRUE	FALSE	FALSE	FALSE	FALSE	FALSE	FALSE	TRUE	FALSE	FALSE	FALSE	FALSE	TRUE	FALSE	FALSE	TRUE	FALSE	TRUE
Q6UB35	MTHFD1L	Monofunctional C1-tetrahydrofolate synthase, mitochondrial	1	2	0	4	0	11	8	13	14	11	21444	17964	36049.9	19533	0	1764400	734750	3.34724e+06	406210	709890		FALSE	FALSE	FALSE	FALSE	FALSE	FALSE	FALSE	FALSE	FALSE	FALSE	FALSE	FALSE	FALSE	TRUE	TRUE	TRUE	FALSE	FALSE	TRUE	FALSE	TRUE
Q00610	CLTC	Clathrin heavy chain 1;Clathrin heavy chain	11	12	17	24	9	37	36	49	46	35	293646	482475	847855	549378	985810	11590036	11710255	26057605	3952418	5090510		FALSE	FALSE	FALSE	FALSE	TRUE	FALSE	FALSE	TRUE	TRUE	FALSE	TRUE	TRUE	FALSE	FALSE	FALSE	TRUE	FALSE	FALSE	TRUE	FALSE	TRUE
O43548	TGM5	Protein-glutamine gamma-glutamyltransferase 5	0	0	0	0	0	0	0	0	0	0	0	0	0	0	0	0	0	0	0	15990		FALSE	TRUE	FALSE	FALSE	FALSE	FALSE	FALSE	FALSE	FALSE	FALSE	TRUE	FALSE	FALSE	FALSE	FALSE	TRUE	FALSE	FALSE	TRUE	TRUE	FALSE
O00746	NME4	Nucleoside diphosphate kinase, mitochondrial;Nucleoside diphosphate kinase	0	0	0	0	0	1	1	0	0	0	0	0	0	0	0	123990	110690	0	0	0		FALSE	FALSE	FALSE	FALSE	FALSE	FALSE	FALSE	FALSE	FALSE	FALSE	FALSE	FALSE	FALSE	TRUE	FALSE	TRUE	FALSE	FALSE	TRUE	FALSE	TRUE
Q9P2E9	RRBP1	Ribosome-binding protein 1	0	0	1	0	0	2	8	6	11	20	0	0	5926.4	0	0	16339	113750	165510	60230	440050		TRUE	FALSE	FALSE	FALSE	FALSE	FALSE	TRUE	FALSE	FALSE	FALSE	FALSE	FALSE	FALSE	FALSE	FALSE	TRUE	FALSE	TRUE	FALSE	FALSE	FALSE
Q9ULU4-4	ZMYND8	Protein kinase C-binding protein 1	0	0	0	0	0	0	0	2	0	0	0	0	0	0	0	0	0	72775	0	0		FALSE	FALSE	FALSE	FALSE	FALSE	TRUE	FALSE	FALSE	FALSE	FALSE	TRUE	FALSE	TRUE	FALSE	FALSE	TRUE	FALSE	FALSE	TRUE	FALSE	TRUE
Q9Y371	SH3GLB1	Endophilin-B1	0	0	0	0	0	4	0	2	1	3	0	0	0	0	0	550320	0	196390	37698	209080		FALSE	FALSE	FALSE	FALSE	FALSE	TRUE	FALSE	FALSE	TRUE	FALSE	TRUE	FALSE	FALSE	FALSE	FALSE	TRUE	FALSE	FALSE	TRUE	FALSE	TRUE
Q9C0D9	EPT1	Ethanolaminephosphotransferase 1	0	0	0	0	0	1	0	0	0	0	0	0	0	0	0	181770	0	0	0	0		TRUE	FALSE	FALSE	FALSE	FALSE	FALSE	TRUE	FALSE	FALSE	FALSE	FALSE	FALSE	FALSE	FALSE	FALSE	TRUE	FALSE	TRUE	FALSE	FALSE	FALSE
O75027	ABCB7	ATP-binding cassette sub-family B member 7, mitochondrial	0	0	0	0	0	1	1	1	2	2	0	0	0	0	0	58599	74839	75910	24484	56599		TRUE	FALSE	FALSE	FALSE	FALSE	FALSE	FALSE	FALSE	FALSE	FALSE	FALSE	FALSE	FALSE	TRUE	TRUE	TRUE	FALSE	TRUE	FALSE	FALSE	FALSE
Q99460	PSMD1	26S proteasome non-ATPase regulatory subunit 1	0	0	0	0	0	0	1	2	3	5	0	0	0	0	0	0	37105	98170	56571	271730		FALSE	FALSE	FALSE	FALSE	FALSE	FALSE	FALSE	FALSE	FALSE	FALSE	FALSE	FALSE	TRUE	FALSE	FALSE	TRUE	FALSE	FALSE	TRUE	FALSE	TRUE
Q15334	LLGL1	Lethal(2) giant larvae protein homolog 1	0	0	0	0	0	3	3	7	0	5	0	0	0	0	0	282990	121540	797900	0	230430		FALSE	FALSE	FALSE	FALSE	TRUE	FALSE	FALSE	FALSE	FALSE	FALSE	FALSE	FALSE	FALSE	FALSE	FALSE	TRUE	FALSE	FALSE	TRUE	FALSE	TRUE
Q96T37	RBM15	Putative RNA-binding protein 15	0	1	0	0	1	5	7	6	2	5	0	4559.4	0	0	9473.6	118030	343420	483400	24668	78785		FALSE	FALSE	FALSE	FALSE	FALSE	FALSE	FALSE	FALSE	FALSE	FALSE	FALSE	FALSE	TRUE	FALSE	FALSE	TRUE	FALSE	FALSE	TRUE	FALSE	TRUE
P19388	POLR2E	DNA-directed RNA polymerases I, II, and III subunit RPABC1	0	0	0	0	0	2	3	0	0	0	0	0	0	0	0	644330	771260	0	0	0		FALSE	FALSE	FALSE	FALSE	FALSE	FALSE	FALSE	FALSE	FALSE	FALSE	FALSE	FALSE	TRUE	FALSE	FALSE	TRUE	FALSE	FALSE	TRUE	FALSE	TRUE
O95299	NDUFA10	NADH dehydrogenase [ubiquinone] 1 alpha subcomplex subunit 10, mitochondrial	0	0	4	0	1	3	6	8	2	1	0	0	497620	0	122810	213560	1256000	5299700	49252	34294		FALSE	FALSE	FALSE	FALSE	FALSE	FALSE	FALSE	FALSE	FALSE	FALSE	FALSE	FALSE	FALSE	TRUE	TRUE	TRUE	FALSE	FALSE	TRUE	FALSE	TRUE
Q9NVH2	INTS7	Integrator complex subunit 7	0	0	0	0	0	1	1	2	1	0	0	0	0	0	0	15229	20897	157830	6383.7	0		FALSE	FALSE	FALSE	FALSE	FALSE	FALSE	FALSE	FALSE	FALSE	FALSE	TRUE	FALSE	TRUE	FALSE	FALSE	TRUE	FALSE	FALSE	TRUE	FALSE	TRUE
Q9H4H8	FAM83D	Protein FAM83D	0	0	0	0	0	1	3	3	0	0	0	0	0	0	0	120370	214310	442490	0	0		FALSE	FALSE	FALSE	FALSE	FALSE	FALSE	FALSE	FALSE	FALSE	FALSE	TRUE	TRUE	FALSE	FALSE	FALSE	FALSE	FALSE	FALSE	TRUE	FALSE	TRUE
P18621	RPL17	60S ribosomal protein L17	2	6	6	4	3	5	8	10	7	8	1579650	2053600	5090400	426020	1284960	18421850	24281000	52520000	2628700	22578160		FALSE	FALSE	FALSE	FALSE	FALSE	FALSE	TRUE	FALSE	FALSE	FALSE	TRUE	FALSE	FALSE	FALSE	FALSE	TRUE	FALSE	FALSE	TRUE	FALSE	TRUE
Q765P7	MTSS1L	MTSS1-like protein	0	0	0	0	0	1	0	1	0	0	0	0	0	0	0	17851	0	42013	0	0		FALSE	FALSE	FALSE	FALSE	FALSE	FALSE	FALSE	FALSE	FALSE	FALSE	TRUE	FALSE	FALSE	FALSE	FALSE	TRUE	FALSE	FALSE	TRUE	FALSE	TRUE
P18564	ITGB6	Integrin beta-6;Integrin beta	1	1	1	1	1	1	0	1	1	1	4315700	1154800	4581500	1340300	0	1575500	0	1621300	274790	1512300		TRUE	FALSE	TRUE	FALSE	FALSE	FALSE	FALSE	FALSE	FALSE	FALSE	FALSE	FALSE	TRUE	FALSE	FALSE	TRUE	TRUE	FALSE	FALSE	FALSE	FALSE
P54252	ATXN3	Ataxin-3	0	0	0	0	0	2	0	0	0	0	0	0	0	0	0	127630	0	0	0	0		FALSE	FALSE	FALSE	TRUE	FALSE	FALSE	FALSE	FALSE	FALSE	FALSE	FALSE	FALSE	TRUE	FALSE	FALSE	TRUE	FALSE	FALSE	TRUE	FALSE	TRUE
Q9NP79	VTA1	Vacuolar protein sorting-associated protein VTA1 homolog	0	0	0	0	0	2	0	1	1	0	0	0	0	0	0	744510	0	307650	35140	0		FALSE	FALSE	FALSE	FALSE	TRUE	FALSE	FALSE	FALSE	TRUE	FALSE	TRUE	FALSE	TRUE	FALSE	FALSE	TRUE	FALSE	FALSE	TRUE	FALSE	TRUE
P31641	SLC6A6	Sodium- and chloride-dependent taurine transporter;Transporter	0	0	0	1	0	0	0	0	0	0	0	0	0	6595.6	0	0	0	0	0	0		TRUE	FALSE	TRUE	FALSE	FALSE	FALSE	FALSE	FALSE	FALSE	FALSE	FALSE	FALSE	FALSE	FALSE	FALSE	TRUE	TRUE	FALSE	FALSE	FALSE	FALSE
Q6UXV4	APOOL	MICOS complex subunit MIC27	0	0	1	0	1	2	5	3	2	2	0	0	181790	0	0	408940	806440	1589600	99267	415720		TRUE	FALSE	FALSE	FALSE	FALSE	FALSE	FALSE	FALSE	FALSE	FALSE	FALSE	FALSE	FALSE	TRUE	TRUE	TRUE	FALSE	TRUE	FALSE	FALSE	FALSE
P28340	POLD1	DNA polymerase delta catalytic subunit;DNA polymerase	0	1	3	1	0	9	10	20	12	1	0	12081	68391	0	0	511150	598190	2466800	125450	39021		FALSE	FALSE	FALSE	FALSE	FALSE	FALSE	FALSE	FALSE	FALSE	FALSE	FALSE	FALSE	TRUE	FALSE	FALSE	TRUE	FALSE	FALSE	TRUE	FALSE	TRUE
Q6UXD5	SEZ6L2	Seizure 6-like protein 2	1	0	0	0	0	0	0	0	0	0	26327	0	0	0	0	0	0	0	0	0		TRUE	FALSE	TRUE	FALSE	FALSE	FALSE	TRUE	FALSE	FALSE	FALSE	FALSE	FALSE	FALSE	FALSE	FALSE	FALSE	TRUE	FALSE	FALSE	FALSE	FALSE
Q7Z478	DHX29	ATP-dependent RNA helicase DHX29	0	0	0	0	0	2	3	2	0	1	0	0	0	0	0	60799	19893	33125	0	12283		FALSE	FALSE	FALSE	FALSE	FALSE	FALSE	FALSE	FALSE	FALSE	FALSE	TRUE	FALSE	FALSE	FALSE	FALSE	TRUE	FALSE	FALSE	TRUE	FALSE	TRUE
P09132	SRP19	Signal recognition particle 19 kDa protein	0	0	0	0	0	1	1	1	1	1	0	0	0	0	0	135540	109910	348190	63621	234180		FALSE	FALSE	FALSE	FALSE	FALSE	FALSE	FALSE	FALSE	FALSE	FALSE	TRUE	FALSE	FALSE	FALSE	FALSE	TRUE	FALSE	FALSE	TRUE	FALSE	TRUE
O94813	SLIT2	Slit homolog 2 protein;Slit homolog 2 protein N-product;Slit homolog 2 protein C-product	0	0	0	0	0	0	0	0	0	2	0	0	0	0	0	0	0	0	0	13365		FALSE	TRUE	FALSE	TRUE	FALSE	FALSE	FALSE	FALSE	FALSE	FALSE	FALSE	FALSE	FALSE	FALSE	FALSE	TRUE	FALSE	FALSE	TRUE	TRUE	FALSE
Q8IY67	RAVER1	Ribonucleoprotein PTB-binding 1	0	0	0	0	0	0	0	0	1	1	0	0	0	0	0	0	0	0	8233.6	40275		FALSE	FALSE	FALSE	FALSE	FALSE	FALSE	FALSE	FALSE	FALSE	FALSE	TRUE	FALSE	TRUE	FALSE	FALSE	FALSE	FALSE	FALSE	TRUE	FALSE	TRUE
Q6IN84	MRM1	rRNA methyltransferase 1, mitochondrial	0	0	0	0	0	0	1	0	0	0	0	0	0	0	0	0	46052	0	0	0		FALSE	FALSE	FALSE	FALSE	FALSE	FALSE	FALSE	FALSE	FALSE	FALSE	FALSE	FALSE	FALSE	TRUE	FALSE	TRUE	FALSE	FALSE	TRUE	FALSE	TRUE
Q6ZSZ5	ARHGEF18	Rho guanine nucleotide exchange factor 18	0	0	0	0	0	0	2	1	0	1	0	0	0	0	0	0	48728	80542	0	17033		FALSE	FALSE	FALSE	TRUE	FALSE	FALSE	FALSE	FALSE	FALSE	FALSE	TRUE	TRUE	TRUE	FALSE	FALSE	TRUE	FALSE	FALSE	TRUE	FALSE	TRUE
O15372	EIF3H	Eukaryotic translation initiation factor 3 subunit H	0	0	0	0	0	4	2	2	1	3	0	0	0	0	0	671240	162610	237660	23166	286150		FALSE	FALSE	FALSE	FALSE	FALSE	FALSE	FALSE	FALSE	FALSE	FALSE	TRUE	FALSE	FALSE	FALSE	FALSE	TRUE	FALSE	FALSE	TRUE	FALSE	TRUE
O43837	IDH3B	Isocitrate dehydrogenase [NAD] subunit beta, mitochondrial;Isocitrate dehydrogenase [NAD] subunit, mitochondrial	3	3	3	2	0	8	8	4	5	3	77944	93683	670434	36420	42163	2180900	2296900	3900744	368750	675933		FALSE	FALSE	FALSE	FALSE	FALSE	FALSE	FALSE	FALSE	FALSE	FALSE	FALSE	FALSE	FALSE	TRUE	TRUE	TRUE	FALSE	FALSE	TRUE	FALSE	TRUE
P46736	BRCC3	Lys-63-specific deubiquitinase BRCC36	0	0	0	0	0	2	1	1	0	1	0	0	0	0	0	157010	57555	341350	0	57341		FALSE	FALSE	FALSE	FALSE	FALSE	FALSE	FALSE	FALSE	FALSE	FALSE	TRUE	TRUE	TRUE	FALSE	FALSE	TRUE	FALSE	FALSE	TRUE	FALSE	TRUE
O43314	PPIP5K2	Inositol hexakisphosphate and diphosphoinositol-pentakisphosphate kinase 2;Inositol hexakisphosphate and diphosphoinositol-pentakisphosphate kinase 1	0	0	0	0	0	0	0	0	0	2	0	0	0	0	0	0	0	0	0	30637		FALSE	FALSE	FALSE	FALSE	FALSE	FALSE	FALSE	FALSE	TRUE	FALSE	TRUE	FALSE	FALSE	FALSE	FALSE	TRUE	FALSE	FALSE	TRUE	FALSE	TRUE
Q9Y496	KIF3A	Kinesin-like protein KIF3A;Kinesin-like protein	0	0	1	0	0	1	1	4	1	1	0	0	0	0	0	15120	21740	245090	0	0		FALSE	FALSE	FALSE	FALSE	FALSE	FALSE	FALSE	FALSE	FALSE	FALSE	TRUE	TRUE	TRUE	FALSE	FALSE	TRUE	FALSE	FALSE	TRUE	FALSE	TRUE
A0A087X054	HYOU1	Hypoxia up-regulated protein 1	2	4	1	1	0	12	12	9	11	7	58551	82229	23695	4677.6	0	1419400	1342100	897650	178010	257840		FALSE	FALSE	FALSE	FALSE	FALSE	FALSE	FALSE	FALSE	FALSE	FALSE	FALSE	FALSE	FALSE	FALSE	FALSE	TRUE	FALSE	FALSE	TRUE	FALSE	TRUE
Q5T8P6	RBM26	RNA-binding protein 26	0	0	0	0	0	2	1	0	0	3	0	0	0	0	0	0	0	0	0	26447		FALSE	FALSE	FALSE	FALSE	FALSE	FALSE	FALSE	FALSE	FALSE	FALSE	FALSE	FALSE	TRUE	FALSE	FALSE	TRUE	FALSE	FALSE	TRUE	FALSE	TRUE
Q15070	OXA1L	Mitochondrial inner membrane protein OXA1L	0	0	0	1	0	2	0	3	3	0	0	0	0	6299.1	0	174040	0	706220	124600	0		TRUE	FALSE	FALSE	FALSE	FALSE	FALSE	FALSE	FALSE	FALSE	FALSE	FALSE	FALSE	FALSE	TRUE	FALSE	TRUE	FALSE	TRUE	FALSE	FALSE	FALSE
Q9BWU0	SLC4A1AP	Kanadaptin	0	0	0	0	0	2	0	1	0	2	0	0	0	0	0	93711	0	27183	0	67089		FALSE	FALSE	FALSE	TRUE	FALSE	FALSE	FALSE	FALSE	TRUE	FALSE	TRUE	FALSE	TRUE	FALSE	FALSE	TRUE	FALSE	FALSE	TRUE	FALSE	TRUE
Q7Z739	YTHDF3	YTH domain-containing family protein 3	0	0	0	0	0	2	2	2	3	4	0	0	0	0	0	559670	435970	1057800	168180	495980		FALSE	FALSE	FALSE	FALSE	FALSE	FALSE	FALSE	FALSE	FALSE	FALSE	TRUE	FALSE	TRUE	FALSE	FALSE	TRUE	FALSE	FALSE	TRUE	FALSE	TRUE
Q9BVL4	SELO	Selenoprotein O	0	0	0	0	0	0	0	1	0	0	0	0	0	0	0	0	0	52903	0	0		FALSE	FALSE	FALSE	FALSE	FALSE	FALSE	FALSE	FALSE	FALSE	FALSE	FALSE	FALSE	FALSE	TRUE	FALSE	TRUE	FALSE	FALSE	TRUE	FALSE	TRUE
P12109	COL6A1	Collagen alpha-1(VI) chain	0	0	0	0	0	1	0	0	0	1	0	0	0	0	0	23412	0	0	0	24735		FALSE	TRUE	FALSE	TRUE	FALSE	FALSE	FALSE	FALSE	FALSE	FALSE	TRUE	FALSE	FALSE	FALSE	FALSE	TRUE	FALSE	FALSE	TRUE	TRUE	FALSE
Q86TX2	ACOT1	Acyl-coenzyme A thioesterase 1;Acyl-coenzyme A thioesterase 2, mitochondrial	0	0	0	0	0	1	2	1	0	1	0	0	0	0	0	120660	118300	59199	0	60178		FALSE	FALSE	FALSE	FALSE	FALSE	FALSE	FALSE	FALSE	FALSE	FALSE	TRUE	FALSE	FALSE	TRUE	FALSE	TRUE	FALSE	FALSE	TRUE	FALSE	TRUE
Q04206	RELA	Transcription factor p65	0	0	0	0	0	2	1	2	3	3	0	0	0	0	0	310210	78501	265640	82068	208380		FALSE	FALSE	FALSE	FALSE	FALSE	FALSE	FALSE	FALSE	FALSE	FALSE	TRUE	FALSE	TRUE	FALSE	FALSE	TRUE	FALSE	FALSE	TRUE	FALSE	TRUE
Q8N6M0	OTUD6B	OTU domain-containing protein 6B	0	0	0	0	0	1	0	0	0	0	0	0	0	0	0	0	0	0	0	0		FALSE	FALSE	FALSE	FALSE	FALSE	TRUE	FALSE	FALSE	FALSE	FALSE	TRUE	FALSE	TRUE	FALSE	FALSE	TRUE	FALSE	FALSE	TRUE	FALSE	TRUE
Q8NF64	ZMIZ2	Zinc finger MIZ domain-containing protein 2;Zinc finger MIZ domain-containing protein 1	0	0	0	0	0	0	0	0	0	2	0	0	0	0	0	0	0	0	0	53951		FALSE	FALSE	FALSE	FALSE	FALSE	FALSE	FALSE	FALSE	FALSE	FALSE	FALSE	FALSE	TRUE	TRUE	FALSE	TRUE	FALSE	FALSE	TRUE	FALSE	TRUE
Q16718	NDUFA5	NADH dehydrogenase [ubiquinone] 1 alpha subcomplex subunit 5	0	0	1	0	0	1	1	2	1	2	0	0	435770	0	0	609010	301810	4192500	112730	294850		FALSE	FALSE	FALSE	FALSE	FALSE	FALSE	FALSE	FALSE	FALSE	FALSE	FALSE	FALSE	FALSE	TRUE	TRUE	TRUE	FALSE	FALSE	TRUE	FALSE	TRUE
Q9Y2Y9	KLF13	Krueppel-like factor 13	0	0	0	0	0	0	0	0	0	1	0	0	0	0	0	0	0	0	0	116350		FALSE	FALSE	FALSE	FALSE	FALSE	FALSE	FALSE	FALSE	FALSE	FALSE	FALSE	FALSE	TRUE	FALSE	FALSE	FALSE	FALSE	FALSE	TRUE	FALSE	TRUE
O75608	LYPLA1	Acyl-protein thioesterase 1	0	1	0	0	0	0	0	0	2	2	0	57385	0	0	0	0	0	0	72927	313090		FALSE	FALSE	FALSE	TRUE	FALSE	FALSE	TRUE	FALSE	FALSE	FALSE	TRUE	FALSE	TRUE	FALSE	FALSE	TRUE	FALSE	FALSE	TRUE	FALSE	TRUE
O75144	ICOSLG	ICOS ligand	2	1	1	1	1	1	0	0	0	1	357740	37545	103470	49359	157680	286910	0	0	0	0		TRUE	FALSE	TRUE	FALSE	FALSE	FALSE	FALSE	FALSE	FALSE	FALSE	FALSE	FALSE	FALSE	FALSE	FALSE	TRUE	TRUE	FALSE	FALSE	FALSE	FALSE
Q9Y2H6	FNDC3A	Fibronectin type-III domain-containing protein 3A	0	0	0	0	0	0	0	1	1	0	0	0	0	0	0	0	0	18301	15086	0		TRUE	FALSE	FALSE	FALSE	FALSE	TRUE	FALSE	FALSE	FALSE	FALSE	FALSE	FALSE	TRUE	FALSE	FALSE	TRUE	FALSE	TRUE	FALSE	FALSE	FALSE
Q15007	WTAP	Pre-mRNA-splicing regulator WTAP	0	0	0	0	0	0	0	1	0	0	0	0	0	0	0	0	0	143430	0	0		FALSE	FALSE	FALSE	FALSE	FALSE	FALSE	FALSE	FALSE	FALSE	FALSE	TRUE	FALSE	TRUE	FALSE	FALSE	TRUE	FALSE	FALSE	TRUE	FALSE	TRUE
Q9BY67	CADM1	Cell adhesion molecule 1	7	5	10	8	6	0	0	1	2	5	1803000	312860	11071000	1085100	2678500	0	0	483740	103300	1635100		TRUE	FALSE	TRUE	FALSE	FALSE	FALSE	FALSE	FALSE	FALSE	FALSE	FALSE	FALSE	FALSE	FALSE	FALSE	TRUE	TRUE	FALSE	FALSE	FALSE	FALSE
Q9UL46	PSME2	Proteasome activator complex subunit 2	0	0	0	0	0	5	1	4	5	8	0	0	0	0	0	4269400	146780	4471300	605400	3642900		FALSE	FALSE	FALSE	FALSE	FALSE	FALSE	FALSE	FALSE	FALSE	FALSE	FALSE	FALSE	TRUE	FALSE	FALSE	TRUE	FALSE	FALSE	TRUE	FALSE	TRUE
Q8TCG1	KIAA1524	Protein CIP2A	0	0	0	0	0	9	10	16	5	0	0	0	0	0	0	430130	456360	1793500	43075	0		TRUE	FALSE	FALSE	TRUE	FALSE	FALSE	FALSE	FALSE	FALSE	FALSE	FALSE	FALSE	FALSE	FALSE	FALSE	TRUE	FALSE	TRUE	FALSE	FALSE	FALSE
Q2M389	KIAA1033	WASH complex subunit 7	0	0	0	0	0	3	3	7	0	0	0	0	0	0	0	100200	94385	343190	0	0		FALSE	FALSE	FALSE	FALSE	TRUE	FALSE	FALSE	FALSE	FALSE	FALSE	FALSE	FALSE	TRUE	FALSE	FALSE	TRUE	FALSE	FALSE	TRUE	FALSE	TRUE
O60271	SPAG9	C-Jun-amino-terminal kinase-interacting protein 4	0	0	0	0	0	0	0	0	0	2	0	0	0	0	0	0	0	0	0	24281		FALSE	FALSE	FALSE	FALSE	FALSE	FALSE	FALSE	FALSE	FALSE	FALSE	TRUE	FALSE	FALSE	FALSE	FALSE	TRUE	FALSE	FALSE	TRUE	FALSE	TRUE
Q9ULT8	HECTD1	E3 ubiquitin-protein ligase HECTD1	0	0	0	0	0	8	4	20	10	10	0	0	0	0	0	175020	86073	1144700	48316	100280		FALSE	FALSE	FALSE	FALSE	FALSE	FALSE	FALSE	FALSE	FALSE	FALSE	FALSE	FALSE	TRUE	FALSE	FALSE	TRUE	FALSE	FALSE	TRUE	FALSE	TRUE
P62333	PSMC6	26S protease regulatory subunit 10B	5	5	5	3	0	10	15	16	9	10	406380	501054	1125731	60807	184513	9296900	10552814	23824131	1064000	3604093		FALSE	FALSE	FALSE	TRUE	FALSE	FALSE	FALSE	FALSE	FALSE	FALSE	TRUE	FALSE	TRUE	FALSE	FALSE	TRUE	FALSE	FALSE	TRUE	FALSE	TRUE
Q9Y508	RNF114	E3 ubiquitin-protein ligase RNF114	0	0	0	0	0	2	1	1	3	1	0	0	0	0	0	482100	145170	209740	190990	155090		FALSE	FALSE	FALSE	TRUE	FALSE	FALSE	FALSE	FALSE	FALSE	FALSE	TRUE	FALSE	TRUE	FALSE	FALSE	TRUE	FALSE	FALSE	TRUE	FALSE	TRUE
P30566	ADSL	Adenylosuccinate lyase	4	3	8	3	1	11	12	12	10	13	333500	265410	1369482	71993	0	5454400	4521700	16067382	1306600	4701700		FALSE	FALSE	FALSE	FALSE	FALSE	FALSE	FALSE	FALSE	FALSE	FALSE	TRUE	FALSE	FALSE	FALSE	FALSE	TRUE	FALSE	FALSE	TRUE	FALSE	TRUE
A0A096LP25	AAK1	AP2-associated protein kinase 1	0	0	0	0	0	3	3	2	3	4	0	0	0	0	0	226280	180790	154390	28145	120580		FALSE	FALSE	FALSE	TRUE	FALSE	FALSE	FALSE	FALSE	TRUE	FALSE	TRUE	FALSE	FALSE	FALSE	FALSE	TRUE	FALSE	FALSE	TRUE	FALSE	TRUE
A0A096LPI6	C21orf33		0	0	0	0	0	2	0	2	5	2	0	0	0	0	0	203320	0	1077500	948150	229460		FALSE	FALSE	FALSE	FALSE	FALSE	FALSE	FALSE	FALSE	FALSE	FALSE	FALSE	FALSE	FALSE	FALSE	FALSE	TRUE	FALSE	FALSE	TRUE	FALSE	TRUE
Q9BY42	RTFDC1	Protein RTF2 homolog	0	0	0	0	0	2	1	1	2	3	0	0	0	0	0	359620	57468	95735	86754	719330		FALSE	FALSE	FALSE	FALSE	FALSE	FALSE	FALSE	FALSE	FALSE	FALSE	FALSE	FALSE	TRUE	FALSE	FALSE	TRUE	FALSE	FALSE	TRUE	FALSE	TRUE
Q9BV38	WDR18	WD repeat-containing protein 18	0	0	0	0	0	3	3	2	1	2	0	0	0	0	0	462490	375230	397610	30457	181650		FALSE	FALSE	FALSE	FALSE	FALSE	FALSE	FALSE	FALSE	FALSE	FALSE	TRUE	FALSE	TRUE	FALSE	FALSE	TRUE	FALSE	FALSE	TRUE	FALSE	TRUE
Q9NR56	MBNL1	Muscleblind-like protein 1;Muscleblind-like protein 2;Muscleblind-like protein 3	0	0	0	0	0	1	0	2	2	2	0	0	0	0	0	566450	0	857010	244840	1004900		FALSE	FALSE	FALSE	FALSE	FALSE	FALSE	FALSE	FALSE	FALSE	FALSE	TRUE	FALSE	TRUE	FALSE	FALSE	TRUE	FALSE	FALSE	TRUE	FALSE	TRUE
Q5VU97	CACHD1	VWFA and cache domain-containing protein 1	0	0	2	2	0	0	0	0	0	0	0	0	60293	7578.3	0	0	0	0	0	0		TRUE	FALSE	TRUE	FALSE	FALSE	FALSE	FALSE	FALSE	FALSE	FALSE	FALSE	FALSE	TRUE	FALSE	FALSE	TRUE	TRUE	FALSE	FALSE	FALSE	FALSE
P45880	VDAC2	Voltage-dependent anion-selective channel protein 2	4	1	0	6	0	5	4	8	11	10	1435210	672700	1669600	675624	0	57516010	16375700	111923700	19391024	84035440		TRUE	FALSE	FALSE	FALSE	FALSE	FALSE	FALSE	FALSE	FALSE	FALSE	FALSE	FALSE	FALSE	TRUE	TRUE	TRUE	FALSE	TRUE	FALSE	FALSE	FALSE
Q9BVC4	MLST8	Target of rapamycin complex subunit LST8	0	0	0	0	0	0	1	0	0	0	0	0	0	0	0	0	54480	0	0	0		FALSE	FALSE	FALSE	FALSE	FALSE	TRUE	FALSE	FALSE	FALSE	FALSE	TRUE	FALSE	TRUE	FALSE	FALSE	TRUE	FALSE	FALSE	TRUE	FALSE	TRUE
Q15468	STIL	SCL-interrupting locus protein	0	0	0	0	0	0	1	1	0	0	0	0	0	0	0	0	3548	19061	0	0		FALSE	FALSE	FALSE	TRUE	FALSE	FALSE	FALSE	FALSE	FALSE	FALSE	TRUE	FALSE	FALSE	FALSE	FALSE	TRUE	FALSE	FALSE	TRUE	FALSE	TRUE
Q8WZ42	TTN	Titin	1	1	1	1	1	2	1	0	1	1	14345	17416	736.69	3945.6	18815	12018	18616	0	2292.8	14397		FALSE	FALSE	FALSE	FALSE	FALSE	FALSE	FALSE	FALSE	FALSE	FALSE	TRUE	FALSE	TRUE	FALSE	FALSE	TRUE	FALSE	FALSE	TRUE	FALSE	TRUE
Q8WXH0	SYNE2	Nesprin-2	0	0	0	0	0	1	3	1	0	0	0	0	0	0	0	6111	3314.5	2970.4	0	0		TRUE	FALSE	TRUE	FALSE	FALSE	FALSE	TRUE	FALSE	FALSE	FALSE	FALSE	FALSE	TRUE	FALSE	FALSE	TRUE	TRUE	FALSE	FALSE	FALSE	FALSE
Q9ULH1	ASAP1	Arf-GAP with SH3 domain, ANK repeat and PH domain-containing protein 1	0	0	0	0	0	0	0	2	4	1	0	0	0	0	0	0	0	38916	29713	10209		FALSE	FALSE	FALSE	TRUE	FALSE	FALSE	FALSE	FALSE	FALSE	FALSE	TRUE	FALSE	FALSE	FALSE	FALSE	TRUE	FALSE	FALSE	TRUE	FALSE	TRUE
P49406	MRPL19	39S ribosomal protein L19, mitochondrial	0	0	0	1	0	0	0	0	4	0	0	0	0	14322	0	0	0	0	121820	0		FALSE	FALSE	FALSE	FALSE	FALSE	FALSE	FALSE	FALSE	FALSE	FALSE	FALSE	FALSE	FALSE	TRUE	FALSE	TRUE	FALSE	FALSE	TRUE	FALSE	TRUE
P05067	APP	Amyloid beta A4 protein;N-APP;Soluble APP-alpha;Soluble APP-beta;C99;Beta-amyloid protein 42;Beta-amyloid protein 40;C83;P3(42);P3(40);C80;Gamma-secretase C-terminal fragment 59;Gamma-secretase C-terminal fragment 57;Gamma-secretase C-terminal fragment 50;C31	5	3	5	2	2	0	0	0	0	3	208290	42698	365130	18419	93614	0	0	0	0	167490		TRUE	TRUE	TRUE	FALSE	TRUE	TRUE	TRUE	TRUE	TRUE	FALSE	FALSE	FALSE	TRUE	FALSE	FALSE	TRUE	TRUE	FALSE	FALSE	FALSE	FALSE
Q5JRA6	MIA3	Melanoma inhibitory activity protein 3	0	0	0	0	0	0	0	1	0	0	0	0	0	0	0	0	0	15113	0	0		TRUE	FALSE	FALSE	TRUE	FALSE	FALSE	TRUE	FALSE	TRUE	FALSE	FALSE	FALSE	FALSE	FALSE	FALSE	TRUE	FALSE	TRUE	FALSE	FALSE	FALSE
Q9UNH7	SNX6	Sorting nexin-6;Sorting nexin-6, N-terminally processed	0	0	1	0	0	6	4	5	9	5	0	0	24175	0	0	1392400	594550	1867600	397520	483610		FALSE	FALSE	FALSE	FALSE	TRUE	FALSE	FALSE	TRUE	FALSE	FALSE	TRUE	FALSE	TRUE	FALSE	FALSE	TRUE	FALSE	FALSE	TRUE	FALSE	TRUE
P22061	PCMT1	Protein-L-isoaspartate(D-aspartate) O-methyltransferase;Protein-L-isoaspartate O-methyltransferase	0	2	0	0	0	4	1	0	0	3	26921	162857	0	0	0	2878681	268417	0	0	1252480		FALSE	FALSE	FALSE	FALSE	FALSE	FALSE	FALSE	FALSE	FALSE	FALSE	TRUE	FALSE	FALSE	FALSE	FALSE	TRUE	FALSE	FALSE	TRUE	FALSE	TRUE
A0A0A0MRM8	MYO6	Unconventional myosin-VI	0	0	1	1	0	2	5	10	1	1	0	0	11496	2628.9	0	41796	158860	724990	5958.6	12089		FALSE	FALSE	FALSE	FALSE	FALSE	TRUE	FALSE	FALSE	TRUE	FALSE	TRUE	FALSE	TRUE	FALSE	FALSE	TRUE	FALSE	FALSE	TRUE	FALSE	TRUE
Q9NZT2	OGFR	Opioid growth factor receptor	1	1	1	0	0	6	7	10	5	8	6183.8	6044.2	15358	0	0	408560	594820	1973500	47948	665270		FALSE	FALSE	FALSE	FALSE	FALSE	FALSE	FALSE	FALSE	FALSE	FALSE	TRUE	FALSE	TRUE	FALSE	FALSE	TRUE	FALSE	FALSE	TRUE	FALSE	TRUE
Q6YP21	CCBL2	Kynurenine--oxoglutarate transaminase 3	0	0	0	0	0	1	0	0	0	0	0	0	0	0	0	230640	0	0	0	0		FALSE	FALSE	FALSE	FALSE	FALSE	FALSE	FALSE	FALSE	FALSE	FALSE	TRUE	FALSE	TRUE	FALSE	FALSE	TRUE	FALSE	FALSE	TRUE	FALSE	TRUE
P28370	SMARCA1	Probable global transcription activator SNF2L1	0	0	1	0	1	5	12	8	4	6	0	0	0	0	0	38232	98636	85608	0	36821		FALSE	FALSE	FALSE	FALSE	FALSE	FALSE	FALSE	FALSE	TRUE	FALSE	FALSE	FALSE	TRUE	FALSE	FALSE	TRUE	FALSE	FALSE	TRUE	FALSE	TRUE
Q96BW1	UPRT	Uracil phosphoribosyltransferase homolog	0	0	0	0	0	0	0	1	0	0	0	0	0	0	0	0	0	63293	0	0		FALSE	FALSE	FALSE	FALSE	FALSE	FALSE	FALSE	FALSE	TRUE	FALSE	TRUE	FALSE	TRUE	FALSE	FALSE	TRUE	FALSE	FALSE	TRUE	FALSE	TRUE
P09234	SNRPC	U1 small nuclear ribonucleoprotein C	0	0	0	0	0	2	0	0	2	1	0	0	0	0	0	4089200	0	0	341180	112640		FALSE	FALSE	FALSE	FALSE	FALSE	FALSE	FALSE	FALSE	FALSE	FALSE	FALSE	FALSE	TRUE	FALSE	FALSE	TRUE	FALSE	FALSE	TRUE	FALSE	TRUE
Q9NVV0	TMEM38B	Trimeric intracellular cation channel type B	0	0	0	0	0	0	0	1	0	0	0	0	0	0	0	0	0	576240	0	0		TRUE	FALSE	FALSE	FALSE	FALSE	FALSE	TRUE	FALSE	FALSE	FALSE	FALSE	FALSE	FALSE	FALSE	FALSE	FALSE	FALSE	TRUE	FALSE	FALSE	FALSE
Q9BTA9	WAC	WW domain-containing adapter protein with coiled-coil	0	0	0	0	0	1	0	3	0	0	0	0	0	0	0	51145	0	304690	0	0		FALSE	FALSE	FALSE	FALSE	FALSE	FALSE	FALSE	FALSE	FALSE	FALSE	FALSE	FALSE	TRUE	FALSE	FALSE	TRUE	FALSE	FALSE	TRUE	FALSE	TRUE
Q8IZP0	ABI1	Abl interactor 1	0	0	0	0	0	2	3	3	1	0	0	0	0	0	0	286740	395620	1325100	9475.8	0		FALSE	FALSE	FALSE	TRUE	FALSE	FALSE	FALSE	FALSE	FALSE	FALSE	TRUE	TRUE	TRUE	FALSE	FALSE	TRUE	FALSE	FALSE	TRUE	FALSE	TRUE
Q14168	MPP2	MAGUK p55 subfamily member 2	1	1	0	0	0	0	0	0	0	1	83212	105360	0	0	0	0	0	0	0	0		FALSE	FALSE	FALSE	FALSE	FALSE	FALSE	FALSE	FALSE	FALSE	FALSE	TRUE	TRUE	FALSE	TRUE	FALSE	FALSE	FALSE	FALSE	TRUE	FALSE	TRUE
Q7KZI7	MARK2	Serine/threonine-protein kinase MARK2	0	0	1	0	0	5	6	4	2	1	0	0	26131	0	0	136630	208770	402810	22709	23201		FALSE	FALSE	FALSE	TRUE	FALSE	FALSE	FALSE	FALSE	FALSE	FALSE	TRUE	TRUE	TRUE	FALSE	FALSE	TRUE	FALSE	FALSE	TRUE	FALSE	TRUE
Q8WUA7	TBC1D22A	TBC1 domain family member 22A	0	0	1	0	0	0	0	2	1	0	0	0	13314	0	0	0	0	411030	10647	0		FALSE	FALSE	FALSE	FALSE	FALSE	TRUE	FALSE	FALSE	TRUE	FALSE	FALSE	FALSE	TRUE	FALSE	FALSE	TRUE	FALSE	FALSE	TRUE	FALSE	TRUE
P01857	IGHG1	Ig gamma-1 chain C region;Ig gamma-3 chain C region	1	0	0	0	0	0	0	0	0	1	250410	18000	0	0	0	0	0	0	0	445390		FALSE	TRUE	FALSE	TRUE	FALSE	FALSE	FALSE	FALSE	FALSE	FALSE	FALSE	FALSE	FALSE	FALSE	FALSE	TRUE	FALSE	FALSE	TRUE	TRUE	FALSE
P22694	PRKACB	cAMP-dependent protein kinase catalytic subunit beta	0	0	0	0	0	1	1	2	0	2	0	0	0	0	0	0	0	379160	0	0		FALSE	FALSE	FALSE	TRUE	FALSE	FALSE	FALSE	FALSE	FALSE	FALSE	TRUE	FALSE	TRUE	FALSE	FALSE	TRUE	FALSE	FALSE	TRUE	FALSE	TRUE
Q9UIS9	MBD1	Methyl-CpG-binding domain protein 1	0	0	0	0	0	0	0	0	0	2	0	0	0	0	0	0	0	0	0	25763		FALSE	FALSE	FALSE	FALSE	FALSE	FALSE	FALSE	FALSE	TRUE	FALSE	FALSE	FALSE	TRUE	FALSE	FALSE	FALSE	FALSE	FALSE	TRUE	FALSE	TRUE
O60266	ADCY3	Adenylate cyclase type 3	0	0	2	1	1	0	0	0	0	0	0	0	90079	5099	25839	0	0	0	0	0		TRUE	FALSE	TRUE	FALSE	FALSE	FALSE	FALSE	FALSE	FALSE	FALSE	FALSE	FALSE	FALSE	FALSE	FALSE	TRUE	TRUE	FALSE	FALSE	FALSE	FALSE
O00471	EXOC5	Exocyst complex component 5	0	0	0	0	0	1	1	3	4	2	0	0	0	0	0	95245	59089	229690	38389	19797		FALSE	FALSE	FALSE	FALSE	FALSE	FALSE	FALSE	FALSE	FALSE	FALSE	TRUE	FALSE	FALSE	FALSE	FALSE	TRUE	FALSE	FALSE	TRUE	FALSE	TRUE
Q86XP3	DDX42	ATP-dependent RNA helicase DDX42	0	0	0	0	0	0	0	0	0	3	0	0	0	0	0	0	0	0	0	75974		FALSE	FALSE	FALSE	FALSE	FALSE	FALSE	FALSE	FALSE	FALSE	FALSE	TRUE	FALSE	TRUE	FALSE	FALSE	TRUE	FALSE	FALSE	TRUE	FALSE	TRUE
Q5JTV8	TOR1AIP1	Torsin-1A-interacting protein 1	0	0	0	0	0	2	1	2	0	2	0	0	0	0	0	42063	20649	69794	0	42003		TRUE	FALSE	FALSE	FALSE	FALSE	FALSE	FALSE	FALSE	FALSE	FALSE	FALSE	FALSE	TRUE	FALSE	FALSE	TRUE	FALSE	TRUE	FALSE	FALSE	FALSE
P18615	NELFE	Negative elongation factor E	0	0	0	0	0	2	0	3	1	1	0	0	0	0	0	178680	0	469560	0	47216		FALSE	FALSE	FALSE	FALSE	FALSE	FALSE	FALSE	FALSE	FALSE	FALSE	FALSE	FALSE	TRUE	FALSE	FALSE	TRUE	FALSE	FALSE	TRUE	FALSE	TRUE
P13797	PLS3	Plastin-3	0	0	0	0	0	7	0	2	2	5	0	0	0	0	0	1129500	0	514080	67572	491960		FALSE	FALSE	FALSE	TRUE	FALSE	FALSE	FALSE	FALSE	FALSE	FALSE	TRUE	FALSE	FALSE	FALSE	FALSE	TRUE	FALSE	FALSE	TRUE	FALSE	TRUE
P35658	NUP214	Nuclear pore complex protein Nup214	0	0	1	0	0	1	5	10	0	4	0	0	12307	0	0	15507	151450	824570	0	71523		FALSE	FALSE	FALSE	FALSE	FALSE	FALSE	FALSE	FALSE	TRUE	FALSE	FALSE	FALSE	TRUE	FALSE	FALSE	TRUE	FALSE	FALSE	TRUE	FALSE	TRUE
P48739	PITPNB	Phosphatidylinositol transfer protein beta isoform	0	0	0	0	0	3	1	1	1	1	0	0	0	0	0	887160	166960	345890	19459	100090		FALSE	FALSE	FALSE	FALSE	FALSE	TRUE	TRUE	FALSE	TRUE	FALSE	TRUE	FALSE	FALSE	FALSE	FALSE	TRUE	FALSE	FALSE	TRUE	FALSE	TRUE
Q08345	DDR1	Epithelial discoidin domain-containing receptor 1	1	0	1	0	0	0	0	0	0	0	25736	0	75250	0	0	0	0	0	0	0		TRUE	TRUE	TRUE	FALSE	FALSE	FALSE	FALSE	FALSE	FALSE	FALSE	FALSE	FALSE	TRUE	FALSE	FALSE	TRUE	TRUE	FALSE	FALSE	FALSE	FALSE
Q05048	CSTF1	Cleavage stimulation factor subunit 1	0	0	0	0	0	0	0	1	1	3	0	0	0	0	0	0	0	1091700	15689	210640		FALSE	FALSE	FALSE	FALSE	FALSE	FALSE	FALSE	FALSE	FALSE	FALSE	FALSE	FALSE	TRUE	FALSE	FALSE	TRUE	FALSE	FALSE	TRUE	FALSE	TRUE
Q9UPN6	SCAF8	Protein SCAF8	0	0	0	0	0	0	0	2	0	2	0	0	0	0	0	0	0	118560	0	55927		FALSE	FALSE	FALSE	FALSE	FALSE	FALSE	FALSE	FALSE	FALSE	FALSE	FALSE	FALSE	TRUE	FALSE	FALSE	TRUE	FALSE	FALSE	TRUE	FALSE	TRUE
Q8NI36	WDR36	WD repeat-containing protein 36	0	0	0	0	0	3	2	1	5	4	0	0	0	0	0	186590	31249	72100	42437	76793		FALSE	FALSE	FALSE	FALSE	FALSE	FALSE	FALSE	FALSE	FALSE	FALSE	FALSE	FALSE	TRUE	FALSE	FALSE	TRUE	FALSE	FALSE	TRUE	FALSE	TRUE
Q63HN8	RNF213	E3 ubiquitin-protein ligase RNF213	0	0	0	0	0	1	1	8	0	0	0	0	0	0	0	3172.6	3753.4	89346	0	0		FALSE	FALSE	FALSE	FALSE	FALSE	FALSE	FALSE	FALSE	FALSE	FALSE	TRUE	FALSE	FALSE	FALSE	FALSE	TRUE	FALSE	FALSE	TRUE	FALSE	TRUE
Q5ST30	VARS2	Valine--tRNA ligase, mitochondrial	0	0	0	0	0	1	0	0	0	0	0	0	0	0	0	30703	0	0	0	0		FALSE	FALSE	FALSE	FALSE	FALSE	FALSE	FALSE	FALSE	FALSE	FALSE	FALSE	FALSE	FALSE	TRUE	FALSE	FALSE	FALSE	FALSE	TRUE	FALSE	TRUE
Q13418	ILK	Integrin-linked protein kinase	1	4	1	1	1	10	8	6	7	5	124520	195830	54914	9916.9	30440	5334500	3901300	1295900	370020	479480		FALSE	FALSE	FALSE	TRUE	FALSE	FALSE	FALSE	FALSE	FALSE	FALSE	TRUE	FALSE	TRUE	FALSE	FALSE	TRUE	FALSE	FALSE	TRUE	FALSE	TRUE
O14981	BTAF1	TATA-binding protein-associated factor 172	0	0	0	0	0	0	2	4	2	0	0	0	0	0	0	0	42959	182140	4276.9	0		FALSE	FALSE	FALSE	FALSE	FALSE	FALSE	FALSE	FALSE	TRUE	FALSE	FALSE	FALSE	TRUE	FALSE	FALSE	TRUE	FALSE	FALSE	TRUE	FALSE	TRUE
Q9NYP7	ELOVL5	Elongation of very long chain fatty acids protein 5;Elongation of very long chain fatty acids protein	0	0	0	0	0	1	0	0	0	0	0	0	0	0	0	357030	0	0	0	0		TRUE	FALSE	FALSE	FALSE	FALSE	FALSE	TRUE	FALSE	FALSE	FALSE	FALSE	FALSE	FALSE	FALSE	FALSE	TRUE	FALSE	TRUE	FALSE	FALSE	FALSE
Q01973	ROR1	Tyrosine-protein kinase transmembrane receptor ROR1;Tyrosine-protein kinase transmembrane receptor	4	0	2	5	1	0	0	1	1	1	127400	0	220880	76611	37077	0	0	76332	14581	44172		TRUE	FALSE	TRUE	FALSE	FALSE	FALSE	FALSE	FALSE	FALSE	FALSE	FALSE	FALSE	FALSE	FALSE	FALSE	TRUE	TRUE	FALSE	FALSE	FALSE	FALSE
Q6PIU2	NCEH1	Neutral cholesterol ester hydrolase 1	0	0	0	0	0	0	0	0	2	0	0	0	0	0	0	0	0	0	38219	0		TRUE	FALSE	TRUE	FALSE	FALSE	FALSE	TRUE	FALSE	FALSE	FALSE	FALSE	FALSE	FALSE	FALSE	FALSE	TRUE	TRUE	FALSE	FALSE	FALSE	FALSE
Q13309	SKP2	S-phase kinase-associated protein 2	0	0	0	0	0	0	0	1	0	0	0	0	0	0	0	0	0	152720	0	0		FALSE	FALSE	FALSE	FALSE	FALSE	FALSE	FALSE	FALSE	FALSE	FALSE	TRUE	FALSE	TRUE	FALSE	FALSE	TRUE	FALSE	FALSE	TRUE	FALSE	TRUE
Q6ZS17	FAM65A	Protein FAM65A	0	0	0	0	0	3	3	4	0	1	0	0	0	0	0	133670	148790	423550	0	0		FALSE	FALSE	FALSE	FALSE	FALSE	TRUE	FALSE	FALSE	FALSE	FALSE	TRUE	FALSE	FALSE	FALSE	FALSE	TRUE	FALSE	FALSE	TRUE	FALSE	TRUE
Q13617	CUL2	Cullin-2	0	0	0	0	1	8	2	3	3	2	0	0	0	0	10791	651390	56239	294990	69401	49196		FALSE	FALSE	FALSE	FALSE	FALSE	FALSE	FALSE	FALSE	FALSE	FALSE	FALSE	FALSE	TRUE	FALSE	FALSE	TRUE	FALSE	FALSE	TRUE	FALSE	TRUE
P21266	GSTM3	Glutathione S-transferase Mu 3	0	0	0	0	0	0	0	2	1	1	0	0	0	0	0	0	0	283180	32228	97273		FALSE	FALSE	FALSE	FALSE	FALSE	FALSE	FALSE	FALSE	FALSE	FALSE	TRUE	FALSE	FALSE	FALSE	FALSE	TRUE	FALSE	FALSE	TRUE	FALSE	TRUE
O75676	RPS6KA4	Ribosomal protein S6 kinase alpha-4;Ribosomal protein S6 kinase	0	0	0	0	0	0	1	2	0	0	0	0	0	0	0	0	13910	169640	0	0		FALSE	FALSE	FALSE	FALSE	FALSE	FALSE	FALSE	FALSE	FALSE	FALSE	TRUE	FALSE	TRUE	FALSE	FALSE	TRUE	FALSE	FALSE	TRUE	FALSE	TRUE
Q96JP5	ZFP91	E3 ubiquitin-protein ligase ZFP91	0	0	0	0	0	2	1	2	1	3	0	0	0	0	0	83697	33037	226020	8876	153760		FALSE	TRUE	FALSE	FALSE	FALSE	FALSE	FALSE	FALSE	FALSE	FALSE	FALSE	FALSE	TRUE	FALSE	FALSE	FALSE	FALSE	FALSE	TRUE	TRUE	FALSE
Q6IBW4	NCAPH2	Condensin-2 complex subunit H2	0	0	0	0	0	1	2	0	0	0	0	0	0	0	0	22464	41273	0	0	0		FALSE	FALSE	FALSE	FALSE	FALSE	FALSE	FALSE	FALSE	FALSE	FALSE	FALSE	FALSE	TRUE	FALSE	FALSE	TRUE	FALSE	FALSE	TRUE	FALSE	TRUE
Q9NQ55	PPAN	Suppressor of SWI4 1 homolog	0	0	0	0	0	0	0	1	0	1	0	0	0	0	0	0	0	28406	0	32983		FALSE	FALSE	FALSE	FALSE	FALSE	FALSE	FALSE	FALSE	FALSE	FALSE	FALSE	FALSE	TRUE	FALSE	FALSE	TRUE	FALSE	FALSE	TRUE	FALSE	TRUE
P50225	SULT1A1	Sulfotransferase 1A1;Sulfotransferase 1A2;Sulfotransferase 1A3;Sulfotransferase 1A4;Sulfotransferase	0	0	0	0	0	1	1	1	0	0	0	0	0	0	0	0	71596	94368	0	0		FALSE	FALSE	FALSE	FALSE	FALSE	FALSE	FALSE	FALSE	FALSE	FALSE	TRUE	FALSE	FALSE	FALSE	FALSE	TRUE	FALSE	FALSE	TRUE	FALSE	TRUE
P57737	CORO7	Coronin-7;Coronin	0	0	0	0	0	1	2	0	1	1	0	0	0	0	0	27569	46039	0	9508.1	37001		FALSE	FALSE	FALSE	FALSE	FALSE	TRUE	FALSE	FALSE	TRUE	FALSE	TRUE	FALSE	FALSE	FALSE	FALSE	TRUE	FALSE	FALSE	TRUE	FALSE	TRUE
O75448	MED24	Mediator of RNA polymerase II transcription subunit 24	0	0	0	0	0	0	0	1	0	0	0	0	0	0	0	0	0	57487	0	0		FALSE	FALSE	FALSE	FALSE	FALSE	FALSE	FALSE	FALSE	FALSE	FALSE	FALSE	FALSE	TRUE	FALSE	FALSE	TRUE	FALSE	FALSE	TRUE	FALSE	TRUE
Q9BXJ9	NAA15	N-alpha-acetyltransferase 15, NatA auxiliary subunit	1	2	3	1	1	7	12	14	8	3	29479	33782	118770	3665.8	18036	1023100	1163000	2039500	169490	226770		FALSE	FALSE	FALSE	FALSE	FALSE	FALSE	FALSE	TRUE	FALSE	FALSE	TRUE	TRUE	TRUE	FALSE	FALSE	TRUE	FALSE	FALSE	TRUE	FALSE	TRUE
Q16629	SRSF7	Serine/arginine-rich splicing factor 7	0	0	1	0	0	1	0	2	3	0	132590	187690	928900	0	0	4667650	1240960	4935500	639720	3674550		FALSE	FALSE	FALSE	FALSE	FALSE	FALSE	FALSE	FALSE	FALSE	FALSE	TRUE	FALSE	TRUE	FALSE	FALSE	TRUE	FALSE	FALSE	TRUE	FALSE	TRUE
P61626	LYZ	Lysozyme C;Lysozyme	1	0	0	0	0	0	0	0	0	0	625900	447200	127500	0	0	0	1491500	0	37020	0		FALSE	TRUE	FALSE	FALSE	FALSE	TRUE	FALSE	FALSE	FALSE	FALSE	FALSE	FALSE	TRUE	FALSE	FALSE	TRUE	FALSE	FALSE	TRUE	TRUE	FALSE
Q9H0A8	COMMD4	COMM domain-containing protein 4	0	0	0	0	0	1	1	0	1	0	0	0	0	0	0	105000	81222	0	48272	0		FALSE	FALSE	FALSE	TRUE	FALSE	FALSE	FALSE	FALSE	TRUE	FALSE	TRUE	FALSE	TRUE	FALSE	FALSE	TRUE	FALSE	FALSE	TRUE	FALSE	TRUE
S4R460	IGHV3OR16-9		0	0	0	0	0	0	0	0	0	0	0	0	0	0	0	0	0	0	0	0		FALSE	FALSE	FALSE	FALSE	FALSE	FALSE	FALSE	FALSE	FALSE	FALSE	FALSE	FALSE	FALSE	FALSE	FALSE	FALSE	FALSE	FALSE	TRUE	FALSE	TRUE
Q15269	PWP2	Periodic tryptophan protein 2 homolog	0	0	0	0	0	3	2	4	8	4	0	0	0	0	0	388160	156310	1036500	202040	559580		FALSE	FALSE	FALSE	FALSE	FALSE	FALSE	FALSE	FALSE	FALSE	FALSE	TRUE	FALSE	TRUE	FALSE	FALSE	TRUE	FALSE	FALSE	TRUE	FALSE	TRUE
Q16850	CYP51A1	Lanosterol 14-alpha demethylase	0	0	0	0	0	0	1	0	0	0	0	0	0	0	0	0	26296	0	0	0		TRUE	FALSE	FALSE	FALSE	FALSE	FALSE	TRUE	FALSE	FALSE	FALSE	FALSE	FALSE	FALSE	FALSE	FALSE	TRUE	FALSE	TRUE	FALSE	FALSE	FALSE
Q96IV0	NGLY1	Peptide-N(4)-(N-acetyl-beta-glucosaminyl)asparagine amidase	0	0	1	0	0	0	0	4	1	1	0	0	41380	0	0	0	0	260980	8282.1	21486		FALSE	TRUE	FALSE	FALSE	FALSE	FALSE	FALSE	FALSE	FALSE	FALSE	TRUE	FALSE	FALSE	FALSE	FALSE	TRUE	FALSE	FALSE	TRUE	TRUE	FALSE
Q12959	DLG1	Disks large homolog 1	0	0	0	0	0	3	1	6	1	4	0	0	0	0	0	128200	13872	487330	7393.1	192290		FALSE	FALSE	FALSE	TRUE	FALSE	FALSE	TRUE	FALSE	TRUE	FALSE	TRUE	FALSE	FALSE	FALSE	FALSE	TRUE	FALSE	FALSE	TRUE	FALSE	TRUE
P08865	RPSA	40S ribosomal protein SA	3	3	0	3	0	4	4	5	8	8	1709950	1880180	619650	205767	21957	27161550	24508880	18484550	3505987	10606427		FALSE	FALSE	FALSE	TRUE	FALSE	FALSE	FALSE	FALSE	FALSE	FALSE	TRUE	FALSE	TRUE	FALSE	FALSE	TRUE	FALSE	FALSE	TRUE	FALSE	TRUE
Q8NF91	SYNE1	Nesprin-1	0	0	0	0	0	1	1	1	3	1	0	0	0	0	0	102750	2065.6	1528.1	4379.4	4720.8		TRUE	FALSE	FALSE	FALSE	FALSE	FALSE	FALSE	FALSE	FALSE	FALSE	FALSE	FALSE	TRUE	FALSE	FALSE	TRUE	FALSE	TRUE	FALSE	FALSE	FALSE
P15151	PVR	Poliovirus receptor	7	5	7	6	7	6	2	4	2	8	9946400	1310900	15927000	1534500	7131400	3498500	459060	2413900	200410	6366200		TRUE	TRUE	TRUE	FALSE	FALSE	FALSE	FALSE	FALSE	TRUE	FALSE	FALSE	FALSE	TRUE	FALSE	FALSE	TRUE	TRUE	FALSE	FALSE	FALSE	FALSE
Q66PJ3	ARL6IP4	ADP-ribosylation factor-like protein 6-interacting protein 4	0	0	0	0	0	2	0	0	0	2	0	0	0	0	0	285480	0	0	0	164370		FALSE	FALSE	FALSE	FALSE	FALSE	FALSE	FALSE	FALSE	FALSE	FALSE	FALSE	FALSE	TRUE	TRUE	FALSE	FALSE	FALSE	FALSE	TRUE	FALSE	TRUE
Q7L014	DDX46	Probable ATP-dependent RNA helicase DDX46	0	0	0	0	0	1	0	0	4	9	0	0	0	0	0	13081	0	0	28367	273190		FALSE	FALSE	FALSE	FALSE	FALSE	FALSE	FALSE	FALSE	FALSE	FALSE	FALSE	FALSE	TRUE	FALSE	FALSE	TRUE	FALSE	FALSE	TRUE	FALSE	TRUE
Q14527	HLTF	Helicase-like transcription factor	0	0	0	0	0	0	0	2	0	0	0	0	0	0	0	0	0	160370	0	0		FALSE	FALSE	FALSE	FALSE	FALSE	FALSE	FALSE	FALSE	FALSE	FALSE	TRUE	FALSE	TRUE	FALSE	FALSE	TRUE	FALSE	FALSE	TRUE	FALSE	TRUE
P20810	CAST	Calpastatin	0	0	0	0	0	1	0	1	0	1	0	0	0	0	0	59529	0	48622	0	47022		FALSE	FALSE	FALSE	TRUE	FALSE	FALSE	TRUE	FALSE	FALSE	FALSE	TRUE	FALSE	FALSE	FALSE	FALSE	TRUE	FALSE	FALSE	TRUE	FALSE	TRUE
Q8IX12	CCAR1	Cell division cycle and apoptosis regulator protein 1	0	0	0	0	0	0	3	5	3	1	0	0	0	0	0	0	106460	297770	30192	25485		FALSE	FALSE	FALSE	FALSE	FALSE	TRUE	FALSE	FALSE	FALSE	FALSE	TRUE	FALSE	TRUE	FALSE	FALSE	TRUE	FALSE	FALSE	TRUE	FALSE	TRUE
Q14839	CHD4	Chromodomain-helicase-DNA-binding protein 4	0	0	0	3	0	13	14	10	13	13	0	0	0	12740	0	548990	475030	869860	191560	566560		FALSE	FALSE	FALSE	FALSE	FALSE	FALSE	FALSE	FALSE	FALSE	FALSE	TRUE	TRUE	TRUE	FALSE	FALSE	TRUE	FALSE	FALSE	TRUE	FALSE	TRUE
Q5ZPR3	CD276	CD276 antigen	5	2	3	3	3	1	0	0	2	2	1553900	296230	2017300	385200	1572200	238430	0	0	118670	577400		TRUE	FALSE	TRUE	FALSE	FALSE	FALSE	FALSE	FALSE	TRUE	FALSE	FALSE	FALSE	FALSE	FALSE	FALSE	TRUE	TRUE	FALSE	FALSE	FALSE	FALSE
Q96DA0	ZG16B	Zymogen granule protein 16 homolog B	0	0	0	1	0	0	0	0	0	0	0	0	0	0	0	0	0	0	0	0		FALSE	TRUE	FALSE	FALSE	FALSE	FALSE	FALSE	FALSE	TRUE	FALSE	FALSE	FALSE	TRUE	FALSE	FALSE	TRUE	FALSE	FALSE	TRUE	TRUE	FALSE
Q9Y2X7	GIT1	ARF GTPase-activating protein GIT1	0	0	0	0	0	1	1	3	1	3	0	0	0	0	0	17148	39694	215430	0	36900		FALSE	FALSE	FALSE	FALSE	FALSE	FALSE	FALSE	FALSE	FALSE	FALSE	TRUE	TRUE	FALSE	TRUE	FALSE	TRUE	FALSE	FALSE	TRUE	FALSE	TRUE
P04632	CAPNS1	Calpain small subunit 1	0	0	0	0	0	2	0	1	0	2	0	0	0	0	0	320680	0	427180	0	608750		FALSE	FALSE	FALSE	TRUE	FALSE	FALSE	FALSE	FALSE	FALSE	FALSE	TRUE	FALSE	TRUE	FALSE	FALSE	TRUE	FALSE	FALSE	TRUE	FALSE	TRUE
Q96NB2	SFXN2	Sideroflexin-2	0	0	0	0	0	0	1	0	0	0	0	0	0	0	0	0	18506	0	0	0		TRUE	FALSE	FALSE	FALSE	FALSE	FALSE	FALSE	FALSE	FALSE	FALSE	FALSE	FALSE	FALSE	TRUE	FALSE	TRUE	FALSE	TRUE	FALSE	FALSE	FALSE
P39656	DDOST	Dolichyl-diphosphooligosaccharide--protein glycosyltransferase 48 kDa subunit	3	2	2	2	0	2	2	0	5	3	262090	96963	164285	68658.8	0	535010	834490	325265	618493	761146		TRUE	FALSE	FALSE	FALSE	FALSE	FALSE	TRUE	FALSE	FALSE	FALSE	FALSE	FALSE	FALSE	FALSE	FALSE	TRUE	FALSE	TRUE	FALSE	FALSE	FALSE
Q9Y6K0	CEPT1	Choline/ethanolaminephosphotransferase 1	0	0	0	0	0	0	1	0	0	0	0	0	0	0	0	40850940	26900000	0	0	0		TRUE	FALSE	FALSE	FALSE	FALSE	FALSE	TRUE	FALSE	FALSE	FALSE	FALSE	FALSE	TRUE	FALSE	FALSE	FALSE	FALSE	TRUE	FALSE	FALSE	FALSE
Q6DN90	IQSEC1	IQ motif and SEC7 domain-containing protein 1;IQ motif and SEC7 domain-containing protein 2	0	0	0	0	0	0	0	2	0	0	0	0	0	0	0	0	0	78742	0	0		FALSE	FALSE	FALSE	FALSE	FALSE	FALSE	FALSE	FALSE	TRUE	FALSE	TRUE	FALSE	TRUE	FALSE	FALSE	TRUE	FALSE	FALSE	TRUE	FALSE	TRUE
Q15904	ATP6AP1	V-type proton ATPase subunit S1	0	0	1	0	1	0	0	0	1	0	0	0	109860	0	84882	0	0	0	9622.1	0		TRUE	FALSE	FALSE	TRUE	FALSE	FALSE	TRUE	FALSE	FALSE	FALSE	FALSE	FALSE	FALSE	FALSE	FALSE	TRUE	FALSE	TRUE	FALSE	FALSE	FALSE
Q8N2S1	LTBP4	Latent-transforming growth factor beta-binding protein 4	0	0	2	1	0	0	1	0	0	3	0	0	29881	2523.3	0	0	20998	0	0	133220		FALSE	TRUE	FALSE	FALSE	FALSE	FALSE	FALSE	FALSE	FALSE	FALSE	FALSE	FALSE	FALSE	FALSE	FALSE	TRUE	FALSE	FALSE	TRUE	TRUE	FALSE
P21127	CDK11B	Cyclin-dependent kinase 11B;Cyclin-dependent kinase 11A	0	0	0	0	0	0	1	2	0	1	0	0	0	0	0	0	31757	87656	0	21273		FALSE	FALSE	FALSE	FALSE	FALSE	FALSE	FALSE	FALSE	FALSE	FALSE	TRUE	FALSE	TRUE	FALSE	FALSE	TRUE	FALSE	FALSE	TRUE	FALSE	TRUE
Q12884	FAP	Prolyl endopeptidase FAP;Antiplasmin-cleaving enzyme FAP, soluble form	0	0	0	0	0	0	0	0	0	1	0	0	0	0	0	0	0	0	0	39010		TRUE	TRUE	TRUE	FALSE	FALSE	FALSE	FALSE	FALSE	FALSE	FALSE	FALSE	FALSE	FALSE	FALSE	FALSE	TRUE	TRUE	FALSE	FALSE	FALSE	FALSE
A0A0D9SET8	CAPZA2	F-actin-capping protein subunit alpha-2	0	0	1	0	0	0	1	1	0	1	0	0	293820	0	0	845710	1120300	1659100	0	0		FALSE	FALSE	FALSE	FALSE	FALSE	FALSE	TRUE	FALSE	FALSE	FALSE	TRUE	FALSE	FALSE	FALSE	FALSE	TRUE	FALSE	FALSE	TRUE	FALSE	TRUE
Q6VN20	RANBP10	Ran-binding protein 10	0	0	0	0	0	1	0	1	0	0	0	0	0	0	0	42251	0	118630	0	0		FALSE	FALSE	FALSE	FALSE	FALSE	FALSE	FALSE	FALSE	FALSE	FALSE	TRUE	FALSE	TRUE	FALSE	FALSE	TRUE	FALSE	FALSE	TRUE	FALSE	TRUE
A0A0D9SF30	NCAM1		9	5	13	9	11	2	2	3	2	5	420380	70577	2474400	185040	512390	0	0	162560	33579	151170		TRUE	FALSE	TRUE	FALSE	FALSE	FALSE	FALSE	FALSE	FALSE	FALSE	FALSE	FALSE	FALSE	FALSE	FALSE	TRUE	TRUE	FALSE	FALSE	FALSE	FALSE
O00571	DDX3X	ATP-dependent RNA helicase DDX3X;ATP-dependent RNA helicase DDX3Y	3	3	7	11	5	19	18	17	17	25	220605	325894	406262	160730	64289	7277765	5410434	7380012	686270	3047700		FALSE	FALSE	FALSE	TRUE	FALSE	FALSE	FALSE	FALSE	FALSE	FALSE	TRUE	TRUE	TRUE	TRUE	FALSE	TRUE	FALSE	FALSE	TRUE	FALSE	TRUE
Q99569	PKP4	Plakophilin-4	0	0	1	0	0	0	0	3	0	0	0	0	15034	0	0	0	0	97748	0	0		FALSE	FALSE	FALSE	TRUE	FALSE	FALSE	FALSE	FALSE	FALSE	FALSE	TRUE	TRUE	FALSE	FALSE	FALSE	TRUE	FALSE	FALSE	TRUE	FALSE	TRUE
Q9BZK7	TBL1XR1	F-box-like/WD repeat-containing protein TBL1XR1	0	0	0	0	0	0	3	1	0	0	0	0	0	0	0	0	466290	471920	0	0		FALSE	FALSE	FALSE	FALSE	FALSE	FALSE	FALSE	FALSE	FALSE	FALSE	FALSE	FALSE	TRUE	FALSE	FALSE	TRUE	FALSE	FALSE	TRUE	FALSE	TRUE
Q8N6H7	ARFGAP2	ADP-ribosylation factor GTPase-activating protein 2	0	0	0	0	0	0	0	0	2	2	0	0	0	0	0	0	0	0	37841	130030		FALSE	FALSE	FALSE	FALSE	FALSE	TRUE	FALSE	FALSE	FALSE	FALSE	TRUE	FALSE	FALSE	FALSE	FALSE	FALSE	FALSE	FALSE	TRUE	FALSE	TRUE
Q05193	DNM1	Dynamin-1	0	0	2	0	0	4	5	5	1	3	0	0	0	0	0	137450	166150	86109	0	0		FALSE	FALSE	FALSE	FALSE	FALSE	FALSE	FALSE	FALSE	FALSE	FALSE	TRUE	TRUE	TRUE	FALSE	FALSE	TRUE	FALSE	FALSE	TRUE	FALSE	TRUE
Q9Y2Z9	COQ6	Ubiquinone biosynthesis monooxygenase COQ6, mitochondrial	0	0	0	0	0	1	0	1	0	0	0	0	0	0	0	83368	0	267780	0	0		FALSE	FALSE	FALSE	FALSE	FALSE	TRUE	FALSE	FALSE	FALSE	FALSE	FALSE	FALSE	FALSE	TRUE	FALSE	TRUE	FALSE	FALSE	TRUE	FALSE	TRUE
Q96T60	PNKP	Bifunctional polynucleotide phosphatase/kinase;Polynucleotide 3-phosphatase;Polynucleotide 5-hydroxyl-kinase	0	0	0	0	0	2	3	2	3	2	0	0	0	0	0	166510	212680	116250	40536	28626		FALSE	FALSE	FALSE	FALSE	FALSE	FALSE	FALSE	FALSE	FALSE	FALSE	FALSE	FALSE	TRUE	FALSE	FALSE	TRUE	FALSE	FALSE	TRUE	FALSE	TRUE
Q16836	HADH	Hydroxyacyl-coenzyme A dehydrogenase, mitochondrial	0	1	0	0	0	3	2	1	1	1	0	61198	0	0	0	1446300	1898100	526720	0	113240		FALSE	FALSE	FALSE	FALSE	FALSE	FALSE	FALSE	FALSE	FALSE	FALSE	FALSE	FALSE	FALSE	TRUE	TRUE	TRUE	FALSE	FALSE	TRUE	FALSE	TRUE
Q16288	NTRK3	NT-3 growth factor receptor;Tyrosine-protein kinase receptor	1	0	1	1	0	0	0	0	0	0	31450	0	114560	3136.6	0	0	0	0	0	0		TRUE	FALSE	TRUE	FALSE	FALSE	FALSE	FALSE	FALSE	FALSE	FALSE	FALSE	FALSE	TRUE	FALSE	FALSE	FALSE	TRUE	FALSE	FALSE	FALSE	FALSE
Q9ULP9	TBC1D24	TBC1 domain family member 24	0	0	0	0	0	0	0	0	1	1	0	0	0	0	0	0	0	0	14596	28292		FALSE	FALSE	FALSE	TRUE	FALSE	FALSE	FALSE	FALSE	TRUE	FALSE	TRUE	FALSE	FALSE	FALSE	FALSE	TRUE	FALSE	FALSE	TRUE	FALSE	TRUE
Q02218	OGDH	2-oxoglutarate dehydrogenase, mitochondrial;2-oxoglutarate dehydrogenase-like, mitochondrial	0	0	0	0	0	0	0	1	1	1	0	0	0	0	0	0	0	48762	13442	12735		FALSE	FALSE	FALSE	FALSE	FALSE	FALSE	FALSE	FALSE	FALSE	FALSE	FALSE	FALSE	TRUE	TRUE	TRUE	TRUE	FALSE	FALSE	TRUE	FALSE	TRUE
P61764	STXBP1	Syntaxin-binding protein 1	0	0	0	0	0	1	1	0	0	1	0	0	0	0	0	102630	20105	0	0	12090		FALSE	FALSE	FALSE	FALSE	FALSE	FALSE	FALSE	FALSE	FALSE	FALSE	TRUE	FALSE	TRUE	FALSE	FALSE	TRUE	FALSE	FALSE	TRUE	FALSE	TRUE
Q05086	UBE3A	Ubiquitin-protein ligase E3A	0	0	0	0	1	2	4	7	9	2	0	0	0	0	8276.1	26205	344470	1044400	101610	27569		FALSE	FALSE	FALSE	FALSE	FALSE	FALSE	FALSE	FALSE	FALSE	FALSE	TRUE	FALSE	TRUE	FALSE	FALSE	TRUE	FALSE	FALSE	TRUE	FALSE	TRUE
P15884	TCF4	Transcription factor 4	0	0	0	0	0	1	1	0	0	2	0	0	0	0	0	0	0	0	0	17905		FALSE	FALSE	FALSE	FALSE	FALSE	FALSE	FALSE	FALSE	FALSE	FALSE	TRUE	FALSE	TRUE	FALSE	FALSE	TRUE	FALSE	FALSE	TRUE	FALSE	TRUE
P01903	HLA-DRA	HLA class II histocompatibility antigen, DR alpha chain	0	0	0	0	0	0	0	0	0	0	0	0	0	0	0	0	0	0	0	0		TRUE	FALSE	TRUE	FALSE	FALSE	FALSE	FALSE	FALSE	FALSE	FALSE	FALSE	FALSE	FALSE	FALSE	FALSE	TRUE	TRUE	FALSE	FALSE	FALSE	FALSE
O60610	DIAPH1	Protein diaphanous homolog 1	0	0	0	0	0	4	9	4	4	2	0	0	0	0	0	193770	385370	371370	38282	31532		FALSE	FALSE	FALSE	TRUE	FALSE	FALSE	FALSE	FALSE	FALSE	FALSE	TRUE	TRUE	TRUE	FALSE	FALSE	TRUE	FALSE	FALSE	TRUE	FALSE	TRUE
Q6NYC8	PPP1R18	Phostensin	0	0	1	0	0	5	5	5	6	7	0	0	20736	0	0	354480	459450	1308100	159690	683560		FALSE	FALSE	FALSE	TRUE	FALSE	FALSE	FALSE	FALSE	FALSE	FALSE	TRUE	TRUE	TRUE	FALSE	FALSE	TRUE	FALSE	FALSE	TRUE	FALSE	TRUE
Q8TD31	CCHCR1	Coiled-coil alpha-helical rod protein 1	0	0	0	0	0	0	1	0	0	0	0	0	0	0	0	0	145200	0	0	0		FALSE	FALSE	FALSE	FALSE	FALSE	FALSE	FALSE	FALSE	FALSE	FALSE	TRUE	FALSE	TRUE	FALSE	FALSE	TRUE	FALSE	FALSE	TRUE	FALSE	TRUE
A2ABF8	EHMT2	Histone-lysine N-methyltransferase EHMT2	0	0	0	0	0	0	1	1	1	0	0	0	0	0	0	0	23851	36337	2701.7	0		FALSE	FALSE	FALSE	FALSE	FALSE	FALSE	FALSE	FALSE	FALSE	FALSE	FALSE	FALSE	TRUE	FALSE	FALSE	TRUE	FALSE	FALSE	TRUE	FALSE	TRUE
P0DMV8	HSPA1A	Heat shock 70 kDa protein 1A;Heat shock 70 kDa protein 1B	0	0	0	6	2	3	0	7	12	16	57175	0	0	66018	128142	552327	0	3357780	526590	3845752		FALSE	TRUE	FALSE	FALSE	FALSE	FALSE	FALSE	FALSE	TRUE	FALSE	TRUE	TRUE	TRUE	FALSE	FALSE	TRUE	FALSE	FALSE	TRUE	TRUE	FALSE
P28702	RXRB	Retinoic acid receptor RXR-beta;Retinoic acid receptor RXR-alpha	0	0	0	0	0	0	0	0	0	1	0	0	0	0	0	0	0	0	0	35579		FALSE	FALSE	FALSE	FALSE	FALSE	FALSE	FALSE	FALSE	FALSE	FALSE	TRUE	FALSE	TRUE	FALSE	FALSE	FALSE	FALSE	FALSE	TRUE	FALSE	TRUE
P10636-8	MAPT	Microtubule-associated protein tau;Microtubule-associated protein	0	0	0	0	0	0	0	1	0	0	0	0	0	0	0	0	0	56419	0	0		FALSE	TRUE	FALSE	TRUE	FALSE	TRUE	TRUE	FALSE	TRUE	FALSE	TRUE	TRUE	TRUE	FALSE	FALSE	TRUE	FALSE	FALSE	TRUE	TRUE	FALSE
Q16625	OCLN	Occludin	1	0	2	0	1	9	1	7	9	12	33587	0	319920	0	31452	2778600	56897	4404100	562310	11587000		TRUE	FALSE	TRUE	FALSE	FALSE	FALSE	FALSE	FALSE	FALSE	FALSE	FALSE	FALSE	FALSE	FALSE	FALSE	TRUE	TRUE	FALSE	FALSE	FALSE	FALSE
I3L233	KANSL1	KAT8 regulatory NSL complex subunit 1	0	0	1	0	0	0	0	1	0	0	0	0	109140	0	0	0	0	63610	0	0		FALSE	FALSE	FALSE	FALSE	FALSE	FALSE	FALSE	FALSE	FALSE	FALSE	FALSE	FALSE	TRUE	FALSE	FALSE	TRUE	FALSE	FALSE	TRUE	FALSE	TRUE
Q07157-2	TJP1	Tight junction protein ZO-1	0	0	0	0	0	0	4	5	7	12	0	0	0	0	0	0	54292	231370	40131	230680		FALSE	FALSE	FALSE	TRUE	FALSE	FALSE	FALSE	FALSE	FALSE	FALSE	TRUE	FALSE	FALSE	FALSE	FALSE	TRUE	FALSE	FALSE	TRUE	FALSE	TRUE
Q9BSV6	TSEN34	tRNA-splicing endonuclease subunit Sen34	0	0	0	0	0	1	1	0	0	0	0	0	0	0	0	106630	31770	0	0	0		FALSE	FALSE	FALSE	FALSE	FALSE	FALSE	FALSE	FALSE	FALSE	FALSE	FALSE	FALSE	TRUE	FALSE	FALSE	TRUE	FALSE	FALSE	TRUE	FALSE	TRUE
Q9Y666	SLC12A7	Solute carrier family 12 member 7	11	5	10	12	1	2	3	3	3	2	677900	171570	1103900	343080	9279.1	33744	92915	258040	42657	24716		TRUE	FALSE	TRUE	FALSE	FALSE	FALSE	FALSE	FALSE	FALSE	FALSE	FALSE	FALSE	FALSE	FALSE	FALSE	TRUE	TRUE	FALSE	FALSE	FALSE	FALSE
Q14160	SCRIB	Protein scribble homolog	1	0	0	0	0	14	14	20	8	9	4497.6	0	0	395.4	0	775220	567220	2486800	64768.4	308480		FALSE	FALSE	FALSE	TRUE	FALSE	FALSE	FALSE	FALSE	FALSE	FALSE	TRUE	FALSE	TRUE	FALSE	FALSE	TRUE	FALSE	FALSE	TRUE	FALSE	TRUE
P17693	HLA-G	HLA class I histocompatibility antigen, alpha chain G	1	1	2	2	1	0	0	1	1	2	0	0	314250	64131	0	0	0	384960	0	942820		TRUE	TRUE	TRUE	FALSE	TRUE	FALSE	FALSE	FALSE	FALSE	FALSE	FALSE	FALSE	FALSE	FALSE	FALSE	TRUE	TRUE	FALSE	FALSE	FALSE	FALSE
Q6DKJ4	NXN	Nucleoredoxin	0	0	0	0	0	0	0	2	0	1	0	0	0	0	0	0	0	304630	0	54754		FALSE	FALSE	FALSE	FALSE	FALSE	FALSE	FALSE	FALSE	FALSE	FALSE	TRUE	FALSE	TRUE	FALSE	FALSE	TRUE	FALSE	FALSE	TRUE	FALSE	TRUE
P78395	PRAME	Melanoma antigen preferentially expressed in tumors	0	0	0	0	0	0	0	4	1	0	0	0	0	0	0	0	0	563960	3491.6	0		FALSE	FALSE	FALSE	TRUE	FALSE	FALSE	FALSE	FALSE	FALSE	FALSE	FALSE	FALSE	TRUE	FALSE	FALSE	FALSE	FALSE	FALSE	TRUE	FALSE	TRUE
Q9UHX1	PUF60	Poly(U)-binding-splicing factor PUF60	0	0	0	0	0	1	0	0	1	2	0	0	0	0	0	53773	0	0	11565	187600		FALSE	FALSE	FALSE	FALSE	FALSE	FALSE	FALSE	FALSE	FALSE	FALSE	FALSE	FALSE	TRUE	FALSE	FALSE	TRUE	FALSE	FALSE	TRUE	FALSE	TRUE
Q15165	PON2	Serum paraoxonase/arylesterase 2	1	1	0	0	0	1	1	1	1	0	35356	27760	0	0	0	278010	208790	150990	20553	0		FALSE	FALSE	FALSE	FALSE	FALSE	FALSE	FALSE	FALSE	FALSE	FALSE	FALSE	FALSE	FALSE	FALSE	FALSE	TRUE	FALSE	FALSE	TRUE	FALSE	TRUE
Q8N158	GPC2	Glypican-2;Secreted glypican-2	0	0	0	0	0	0	0	0	0	0	0	0	0	0	0	0	0	0	0	0		FALSE	TRUE	TRUE	FALSE	FALSE	FALSE	FALSE	FALSE	FALSE	FALSE	FALSE	FALSE	FALSE	FALSE	FALSE	TRUE	FALSE	FALSE	TRUE	TRUE	FALSE
Q562E7	WDR81	WD repeat-containing protein 81	0	0	0	0	0	0	0	2	1	0	0	0	0	0	0	0	0	30138	2352.1	0		FALSE	FALSE	FALSE	FALSE	TRUE	FALSE	FALSE	TRUE	TRUE	FALSE	TRUE	FALSE	TRUE	TRUE	FALSE	TRUE	FALSE	FALSE	TRUE	FALSE	TRUE
P06744	GPI	Glucose-6-phosphate isomerase	0	0	0	0	0	0	0	0	0	5	0	0	0	0	0	0	0	0	0	516960		FALSE	TRUE	FALSE	TRUE	FALSE	FALSE	FALSE	FALSE	FALSE	FALSE	TRUE	FALSE	TRUE	FALSE	FALSE	TRUE	FALSE	FALSE	TRUE	TRUE	FALSE
Q9NY35	CLDND1	Claudin domain-containing protein 1	2	0	2	3	1	0	0	0	0	0	199290	0	418470	272870	139310	0	0	0	0	0		TRUE	FALSE	FALSE	TRUE	FALSE	FALSE	FALSE	FALSE	FALSE	FALSE	FALSE	FALSE	TRUE	FALSE	FALSE	TRUE	FALSE	TRUE	FALSE	FALSE	FALSE
Q9NWW5	CLN6	Ceroid-lipofuscinosis neuronal protein 6	0	0	0	0	0	1	1	3	2	0	0	0	0	0	0	122870	639360	3714900	183110	0		TRUE	FALSE	FALSE	FALSE	FALSE	FALSE	TRUE	FALSE	TRUE	FALSE	FALSE	FALSE	TRUE	FALSE	FALSE	TRUE	FALSE	TRUE	FALSE	FALSE	FALSE
O75122	CLASP2	CLIP-associating protein 2	0	0	0	0	0	6	5	5	3	1	0	0	0	0	0	92312	49255	148910	0	4956.3		FALSE	FALSE	FALSE	TRUE	FALSE	TRUE	FALSE	FALSE	FALSE	FALSE	TRUE	TRUE	FALSE	FALSE	FALSE	TRUE	FALSE	FALSE	TRUE	FALSE	TRUE
A0A0U1RQK7	EIF4G3	Eukaryotic translation initiation factor 4 gamma 3	0	0	0	0	0	1	2	2	0	3	0	0	0	0	0	0	6457.8	10913	0	7585.7		FALSE	FALSE	FALSE	FALSE	FALSE	FALSE	FALSE	FALSE	FALSE	FALSE	TRUE	FALSE	FALSE	FALSE	TRUE	TRUE	FALSE	FALSE	TRUE	FALSE	TRUE
Q15004	KIAA0101	PCNA-associated factor	0	0	0	0	0	2	0	1	0	5	0	0	0	0	0	559070	0	298240	0	1716200		FALSE	FALSE	FALSE	FALSE	FALSE	FALSE	FALSE	FALSE	FALSE	FALSE	TRUE	FALSE	TRUE	FALSE	FALSE	FALSE	FALSE	FALSE	TRUE	FALSE	TRUE
Q5VZK9	LRRC16A	Leucine-rich repeat-containing protein 16A	0	0	0	0	0	0	0	1	0	0	0	0	0	0	0	0	0	72480	0	0		FALSE	FALSE	FALSE	FALSE	FALSE	FALSE	FALSE	FALSE	FALSE	FALSE	TRUE	TRUE	FALSE	FALSE	FALSE	TRUE	FALSE	FALSE	TRUE	FALSE	TRUE
Q6P3W7	SCYL2	SCY1-like protein 2	0	0	0	0	0	3	0	0	0	0	0	0	0	0	0	168910	0	0	0	0		FALSE	FALSE	FALSE	FALSE	TRUE	TRUE	FALSE	FALSE	TRUE	FALSE	TRUE	FALSE	FALSE	FALSE	FALSE	TRUE	FALSE	FALSE	TRUE	FALSE	TRUE
Q8TCZ2	CD99L2	CD99 antigen-like protein 2	2	1	2	3	1	1	0	2	2	1	926980	148230	1554800	348400	541710	321280	0	1365200	119610	1079200		TRUE	TRUE	TRUE	FALSE	FALSE	FALSE	FALSE	FALSE	FALSE	FALSE	FALSE	FALSE	FALSE	FALSE	FALSE	TRUE	TRUE	FALSE	FALSE	FALSE	FALSE
Q13464	ROCK1	Rho-associated protein kinase 1	0	0	0	0	0	2	5	1	0	2	0	0	0	0	0	8461.9	29691	0	0	13367		FALSE	FALSE	FALSE	FALSE	FALSE	FALSE	FALSE	FALSE	FALSE	FALSE	TRUE	TRUE	FALSE	FALSE	FALSE	TRUE	FALSE	FALSE	TRUE	FALSE	TRUE
P0C0S8	HIST1H2AG	Histone H2A type 1;Histone H2A type 1-J;Histone H2A.J;Histone H2A type 1-H;Histone H2A type 1-D;Histone H2A type 2-A;Histone H2A type 2-C;Histone H2A;Histone H2A type 1-C;Histone H2A type 3;Histone H2A type 1-B/E	0	0	6	0	1	1	1	2	2	3	1859700	1717900	199659300	0	0	11753100	8229600	399300	680950	39446100		FALSE	FALSE	FALSE	FALSE	FALSE	FALSE	FALSE	FALSE	FALSE	FALSE	FALSE	FALSE	TRUE	FALSE	FALSE	TRUE	FALSE	FALSE	TRUE	FALSE	TRUE
Q9Y2D4	EXOC6B	Exocyst complex component 6B	0	0	0	0	0	1	1	2	1	0	0	0	0	0	0	67277	53277	342590	10291	0		FALSE	FALSE	FALSE	FALSE	FALSE	FALSE	FALSE	FALSE	FALSE	FALSE	TRUE	FALSE	TRUE	FALSE	FALSE	TRUE	FALSE	FALSE	TRUE	FALSE	TRUE
Q8WXI9	GATAD2B	Transcriptional repressor p66-beta	0	0	1	0	0	4	8	4	2	3	0	0	19226	0	0	206820	699950	773170	28145	307350		FALSE	FALSE	FALSE	FALSE	FALSE	FALSE	FALSE	FALSE	FALSE	FALSE	FALSE	FALSE	TRUE	FALSE	FALSE	TRUE	FALSE	FALSE	TRUE	FALSE	TRUE
Q5XG87	PAPD7	Non-canonical poly(A) RNA polymerase PAPD7	0	0	0	0	0	0	0	1	0	0	0	0	0	0	0	0	0	120030	0	0		FALSE	FALSE	FALSE	FALSE	FALSE	FALSE	FALSE	FALSE	FALSE	FALSE	TRUE	FALSE	TRUE	FALSE	FALSE	FALSE	FALSE	FALSE	TRUE	FALSE	TRUE
Q8N350	DOS	Protein Dos	4	0	3	5	4	0	0	0	0	0	116420	0	236940	34529	99244	0	0	0	0	0		TRUE	FALSE	TRUE	FALSE	FALSE	FALSE	FALSE	FALSE	TRUE	FALSE	FALSE	FALSE	TRUE	FALSE	FALSE	TRUE	TRUE	FALSE	FALSE	FALSE	FALSE
A0A1W2PRZ0	HLA-C		8	2	5	7	3	4	0	6	6	5	38928	0	0	0	0	74962	0	84951	0	0		FALSE	FALSE	FALSE	FALSE	FALSE	FALSE	FALSE	FALSE	FALSE	FALSE	FALSE	FALSE	FALSE	FALSE	FALSE	TRUE	FALSE	FALSE	TRUE	FALSE	TRUE
Q53Z42	HLA-A		10	4	9	13	6	4	0	3	6	6	1722400	236664	3195900	756020	1033200	1107200	0	1192100	345500	2230600		TRUE	FALSE	FALSE	TRUE	FALSE	TRUE	FALSE	FALSE	FALSE	FALSE	FALSE	FALSE	FALSE	FALSE	FALSE	TRUE	FALSE	TRUE	FALSE	FALSE	FALSE
O60231	DHX16	Putative pre-mRNA-splicing factor ATP-dependent RNA helicase DHX16	0	0	0	0	0	1	2	0	0	0	0	0	0	0	0	25797	16012	0	0	0		FALSE	FALSE	FALSE	FALSE	FALSE	FALSE	FALSE	FALSE	FALSE	FALSE	FALSE	FALSE	TRUE	FALSE	FALSE	TRUE	FALSE	FALSE	TRUE	FALSE	TRUE
A0A1W2PR11	HLA-C		6	2	5	6	3	3	0	5	5	7	357020	68589	686550	35995	58338	118400	0	920660	98946	1799000		FALSE	FALSE	FALSE	FALSE	FALSE	FALSE	FALSE	FALSE	FALSE	FALSE	FALSE	FALSE	FALSE	FALSE	FALSE	TRUE	FALSE	FALSE	TRUE	FALSE	TRUE
O75955	FLOT1	Flotillin-1	1	0	0	0	1	0	3	1	1	2	12723	0	0	0	9946.8	0	137980	43906	6380.4	97861		FALSE	FALSE	FALSE	TRUE	TRUE	TRUE	FALSE	FALSE	TRUE	FALSE	FALSE	FALSE	FALSE	FALSE	FALSE	TRUE	FALSE	FALSE	TRUE	FALSE	TRUE
Q03518	TAP1	Antigen peptide transporter 1	0	0	0	0	0	1	1	2	0	0	0	0	0	0	0	19996	26194	278220	0	0		TRUE	FALSE	FALSE	FALSE	FALSE	FALSE	TRUE	FALSE	FALSE	FALSE	FALSE	FALSE	FALSE	FALSE	FALSE	TRUE	FALSE	TRUE	FALSE	FALSE	FALSE
Q99942	RNF5	E3 ubiquitin-protein ligase RNF5	0	0	0	0	0	0	0	1	0	0	0	0	0	0	0	0	0	438400	0	0		TRUE	FALSE	FALSE	FALSE	FALSE	FALSE	TRUE	FALSE	FALSE	FALSE	FALSE	FALSE	FALSE	TRUE	FALSE	FALSE	FALSE	TRUE	FALSE	FALSE	FALSE
Q8ND56	LSM14A	Protein LSM14 homolog A	0	0	0	0	0	0	0	1	0	0	0	0	0	0	0	0	0	551180	0	0		FALSE	FALSE	FALSE	FALSE	FALSE	FALSE	FALSE	FALSE	FALSE	FALSE	TRUE	TRUE	FALSE	FALSE	FALSE	TRUE	FALSE	FALSE	TRUE	FALSE	TRUE
O75787	ATP6AP2	Renin receptor	0	0	0	0	0	1	1	0	0	0	0	0	0	0	0	0	79587	0	0	0		TRUE	FALSE	TRUE	FALSE	TRUE	FALSE	TRUE	FALSE	TRUE	FALSE	FALSE	FALSE	FALSE	FALSE	FALSE	TRUE	TRUE	FALSE	FALSE	FALSE	FALSE
Q13510	ASAH1	Acid ceramidase;Acid ceramidase subunit alpha;Acid ceramidase subunit beta	1	1	0	0	0	0	0	0	0	0	49006	17508	0	0	0	0	0	0	0	0		FALSE	TRUE	FALSE	FALSE	FALSE	FALSE	FALSE	TRUE	FALSE	FALSE	TRUE	FALSE	TRUE	FALSE	FALSE	TRUE	FALSE	FALSE	TRUE	TRUE	FALSE
Q9UDY2	TJP2	Tight junction protein ZO-2	0	0	0	0	0	5	3	4	5	8	0	0	0	0	0	86805	26544	107420	28128	171760		FALSE	FALSE	FALSE	TRUE	FALSE	FALSE	FALSE	FALSE	FALSE	FALSE	TRUE	FALSE	TRUE	FALSE	FALSE	TRUE	FALSE	FALSE	TRUE	FALSE	TRUE
Q9H9B1	EHMT1	Histone-lysine N-methyltransferase EHMT1	0	0	0	0	0	0	1	2	0	1	0	0	0	0	0	0	9798.6	6302200	0	5946.7		FALSE	FALSE	FALSE	FALSE	FALSE	FALSE	FALSE	FALSE	FALSE	FALSE	FALSE	FALSE	TRUE	FALSE	FALSE	TRUE	FALSE	FALSE	TRUE	FALSE	TRUE
Q03154	ACY1	Aminoacylase-1	0	0	0	0	0	2	2	3	0	1	0	0	0	0	0	159420	193330	644700	0	46240		FALSE	FALSE	FALSE	FALSE	FALSE	FALSE	FALSE	FALSE	FALSE	FALSE	TRUE	FALSE	FALSE	FALSE	FALSE	TRUE	FALSE	FALSE	TRUE	FALSE	TRUE
Q96EK5	KIAA1279	KIF1-binding protein	0	0	0	0	0	0	2	1	1	1	0	0	0	0	0	0	189140	96124	17920	48274		FALSE	FALSE	FALSE	FALSE	FALSE	FALSE	FALSE	FALSE	FALSE	FALSE	TRUE	TRUE	FALSE	FALSE	FALSE	TRUE	FALSE	FALSE	TRUE	FALSE	TRUE
P07339	CTSD	Cathepsin D;Cathepsin D light chain;Cathepsin D heavy chain	1	3	0	1	0	0	0	0	0	0	765220	548440	0	15421	0	0	339030	0	8403	94680		FALSE	TRUE	FALSE	TRUE	FALSE	FALSE	FALSE	TRUE	FALSE	FALSE	FALSE	FALSE	FALSE	FALSE	FALSE	TRUE	FALSE	FALSE	TRUE	TRUE	FALSE
Q7Z4S6	KIF21A	Kinesin-like protein KIF21A;Kinesin-like protein	0	0	0	0	0	0	3	2	2	0	0	0	0	0	0	0	70156	90519	15737	0		FALSE	FALSE	FALSE	TRUE	FALSE	FALSE	FALSE	FALSE	FALSE	FALSE	TRUE	TRUE	FALSE	FALSE	FALSE	TRUE	FALSE	FALSE	TRUE	FALSE	TRUE
Q9Y4F1	FARP1	FERM, RhoGEF and pleckstrin domain-containing protein 1	0	0	0	0	0	0	0	1	0	0	0	0	0	0	0	0	0	25239	0	0		FALSE	FALSE	FALSE	TRUE	FALSE	FALSE	FALSE	FALSE	FALSE	FALSE	TRUE	FALSE	FALSE	FALSE	FALSE	TRUE	FALSE	FALSE	TRUE	FALSE	TRUE
A0A1B0GVL5	No.gene.name	Uncharacterized protein FLJ43738	0	0	1	0	0	0	0	0	0	0	0	0	376770	0	0	0	0	0	0	0		FALSE	FALSE	FALSE	FALSE	FALSE	FALSE	FALSE	FALSE	FALSE	FALSE	FALSE	FALSE	FALSE	FALSE	FALSE	FALSE	FALSE	FALSE	TRUE	FALSE	TRUE
A0A1B0GVP4	No.gene.name		0	0	1	0	0	0	1	1	1	0	31861	0	215350	0	338995	27122	54913	30310	31307	115615		FALSE	FALSE	FALSE	FALSE	FALSE	FALSE	FALSE	FALSE	FALSE	FALSE	FALSE	FALSE	TRUE	FALSE	FALSE	FALSE	FALSE	FALSE	TRUE	FALSE	TRUE
P28472	GABRB3	Gamma-aminobutyric acid receptor subunit beta-3	0	0	0	0	0	0	0	0	0	0	0	0	0	0	0	0	0	0	0	0		TRUE	FALSE	TRUE	FALSE	FALSE	FALSE	FALSE	FALSE	TRUE	FALSE	FALSE	FALSE	FALSE	FALSE	FALSE	FALSE	TRUE	FALSE	FALSE	FALSE	FALSE
A0A1B0GW05	DPY19L1	Probable C-mannosyltransferase DPY19L1	1	0	0	0	0	2	1	3	2	3	8508.3	0	0	0	0	145810	70529	687540	45741	135910		TRUE	FALSE	FALSE	FALSE	FALSE	FALSE	FALSE	FALSE	TRUE	FALSE	FALSE	FALSE	FALSE	FALSE	FALSE	TRUE	FALSE	TRUE	FALSE	FALSE	FALSE
Q96ST2	IWS1	Protein IWS1 homolog	0	0	0	0	0	2	0	0	0	0	0	0	0	0	0	14799	0	0	0	0		FALSE	FALSE	FALSE	FALSE	FALSE	FALSE	FALSE	FALSE	FALSE	FALSE	FALSE	FALSE	TRUE	FALSE	FALSE	TRUE	FALSE	FALSE	TRUE	FALSE	TRUE
A0A1C7CYX1	ELMSAN1	ELM2 and SANT domain-containing protein 1	0	0	0	0	0	3	3	7	3	2	0	0	0	0	0	55538	219920	974990	39749	30258		FALSE	FALSE	FALSE	FALSE	FALSE	FALSE	FALSE	FALSE	FALSE	FALSE	FALSE	FALSE	TRUE	FALSE	FALSE	FALSE	FALSE	FALSE	TRUE	FALSE	TRUE
A0A1C7CYX9	DPYSL2	Dihydropyrimidinase-related protein 2	5	4	1	1	0	8	5	11	11	14	195269	150780	42578	8166.4	0	3321889	1.19721e+06	4251400	326710	3.62368e+06		FALSE	FALSE	FALSE	TRUE	FALSE	FALSE	FALSE	FALSE	FALSE	FALSE	TRUE	FALSE	FALSE	FALSE	FALSE	TRUE	FALSE	FALSE	TRUE	FALSE	TRUE
Q8TD08	MAPK15	Mitogen-activated protein kinase 15	0	0	1	0	0	0	0	0	0	0	0	0	264190	0	0	0	0	0	0	0		FALSE	FALSE	FALSE	FALSE	FALSE	TRUE	FALSE	FALSE	TRUE	FALSE	TRUE	TRUE	TRUE	FALSE	FALSE	TRUE	FALSE	FALSE	TRUE	FALSE	TRUE
Q9BWM7	SFXN3	Sideroflexin-3	2	3	5	3	0	8	8	8	9	3	72763	117930	1011900	76749	3787	2233300	3135900	10042000	762800	732783		TRUE	FALSE	FALSE	FALSE	FALSE	FALSE	FALSE	FALSE	FALSE	FALSE	FALSE	FALSE	FALSE	TRUE	TRUE	TRUE	FALSE	TRUE	FALSE	FALSE	FALSE
Q969N2	PIGT	GPI transamidase component PIG-T	1	0	1	1	0	3	4	6	0	1	5898.1	0	17197	9592.4	0	308190	499280	1803200	0	36533		TRUE	FALSE	FALSE	TRUE	FALSE	FALSE	TRUE	FALSE	FALSE	FALSE	FALSE	FALSE	FALSE	FALSE	FALSE	TRUE	FALSE	TRUE	FALSE	FALSE	FALSE
A0A1W2PNV4	ARPC1B		0	2	0	0	0	2	2	2	0	3	0	0	0	0	0	0	0	0	0	56592		FALSE	FALSE	FALSE	FALSE	FALSE	FALSE	FALSE	FALSE	FALSE	FALSE	TRUE	TRUE	TRUE	FALSE	FALSE	TRUE	FALSE	FALSE	TRUE	FALSE	TRUE
Q96EB1	ELP4	Elongator complex protein 4	0	0	0	0	0	0	0	0	0	2	0	0	0	0	0	0	0	0	0	149120		FALSE	FALSE	FALSE	FALSE	FALSE	FALSE	FALSE	FALSE	FALSE	FALSE	TRUE	FALSE	TRUE	FALSE	FALSE	TRUE	FALSE	FALSE	TRUE	FALSE	TRUE
Q15652	JMJD1C	Probable JmjC domain-containing histone demethylation protein 2C	0	0	0	0	0	0	1	3	0	1	0	0	0	0	0	0	6585.9	26218	0	2987.5		FALSE	FALSE	FALSE	FALSE	FALSE	FALSE	FALSE	FALSE	FALSE	FALSE	TRUE	FALSE	TRUE	FALSE	FALSE	TRUE	FALSE	FALSE	TRUE	FALSE	TRUE
Q9HBW9	ELTD1	EGF, latrophilin and seven transmembrane domain-containing protein 1	1	0	0	2	0	0	0	0	0	0	23246	0	0	36208	0	0	0	0	0	0		TRUE	FALSE	TRUE	FALSE	FALSE	FALSE	FALSE	FALSE	FALSE	FALSE	FALSE	FALSE	FALSE	FALSE	FALSE	FALSE	TRUE	FALSE	FALSE	FALSE	FALSE
Q9Y282	ERGIC3	Endoplasmic reticulum-Golgi intermediate compartment protein 3	0	0	0	0	0	0	1	1	0	0	0	0	0	0	0	0	73664	147570	0	0		TRUE	FALSE	FALSE	FALSE	FALSE	TRUE	TRUE	FALSE	FALSE	FALSE	FALSE	FALSE	FALSE	FALSE	FALSE	TRUE	FALSE	TRUE	FALSE	FALSE	FALSE
Q9NYF8	BCLAF1	Bcl-2-associated transcription factor 1	0	0	1	0	0	3	0	4	0	5	0	0	21188	0	0	359140	0	412520	0	262320		FALSE	FALSE	FALSE	FALSE	FALSE	FALSE	FALSE	FALSE	FALSE	FALSE	TRUE	FALSE	TRUE	FALSE	FALSE	TRUE	FALSE	FALSE	TRUE	FALSE	TRUE
P37268	FDFT1	Squalene synthase	0	0	0	0	0	1	0	1	0	2	0	0	0	0	0	352360	0	170890	0	38590		TRUE	FALSE	FALSE	FALSE	FALSE	FALSE	TRUE	FALSE	FALSE	FALSE	FALSE	FALSE	FALSE	FALSE	FALSE	TRUE	FALSE	TRUE	FALSE	FALSE	FALSE
Q86SQ0	PHLDB2	Pleckstrin homology-like domain family B member 2	0	0	0	0	0	3	7	5	0	2	0	0	0	0	0	119560	127810	279220	0	20300		FALSE	FALSE	FALSE	TRUE	FALSE	FALSE	FALSE	FALSE	FALSE	FALSE	TRUE	FALSE	FALSE	FALSE	FALSE	TRUE	FALSE	FALSE	TRUE	FALSE	TRUE
Q16637	SMN1	Survival motor neuron protein	0	0	0	0	0	1	1	3	0	0	0	0	0	0	0	561540	1123900	3869100	0	0		FALSE	FALSE	FALSE	FALSE	FALSE	FALSE	FALSE	FALSE	FALSE	FALSE	TRUE	FALSE	TRUE	FALSE	FALSE	TRUE	FALSE	FALSE	TRUE	FALSE	TRUE
Q8NEB9	PIK3C3	Phosphatidylinositol 3-kinase catalytic subunit type 3;Phosphatidylinositol 3-kinase	0	0	0	0	0	2	2	2	1	0	0	0	0	0	0	17754	56859	117580	19184	0		FALSE	FALSE	FALSE	FALSE	TRUE	FALSE	FALSE	FALSE	TRUE	FALSE	TRUE	FALSE	FALSE	FALSE	FALSE	TRUE	FALSE	FALSE	TRUE	FALSE	TRUE
P04439	HLA-A	HLA class I histocompatibility antigen, A-3 alpha chain	8	4	9	7	6	3	0	3	5	5	0	0	0	0	0	0	0	0	0	0		TRUE	FALSE	TRUE	FALSE	FALSE	TRUE	FALSE	FALSE	FALSE	FALSE	FALSE	FALSE	FALSE	FALSE	FALSE	TRUE	TRUE	FALSE	FALSE	FALSE	FALSE
Q92841	DDX17	Probable ATP-dependent RNA helicase DDX17	2	4	2	1	0	11	9	9	11	18	20082	24589	139258	0	0	2631200	541151	2772538	329236	3641541		FALSE	FALSE	FALSE	FALSE	FALSE	FALSE	FALSE	FALSE	FALSE	FALSE	TRUE	FALSE	TRUE	FALSE	FALSE	TRUE	FALSE	FALSE	TRUE	FALSE	TRUE
O14495	PPAP2B	Lipid phosphate phosphohydrolase 3	0	0	0	1	0	0	0	0	0	0	0	0	0	8847.5	0	0	0	0	0	0		TRUE	FALSE	TRUE	FALSE	FALSE	TRUE	FALSE	FALSE	FALSE	FALSE	FALSE	FALSE	FALSE	FALSE	TRUE	TRUE	TRUE	FALSE	FALSE	FALSE	FALSE
P08651	NFIC	Nuclear factor 1 C-type;Nuclear factor 1;Nuclear factor 1 X-type;Nuclear factor 1 B-type;Nuclear factor 1 A-type	0	0	0	0	0	0	0	0	0	2	0	0	0	0	0	0	0	0	0	162470		FALSE	FALSE	FALSE	FALSE	FALSE	FALSE	FALSE	FALSE	FALSE	FALSE	FALSE	FALSE	TRUE	FALSE	FALSE	FALSE	FALSE	FALSE	TRUE	FALSE	TRUE
Q9NX63	CHCHD3	MICOS complex subunit MIC19	0	0	0	0	0	0	0	3	1	0	0	0	0	0	0	0	0	723060	25251	0		FALSE	FALSE	FALSE	FALSE	FALSE	FALSE	FALSE	FALSE	FALSE	FALSE	FALSE	FALSE	TRUE	TRUE	TRUE	TRUE	FALSE	FALSE	TRUE	FALSE	TRUE
P01876	IGHA1	Ig alpha-1 chain C region;Ig alpha-2 chain C region	0	0	0	1	0	0	0	0	0	0	193710	219470	219158	0	0	126710	0	0	0	0		FALSE	TRUE	FALSE	TRUE	FALSE	FALSE	FALSE	FALSE	FALSE	FALSE	FALSE	FALSE	FALSE	FALSE	FALSE	TRUE	FALSE	FALSE	TRUE	TRUE	FALSE
O43175	PHGDH	D-3-phosphoglycerate dehydrogenase	4	5	3	7	0	9	10	12	16	9	1232590	923065	2708960	536733	370620	19439690	12029855	38829760	7415283	13371420		FALSE	FALSE	FALSE	TRUE	FALSE	FALSE	FALSE	FALSE	FALSE	FALSE	TRUE	FALSE	TRUE	FALSE	FALSE	TRUE	FALSE	FALSE	TRUE	FALSE	TRUE
P31350	RRM2	Ribonucleoside-diphosphate reductase subunit M2	0	0	1	0	0	3	1	4	4	4	0	0	42596	0	0	620540	132160	1038300	220350	277980		FALSE	FALSE	FALSE	FALSE	FALSE	FALSE	FALSE	FALSE	FALSE	FALSE	TRUE	FALSE	FALSE	FALSE	FALSE	TRUE	FALSE	FALSE	TRUE	FALSE	TRUE
P50897	PPT1	Palmitoyl-protein thioesterase 1	1	0	0	0	0	1	1	2	0	0	112550	0	0	0	0	818280	554170	1366200	0	0		FALSE	TRUE	FALSE	FALSE	FALSE	TRUE	FALSE	TRUE	TRUE	FALSE	FALSE	FALSE	FALSE	FALSE	FALSE	TRUE	FALSE	FALSE	TRUE	TRUE	FALSE
Q7Z3U7	MON2	Protein MON2 homolog	0	0	0	0	0	0	0	4	1	0	0	0	0	0	0	0	0	158120	4361.4	0		FALSE	FALSE	FALSE	FALSE	TRUE	FALSE	FALSE	FALSE	FALSE	FALSE	FALSE	FALSE	TRUE	FALSE	FALSE	TRUE	FALSE	FALSE	TRUE	FALSE	TRUE
O43556	SGCE	Epsilon-sarcoglycan	0	1	0	0	0	0	0	0	0	1	0	1304900	0	0	0	0	0	0	0	33150		TRUE	FALSE	TRUE	FALSE	FALSE	TRUE	TRUE	FALSE	TRUE	FALSE	FALSE	TRUE	TRUE	FALSE	FALSE	TRUE	TRUE	FALSE	FALSE	FALSE	FALSE
Q9UQ90	SPG7	Paraplegin	0	0	0	0	0	1	2	0	0	0	0	0	0	0	0	8622.5	25690	0	0	0		TRUE	FALSE	FALSE	FALSE	FALSE	FALSE	FALSE	FALSE	FALSE	FALSE	FALSE	FALSE	FALSE	TRUE	FALSE	TRUE	FALSE	TRUE	FALSE	FALSE	FALSE
P49590	HARS2	Probable histidine--tRNA ligase, mitochondrial	1	0	0	0	0	1	1	2	0	2	0	0	0	0	0	0	30584	53842	0	23989		FALSE	FALSE	FALSE	FALSE	FALSE	FALSE	FALSE	FALSE	FALSE	FALSE	TRUE	FALSE	FALSE	TRUE	FALSE	TRUE	FALSE	FALSE	TRUE	FALSE	TRUE
Q6ZRR7	LRRC9	Leucine-rich repeat-containing protein 9	0	0	0	0	1	0	0	0	0	0	0	0	0	0	0	0	0	0	0	0		FALSE	FALSE	FALSE	TRUE	FALSE	FALSE	FALSE	FALSE	FALSE	FALSE	FALSE	FALSE	TRUE	FALSE	FALSE	TRUE	FALSE	FALSE	TRUE	FALSE	TRUE
P51532	SMARCA4	Transcription activator BRG1	0	0	0	0	0	4	7	9	6	2	0	0	0	0	0	130970	245220	1119600	58503	21564		FALSE	FALSE	FALSE	FALSE	FALSE	FALSE	FALSE	FALSE	FALSE	FALSE	FALSE	FALSE	TRUE	FALSE	FALSE	TRUE	FALSE	FALSE	TRUE	FALSE	TRUE
O75648	TRMU	Mitochondrial tRNA-specific 2-thiouridylase 1	0	0	0	0	0	0	0	1	0	0	0	0	0	0	0	0	0	105370	0	0		FALSE	FALSE	FALSE	FALSE	FALSE	FALSE	FALSE	FALSE	FALSE	FALSE	FALSE	FALSE	FALSE	TRUE	FALSE	FALSE	FALSE	FALSE	TRUE	FALSE	TRUE
A0A494C067	TNS1	Tensin-1	0	0	0	0	0	12	8	9	6	10	0	0	0	0	0	412900	191370	635840	44122	299640		FALSE	FALSE	FALSE	FALSE	FALSE	FALSE	FALSE	FALSE	FALSE	FALSE	FALSE	FALSE	FALSE	FALSE	FALSE	TRUE	FALSE	FALSE	TRUE	FALSE	TRUE
Q969G3	SMARCE1	SWI/SNF-related matrix-associated actin-dependent regulator of chromatin subfamily E member 1	0	0	0	0	0	1	1	2	0	2	0	0	0	0	0	164330	94983	345690	0	77671		FALSE	FALSE	FALSE	FALSE	FALSE	FALSE	FALSE	FALSE	FALSE	FALSE	FALSE	FALSE	TRUE	FALSE	FALSE	TRUE	FALSE	FALSE	TRUE	FALSE	TRUE
P15260	IFNGR1	Interferon gamma receptor 1	0	0	1	0	0	0	0	0	0	0	0	0	95467	0	0	0	0	0	0	0		TRUE	FALSE	TRUE	FALSE	FALSE	FALSE	FALSE	FALSE	FALSE	FALSE	FALSE	FALSE	FALSE	FALSE	FALSE	TRUE	TRUE	FALSE	FALSE	FALSE	FALSE
A0A2R8Y4Z1	No.gene.name		0	0	1	0	1	0	0	0	0	1	0	0	167710	0	95491	0	0	0	0	173010		FALSE	FALSE	FALSE	TRUE	FALSE	FALSE	FALSE	FALSE	TRUE	FALSE	FALSE	FALSE	FALSE	FALSE	FALSE	TRUE	FALSE	FALSE	TRUE	FALSE	TRUE
P35222	CTNNB1	Catenin beta-1	20	16	25	11	5	15	14	16	2	12	7562100	2.49519e+06	26921100	438659	391158	6245800	3.90529e+06	16998100	114569	1545838		FALSE	FALSE	FALSE	TRUE	FALSE	FALSE	FALSE	FALSE	FALSE	FALSE	TRUE	TRUE	TRUE	FALSE	FALSE	TRUE	FALSE	FALSE	TRUE	FALSE	TRUE
A0A2R8Y566	KIAA1468	LisH domain and HEAT repeat-containing protein KIAA1468	0	0	0	0	0	1	1	4	0	0	0	0	0	0	0	19415	20656	113860	0	0		FALSE	FALSE	FALSE	FALSE	FALSE	FALSE	FALSE	FALSE	FALSE	FALSE	FALSE	FALSE	FALSE	FALSE	FALSE	TRUE	FALSE	FALSE	TRUE	FALSE	TRUE
P68400	CSNK2A1	Casein kinase II subunit alpha;Casein kinase II subunit alpha 3	1	0	0	0	0	0	0	0	1	1	116340	0	0	0	0	0	0	0	38606	84593		FALSE	FALSE	FALSE	FALSE	FALSE	FALSE	FALSE	FALSE	FALSE	FALSE	FALSE	FALSE	TRUE	FALSE	FALSE	TRUE	FALSE	FALSE	TRUE	FALSE	TRUE
Q99700	ATXN2	Ataxin-2	0	0	0	0	0	2	1	3	4	4	0	0	0	0	0	35884	28113	270050	58585	118080		FALSE	FALSE	FALSE	FALSE	FALSE	FALSE	FALSE	FALSE	FALSE	FALSE	TRUE	FALSE	FALSE	FALSE	FALSE	TRUE	FALSE	FALSE	TRUE	FALSE	TRUE
O15160	POLR1C	DNA-directed RNA polymerases I and III subunit RPAC1	0	0	0	1	0	4	3	5	3	3	0	0	0	12573	0	1453000	1374000	2400600	210670	449150		FALSE	FALSE	FALSE	FALSE	FALSE	FALSE	FALSE	FALSE	FALSE	FALSE	FALSE	FALSE	TRUE	FALSE	FALSE	TRUE	FALSE	FALSE	TRUE	FALSE	TRUE
P49815	TSC2	Tuberin	0	0	0	0	0	0	1	1	1	0	0	0	0	0	0	0	15043	18386	1519.7	0		FALSE	FALSE	FALSE	FALSE	FALSE	FALSE	FALSE	FALSE	FALSE	FALSE	TRUE	FALSE	FALSE	FALSE	FALSE	TRUE	FALSE	FALSE	TRUE	FALSE	TRUE
O14514	BAI1	Brain-specific angiogenesis inhibitor 1	0	0	0	0	0	0	0	0	0	0	0	0	0	0	0	0	0	0	0	0		TRUE	TRUE	TRUE	FALSE	FALSE	FALSE	FALSE	FALSE	FALSE	FALSE	FALSE	FALSE	FALSE	FALSE	FALSE	TRUE	TRUE	FALSE	FALSE	FALSE	FALSE
Q9H7F0	ATP13A3	Probable cation-transporting ATPase 13A3	0	0	0	0	0	0	0	0	0	1	0	0	0	0	0	0	0	0	0	4602		TRUE	FALSE	FALSE	TRUE	TRUE	FALSE	FALSE	FALSE	FALSE	FALSE	FALSE	FALSE	TRUE	FALSE	FALSE	TRUE	FALSE	TRUE	FALSE	FALSE	FALSE
Q9BZX2	UCK2	Uridine-cytidine kinase 2	0	1	0	0	0	5	3	2	1	1	0	29366	0	0	0	1556300	643840	663710	37476	139050		FALSE	FALSE	FALSE	FALSE	FALSE	FALSE	FALSE	FALSE	FALSE	FALSE	FALSE	FALSE	TRUE	FALSE	FALSE	TRUE	FALSE	FALSE	TRUE	FALSE	TRUE
P46777	RPL5	60S ribosomal protein L5	4	4	2	1	2	6	11	5	3	4	851794	689380	591730	102921	335390	11655294	13982000	3534200	653121	3051070		FALSE	FALSE	FALSE	FALSE	FALSE	FALSE	TRUE	FALSE	FALSE	FALSE	TRUE	FALSE	TRUE	FALSE	FALSE	TRUE	FALSE	FALSE	TRUE	FALSE	TRUE
P54278	PMS2	Mismatch repair endonuclease PMS2	0	0	0	0	0	0	1	1	0	0	0	0	0	0	0	0	11068	91586	0	0		FALSE	FALSE	FALSE	FALSE	FALSE	FALSE	FALSE	FALSE	FALSE	FALSE	FALSE	FALSE	TRUE	FALSE	FALSE	TRUE	FALSE	FALSE	TRUE	FALSE	TRUE
P19447	ERCC3	TFIIH basal transcription factor complex helicase XPB subunit	0	0	0	0	0	0	2	1	0	0	0	0	0	0	0	0	45751	50269	0	0		FALSE	FALSE	FALSE	FALSE	FALSE	FALSE	FALSE	FALSE	FALSE	FALSE	FALSE	FALSE	TRUE	FALSE	FALSE	TRUE	FALSE	FALSE	TRUE	FALSE	TRUE
Q9P2R7	SUCLA2	Succinyl-CoA ligase [ADP-forming] subunit beta, mitochondrial	0	0	0	0	1	3	3	4	4	2	0	0	0	0	17403	247690	232660	322710	77302	130030		FALSE	FALSE	FALSE	FALSE	FALSE	FALSE	FALSE	FALSE	FALSE	FALSE	FALSE	FALSE	FALSE	TRUE	TRUE	TRUE	FALSE	FALSE	TRUE	FALSE	TRUE
A0A2R8Y793	No.gene.name		2	1	6	4	2	3	4	7	10	7	0	0	0	0	0	198250	181850	0	0	0		FALSE	FALSE	FALSE	FALSE	FALSE	FALSE	FALSE	FALSE	FALSE	FALSE	FALSE	FALSE	FALSE	FALSE	FALSE	TRUE	FALSE	FALSE	TRUE	FALSE	TRUE
Q3V6T2	CCDC88A	Girdin	0	0	0	0	0	0	0	2	0	0	0	0	0	0	0	0	0	22433	0	0		FALSE	FALSE	FALSE	TRUE	FALSE	FALSE	FALSE	FALSE	TRUE	FALSE	TRUE	TRUE	FALSE	FALSE	FALSE	TRUE	FALSE	FALSE	TRUE	FALSE	TRUE
P69905	HBA1	Hemoglobin subunit alpha	0	0	1	2	1	1	0	1	3	2	18670	151730	0	0	0	148590	261550	0	0	0		FALSE	FALSE	FALSE	FALSE	FALSE	FALSE	FALSE	FALSE	FALSE	FALSE	FALSE	FALSE	FALSE	FALSE	FALSE	TRUE	FALSE	FALSE	TRUE	FALSE	TRUE
P68871	HBB	Hemoglobin subunit beta;LVV-hemorphin-7;Spinorphin;Hemoglobin subunit delta	0	0	0	0	1	0	0	0	0	1	7890	116931	0	26927	0	6620	0	0	0	0		FALSE	FALSE	FALSE	FALSE	FALSE	FALSE	FALSE	FALSE	FALSE	FALSE	FALSE	FALSE	FALSE	FALSE	FALSE	TRUE	FALSE	FALSE	TRUE	FALSE	TRUE
Q13136	PPFIA1	Liprin-alpha-1;Liprin-alpha-2;Liprin-alpha-3	0	0	0	0	0	0	1	1	0	1	0	0	0	0	0	0	12614	24335	0	10036		FALSE	FALSE	FALSE	FALSE	FALSE	FALSE	FALSE	FALSE	FALSE	FALSE	TRUE	FALSE	FALSE	FALSE	FALSE	TRUE	FALSE	FALSE	TRUE	FALSE	TRUE
A0A2R8Y7Z0	No.gene.name		19	15	24	11	5	15	14	15	2	12	44643	12701	0	0	0	37228	22952	0	0	0		FALSE	FALSE	FALSE	TRUE	FALSE	FALSE	FALSE	FALSE	FALSE	FALSE	FALSE	FALSE	FALSE	FALSE	FALSE	TRUE	FALSE	FALSE	TRUE	FALSE	TRUE
P62263	RPS14	40S ribosomal protein S14	3	3	1	6	1	5	6	2	6	4	7909700	7303860	24576600	3435320	2666900	77117400	81296560	172907600	13045520	49846900		FALSE	FALSE	FALSE	FALSE	FALSE	FALSE	TRUE	FALSE	FALSE	FALSE	TRUE	FALSE	FALSE	FALSE	FALSE	TRUE	FALSE	FALSE	TRUE	FALSE	TRUE
P62847	RPS24	40S ribosomal protein S24	2	4	0	0	0	4	4	2	1	4	433900	786110	3702470	0	225977	4694600	8169300	7092870	204040	5830607		FALSE	FALSE	FALSE	FALSE	FALSE	FALSE	TRUE	FALSE	FALSE	FALSE	TRUE	FALSE	FALSE	FALSE	FALSE	TRUE	FALSE	FALSE	TRUE	FALSE	TRUE
P62273	RPS29	40S ribosomal protein S29	1	0	1	0	0	1	0	1	1	1	307120	68110	1372100	0	0	4586300	6780390	9182700	312420	2415800		FALSE	FALSE	FALSE	FALSE	FALSE	FALSE	TRUE	FALSE	FALSE	FALSE	TRUE	FALSE	FALSE	FALSE	FALSE	TRUE	FALSE	FALSE	TRUE	FALSE	TRUE
P08237	PFKM	ATP-dependent 6-phosphofructokinase, muscle type	0	1	1	0	1	9	8	5	9	5	0	0	32733	0	0	1526200	1102000	2347600	339050	463080		FALSE	FALSE	FALSE	FALSE	FALSE	FALSE	TRUE	FALSE	FALSE	FALSE	TRUE	FALSE	FALSE	FALSE	FALSE	TRUE	FALSE	FALSE	TRUE	FALSE	TRUE
P51659	HSD17B4	Peroxisomal multifunctional enzyme type 2;(3R)-hydroxyacyl-CoA dehydrogenase;Enoyl-CoA hydratase 2	0	0	0	0	0	1	0	0	0	1	0	0	0	0	0	36660.9	0	0	0	33458		FALSE	FALSE	FALSE	FALSE	FALSE	FALSE	FALSE	FALSE	FALSE	TRUE	FALSE	FALSE	FALSE	FALSE	TRUE	TRUE	FALSE	FALSE	TRUE	FALSE	TRUE
Q92547	TOPBP1	DNA topoisomerase 2-binding protein 1	0	0	0	0	0	0	0	1	0	0	0	0	0	0	0	0	0	20886	0	0		FALSE	FALSE	FALSE	FALSE	FALSE	FALSE	FALSE	FALSE	FALSE	FALSE	TRUE	TRUE	TRUE	FALSE	FALSE	FALSE	FALSE	FALSE	TRUE	FALSE	TRUE
Q9H0E3	SAP130	Histone deacetylase complex subunit SAP130	0	0	0	0	0	1	1	1	0	0	0	0	0	0	0	12566	0	56461	0	0		FALSE	FALSE	FALSE	FALSE	FALSE	FALSE	FALSE	FALSE	FALSE	FALSE	FALSE	FALSE	TRUE	FALSE	FALSE	FALSE	FALSE	FALSE	TRUE	FALSE	TRUE
Q9UBN7	HDAC6	Histone deacetylase 6	0	0	0	0	0	0	1	0	1	0	0	0	0	0	0	0	21643	0	14577	0		FALSE	FALSE	FALSE	FALSE	FALSE	FALSE	FALSE	FALSE	FALSE	FALSE	TRUE	TRUE	TRUE	FALSE	FALSE	TRUE	FALSE	FALSE	TRUE	FALSE	TRUE
O14936	CASK	Peripheral plasma membrane protein CASK	0	0	0	0	0	1	0	2	0	2	0	0	0	0	0	46806	0	116300	0	43489		FALSE	FALSE	FALSE	TRUE	FALSE	FALSE	FALSE	FALSE	FALSE	FALSE	TRUE	FALSE	TRUE	FALSE	FALSE	TRUE	FALSE	FALSE	TRUE	FALSE	TRUE
A0A2R8YEX5	No.gene.name		0	0	0	0	0	0	0	0	0	1	0	0	0	0	0	0	0	0	0	504870		TRUE	FALSE	FALSE	FALSE	FALSE	FALSE	FALSE	FALSE	FALSE	FALSE	FALSE	FALSE	TRUE	FALSE	FALSE	TRUE	FALSE	TRUE	FALSE	FALSE	FALSE
Q8WTS1	ABHD5	1-acylglycerol-3-phosphate O-acyltransferase ABHD5	0	0	0	0	0	1	0	0	1	0	0	0	0	0	0	119270	0	0	31350	0		FALSE	FALSE	FALSE	FALSE	FALSE	FALSE	FALSE	FALSE	TRUE	FALSE	TRUE	FALSE	TRUE	FALSE	FALSE	TRUE	FALSE	FALSE	TRUE	FALSE	TRUE
Q96AX1	VPS33A	Vacuolar protein sorting-associated protein 33A	0	0	1	0	0	1	3	2	0	0	0	0	0	0	0	33926	145570	260200	0	0		FALSE	FALSE	FALSE	FALSE	FALSE	FALSE	FALSE	FALSE	TRUE	FALSE	TRUE	FALSE	TRUE	FALSE	FALSE	TRUE	FALSE	FALSE	TRUE	FALSE	TRUE
O94851-5	MICAL2	Protein-methionine sulfoxide oxidase MICAL2	0	0	0	0	0	4	4	4	8	5	0	0	0	0	0	245900	154040	513910	125590	159560		FALSE	FALSE	FALSE	TRUE	FALSE	TRUE	FALSE	FALSE	FALSE	FALSE	TRUE	FALSE	TRUE	FALSE	FALSE	FALSE	FALSE	FALSE	TRUE	FALSE	TRUE
Q15437	SEC23B	Protein transport protein Sec23B	0	0	0	0	0	7	3	4	0	2	0	0	0	0	0	205100	71567	401440	0	87963		FALSE	FALSE	FALSE	FALSE	FALSE	FALSE	FALSE	FALSE	TRUE	FALSE	TRUE	FALSE	FALSE	FALSE	FALSE	TRUE	FALSE	FALSE	TRUE	FALSE	TRUE
O95785	WIZ	Protein Wiz	0	0	0	0	0	1	2	2	0	0	0	0	0	0	0	7059.6	19832	142400	0	0		FALSE	FALSE	FALSE	FALSE	FALSE	FALSE	FALSE	FALSE	FALSE	FALSE	FALSE	FALSE	TRUE	FALSE	FALSE	TRUE	FALSE	FALSE	TRUE	FALSE	TRUE
P61966	AP1S1	AP-1 complex subunit sigma-1A	0	0	1	1	0	2	3	1	2	1	0	0	196760	17924	0	1201100	1451600	1847800	216690	322990		FALSE	FALSE	FALSE	FALSE	FALSE	TRUE	FALSE	FALSE	TRUE	FALSE	TRUE	FALSE	FALSE	FALSE	FALSE	TRUE	FALSE	FALSE	TRUE	FALSE	TRUE
Q05639	EEF1A2	Elongation factor 1-alpha 2	2	1	2	1	0	6	4	7	6	7	32407	0	44073	0	151780	202390	89787	865010	856624	3442020		FALSE	FALSE	FALSE	FALSE	FALSE	FALSE	FALSE	FALSE	FALSE	FALSE	TRUE	FALSE	TRUE	FALSE	FALSE	TRUE	FALSE	FALSE	TRUE	FALSE	TRUE
P13987	CD59	CD59 glycoprotein	0	0	0	1	0	0	0	0	1	0	0	0	0	795780	0	0	0	0	147480	0		FALSE	TRUE	TRUE	FALSE	FALSE	TRUE	FALSE	FALSE	TRUE	FALSE	FALSE	FALSE	FALSE	FALSE	FALSE	TRUE	FALSE	FALSE	TRUE	TRUE	FALSE
Q02241	KIF23	Kinesin-like protein KIF23;Kinesin-like protein	0	0	2	0	0	4	5	5	2	3	0	0	62437	0	0	194440	283880	603100	36544	82011		FALSE	FALSE	FALSE	FALSE	FALSE	FALSE	FALSE	FALSE	FALSE	FALSE	TRUE	TRUE	TRUE	FALSE	FALSE	TRUE	FALSE	FALSE	TRUE	FALSE	TRUE
P56556	NDUFA6	NADH dehydrogenase [ubiquinone] 1 alpha subcomplex subunit 6	0	0	0	0	0	1	1	1	0	2	0	0	0	0	0	815730	718040	1404400	0	799220		FALSE	FALSE	FALSE	FALSE	FALSE	FALSE	FALSE	FALSE	FALSE	FALSE	FALSE	FALSE	FALSE	TRUE	TRUE	TRUE	FALSE	FALSE	TRUE	FALSE	TRUE
Q8IY17	PNPLA6	Neuropathy target esterase	0	0	0	0	0	0	2	4	0	0	0	0	0	0	0	0	34586	348710	0	0		TRUE	FALSE	FALSE	TRUE	FALSE	FALSE	TRUE	FALSE	FALSE	FALSE	FALSE	FALSE	FALSE	FALSE	FALSE	TRUE	FALSE	TRUE	FALSE	FALSE	FALSE
P17812	CTPS1	CTP synthase 1;CTP synthase	5	7	12	12	2	11	11	19	22	13	402798	474200	1813910	287550	366597	5299158	4648200	15033010	2598500	3952277		FALSE	FALSE	FALSE	FALSE	FALSE	FALSE	FALSE	FALSE	FALSE	FALSE	TRUE	FALSE	FALSE	FALSE	FALSE	TRUE	FALSE	FALSE	TRUE	FALSE	TRUE
Q9H7E9	C8orf33	UPF0488 protein C8orf33	0	0	0	0	0	1	0	0	1	2	0	0	0	0	0	127610	0	0	12891	221580		FALSE	FALSE	FALSE	TRUE	FALSE	FALSE	FALSE	FALSE	FALSE	FALSE	FALSE	FALSE	TRUE	FALSE	FALSE	TRUE	FALSE	FALSE	TRUE	FALSE	TRUE
Q2KHR3	QSER1	Glutamine and serine-rich protein 1	0	0	0	0	0	0	2	5	0	0	0	0	0	0	0	0	13674	249120	0	0		FALSE	FALSE	FALSE	FALSE	FALSE	FALSE	FALSE	FALSE	FALSE	FALSE	TRUE	FALSE	TRUE	FALSE	FALSE	TRUE	FALSE	FALSE	TRUE	FALSE	TRUE
O15484	CAPN5	Calpain-5	0	0	0	0	0	0	0	1	0	0	0	0	0	0	0	0	0	109490	0	0		FALSE	FALSE	FALSE	FALSE	FALSE	FALSE	FALSE	FALSE	FALSE	FALSE	TRUE	FALSE	TRUE	FALSE	FALSE	TRUE	FALSE	FALSE	TRUE	FALSE	TRUE
O75688	PPM1B	Protein phosphatase 1B;Protein phosphatase 1A	0	0	0	0	0	1	0	0	0	0	0	0	0	0	0	123420	0	0	0	0		FALSE	FALSE	FALSE	FALSE	FALSE	FALSE	FALSE	FALSE	FALSE	FALSE	TRUE	FALSE	TRUE	FALSE	FALSE	TRUE	FALSE	FALSE	TRUE	FALSE	TRUE
O14639	ABLIM1	Actin-binding LIM protein 1	0	0	0	0	0	4	1	7	9	7	0	0	0	0	0	199280	12321	695490	79788	363990		FALSE	FALSE	FALSE	FALSE	FALSE	FALSE	FALSE	FALSE	FALSE	FALSE	TRUE	TRUE	FALSE	FALSE	FALSE	TRUE	FALSE	FALSE	TRUE	FALSE	TRUE
P06400	RB1	Retinoblastoma-associated protein	0	0	0	0	0	2	1	5	5	3	0	0	0	0	0	86140	58889	386070	50520	83827		FALSE	FALSE	FALSE	FALSE	FALSE	FALSE	FALSE	FALSE	FALSE	FALSE	FALSE	FALSE	TRUE	FALSE	FALSE	TRUE	FALSE	FALSE	TRUE	FALSE	TRUE
P11362	FGFR1	Fibroblast growth factor receptor 1;Fibroblast growth factor receptor	0	0	1	0	0	0	0	0	0	0	0	0	49456	0	0	0	0	0	0	0		TRUE	FALSE	TRUE	FALSE	FALSE	TRUE	TRUE	FALSE	TRUE	FALSE	FALSE	FALSE	TRUE	FALSE	FALSE	TRUE	TRUE	FALSE	FALSE	FALSE	FALSE
P42892	ECE1	Endothelin-converting enzyme 1	10	7	15	10	10	2	3	8	8	4	642340	184780	3184500	481600	954000	284620	165130	1313900	217380	168280		TRUE	FALSE	TRUE	FALSE	FALSE	FALSE	FALSE	FALSE	FALSE	FALSE	FALSE	FALSE	FALSE	FALSE	FALSE	TRUE	TRUE	FALSE	FALSE	FALSE	FALSE
P14735	IDE	Insulin-degrading enzyme	0	0	0	0	0	1	2	0	1	4	0	0	0	0	0	66266	55333	0	8616.8	279950		FALSE	FALSE	FALSE	TRUE	FALSE	FALSE	FALSE	FALSE	FALSE	FALSE	TRUE	FALSE	FALSE	FALSE	FALSE	TRUE	FALSE	FALSE	TRUE	FALSE	TRUE
Q9H6S3	EPS8L2	Epidermal growth factor receptor kinase substrate 8-like protein 2	0	0	0	0	0	1	1	1	0	0	0	0	0	0	0	19027	12400	48720	0	0		FALSE	FALSE	FALSE	TRUE	FALSE	FALSE	FALSE	FALSE	FALSE	FALSE	TRUE	FALSE	FALSE	FALSE	FALSE	TRUE	FALSE	FALSE	TRUE	FALSE	TRUE
Q13206	DDX10	Probable ATP-dependent RNA helicase DDX10	0	0	1	0	1	0	1	3	0	0	0	0	22880	0	14465	0	10909	177170	0	0		FALSE	FALSE	FALSE	FALSE	FALSE	FALSE	FALSE	FALSE	FALSE	FALSE	FALSE	FALSE	TRUE	FALSE	FALSE	TRUE	FALSE	FALSE	TRUE	FALSE	TRUE
Q53H12	AGK	Acylglycerol kinase, mitochondrial	0	0	0	0	0	1	1	2	4	1	0	0	0	0	0	122620	134580	257090	118440	31189		FALSE	FALSE	FALSE	FALSE	FALSE	FALSE	FALSE	FALSE	TRUE	FALSE	FALSE	FALSE	FALSE	TRUE	TRUE	TRUE	FALSE	FALSE	TRUE	FALSE	TRUE
Q92997	DVL3	Segment polarity protein dishevelled homolog DVL-3;Segment polarity protein dishevelled homolog DVL-2	0	0	0	0	0	0	0	1	0	0	0	0	0	0	0	0	0	68006	0	0		FALSE	FALSE	FALSE	FALSE	FALSE	FALSE	FALSE	FALSE	FALSE	FALSE	TRUE	FALSE	FALSE	FALSE	FALSE	FALSE	FALSE	FALSE	TRUE	FALSE	TRUE
A0A3B3ITJ4	No.gene.name		0	0	0	0	0	11	4	4	5	11	0	0	0	0	0	129750	0	0	0	0		FALSE	FALSE	FALSE	FALSE	FALSE	FALSE	FALSE	FALSE	FALSE	FALSE	FALSE	FALSE	TRUE	FALSE	FALSE	TRUE	FALSE	FALSE	TRUE	FALSE	TRUE
P36871	PGM1	Phosphoglucomutase-1	0	0	0	0	0	1	2	0	0	0	0	0	0	0	0	38769	99454	0	0	0		FALSE	FALSE	FALSE	FALSE	FALSE	FALSE	FALSE	FALSE	FALSE	FALSE	TRUE	FALSE	FALSE	FALSE	FALSE	TRUE	FALSE	FALSE	TRUE	FALSE	TRUE
Q14181	POLA2	DNA polymerase alpha subunit B	0	0	0	0	0	0	0	2	0	0	0	0	0	0	0	0	0	438320	0	0		FALSE	FALSE	FALSE	FALSE	FALSE	FALSE	FALSE	FALSE	FALSE	FALSE	TRUE	FALSE	TRUE	FALSE	FALSE	FALSE	FALSE	FALSE	TRUE	FALSE	TRUE
P47914	RPL29	60S ribosomal protein L29	1	1	0	0	1	1	1	1	0	2	287420	345910	0	0	271170	1220200	1870900	4044700	269410	4076500		FALSE	FALSE	FALSE	FALSE	FALSE	FALSE	TRUE	FALSE	FALSE	FALSE	TRUE	FALSE	TRUE	FALSE	FALSE	TRUE	FALSE	FALSE	TRUE	FALSE	TRUE
P28288	ABCD3	ATP-binding cassette sub-family D member 3	1	0	4	0	2	7	11	12	4	1	14516	0	461874	0	8122	1069200	1878400	5288014	76080	18513		TRUE	FALSE	FALSE	FALSE	FALSE	FALSE	FALSE	FALSE	FALSE	TRUE	FALSE	FALSE	FALSE	FALSE	FALSE	TRUE	FALSE	TRUE	FALSE	FALSE	FALSE
O75964	ATP5L	ATP synthase subunit g, mitochondrial	3	2	2	4	1	5	5	3	4	3	1279100	757650	2257080	405000	127860	8703200	6645300	11253780	1404100	1552400		FALSE	FALSE	FALSE	FALSE	FALSE	FALSE	FALSE	FALSE	FALSE	FALSE	FALSE	FALSE	FALSE	TRUE	TRUE	TRUE	FALSE	FALSE	TRUE	FALSE	TRUE
Q9Y2W1	THRAP3	Thyroid hormone receptor-associated protein 3	0	2	0	0	0	7	3	5	3	9	3885	4035	0	0	0	901114	355926	327990	25292	324020		FALSE	FALSE	FALSE	FALSE	FALSE	FALSE	FALSE	FALSE	FALSE	FALSE	FALSE	FALSE	TRUE	FALSE	FALSE	TRUE	FALSE	FALSE	TRUE	FALSE	TRUE
A0A3B3IUA2	NHP2L1	NHP2-like protein 1;NHP2-like protein 1, N-terminally processed	0	0	0	0	0	1	1	0	1	2	0	0	0	0	0	265380	209650	0	25497	1180400		FALSE	FALSE	FALSE	FALSE	FALSE	FALSE	FALSE	FALSE	FALSE	FALSE	FALSE	FALSE	TRUE	FALSE	FALSE	TRUE	FALSE	FALSE	TRUE	FALSE	TRUE
Q14258	TRIM25	E3 ubiquitin/ISG15 ligase TRIM25	0	0	0	0	1	4	2	6	9	8	0	0	0	0	12816	404640	65844	1218400	433030	1170900		FALSE	FALSE	FALSE	FALSE	FALSE	FALSE	FALSE	FALSE	FALSE	FALSE	TRUE	FALSE	TRUE	FALSE	FALSE	TRUE	FALSE	FALSE	TRUE	FALSE	TRUE
Q13144	EIF2B5	Translation initiation factor eIF-2B subunit epsilon	0	1	0	0	0	3	5	5	5	4	0	29531	0	0	0	564430	716330	2771000	218720	293570		FALSE	FALSE	FALSE	FALSE	FALSE	FALSE	FALSE	FALSE	FALSE	FALSE	TRUE	FALSE	FALSE	FALSE	FALSE	TRUE	FALSE	FALSE	TRUE	FALSE	TRUE
Q8TCT9	HM13	Minor histocompatibility antigen H13	1	1	0	1	0	4	2	1	4	3	44539	24736	0	14895	0	1701300	563220	135920	410850	1227400		TRUE	FALSE	TRUE	FALSE	FALSE	FALSE	TRUE	FALSE	FALSE	FALSE	FALSE	FALSE	FALSE	FALSE	FALSE	TRUE	TRUE	FALSE	FALSE	FALSE	FALSE
A0A3B3IUB9	No.gene.name		0	0	0	0	0	1	2	12	1	0	0	0	0	0	0	0	0	111300	0	0		FALSE	FALSE	FALSE	FALSE	FALSE	TRUE	FALSE	FALSE	TRUE	FALSE	FALSE	FALSE	FALSE	FALSE	FALSE	TRUE	FALSE	FALSE	TRUE	FALSE	TRUE
Q9BUK6	MSTO1	Protein misato homolog 1	0	0	0	0	0	1	1	4	0	0	0	0	0	0	0	69131	75045	1026900	0	0		FALSE	FALSE	FALSE	FALSE	FALSE	FALSE	FALSE	FALSE	FALSE	FALSE	TRUE	FALSE	FALSE	TRUE	FALSE	FALSE	FALSE	FALSE	TRUE	FALSE	TRUE
Q14690	PDCD11	Protein RRP5 homolog	0	0	1	0	0	2	7	3	9	8	0	0	7361.4	0	0	13365	165200	95593	44064	131950		FALSE	FALSE	FALSE	FALSE	FALSE	FALSE	FALSE	FALSE	TRUE	FALSE	FALSE	FALSE	TRUE	FALSE	FALSE	TRUE	FALSE	FALSE	TRUE	FALSE	TRUE
Q8NFD5	ARID1B	AT-rich interactive domain-containing protein 1B	0	0	0	0	0	4	3	6	1	1	0	0	0	0	0	39727	53264	325900	5624.7	16092		FALSE	FALSE	FALSE	FALSE	FALSE	FALSE	FALSE	FALSE	FALSE	FALSE	FALSE	FALSE	TRUE	FALSE	FALSE	TRUE	FALSE	FALSE	TRUE	FALSE	TRUE
Q99836	MYD88	Myeloid differentiation primary response protein MyD88	0	0	0	0	0	1	1	1	0	1	0	0	0	0	0	27241	0	183920	0	39269		FALSE	FALSE	FALSE	FALSE	FALSE	FALSE	FALSE	FALSE	TRUE	FALSE	TRUE	FALSE	TRUE	TRUE	FALSE	TRUE	FALSE	FALSE	TRUE	FALSE	TRUE
Q86Y91	KIF18B	Kinesin-like protein KIF18B	0	0	0	0	0	1	0	2	0	0	0	0	0	0	0	16431	0	171800	0	0		FALSE	FALSE	FALSE	FALSE	FALSE	FALSE	FALSE	FALSE	FALSE	FALSE	TRUE	TRUE	TRUE	FALSE	FALSE	TRUE	FALSE	FALSE	TRUE	FALSE	TRUE
Q9Y6A5	TACC3	Transforming acidic coiled-coil-containing protein 3	0	0	0	0	0	3	4	9	1	2	0	0	0	0	0	302920	288620	1388700	12767	69006		FALSE	FALSE	FALSE	FALSE	FALSE	FALSE	FALSE	FALSE	TRUE	FALSE	TRUE	TRUE	FALSE	FALSE	FALSE	FALSE	FALSE	FALSE	TRUE	FALSE	TRUE
Q6WCQ1	MPRIP	Myosin phosphatase Rho-interacting protein	0	0	0	0	0	0	4	9	1	4	0	0	0	0	0	0	129580	588330	5380.5	61839		FALSE	FALSE	FALSE	FALSE	FALSE	FALSE	FALSE	FALSE	FALSE	FALSE	TRUE	TRUE	FALSE	FALSE	FALSE	TRUE	FALSE	FALSE	TRUE	FALSE	TRUE
Q96S97	MYADM	Myeloid-associated differentiation marker	0	0	0	0	0	1	0	0	1	1	0	0	0	0	0	2943800	0	0	116630	990290		TRUE	FALSE	FALSE	FALSE	FALSE	FALSE	FALSE	FALSE	FALSE	FALSE	FALSE	FALSE	TRUE	FALSE	FALSE	TRUE	FALSE	TRUE	FALSE	FALSE	FALSE
P35659	DEK	Protein DEK	0	0	0	0	0	4	0	2	2	3	0	0	0	0	0	660720	0	469100	49595	564340		FALSE	FALSE	FALSE	FALSE	FALSE	FALSE	FALSE	FALSE	FALSE	FALSE	FALSE	FALSE	TRUE	FALSE	FALSE	TRUE	FALSE	FALSE	TRUE	FALSE	TRUE
Q9UHD2	TBK1	Serine/threonine-protein kinase TBK1	0	0	0	0	0	3	3	5	0	0	0	0	0	0	0	111330	111350	417770	0	0		FALSE	FALSE	FALSE	FALSE	FALSE	FALSE	FALSE	FALSE	TRUE	FALSE	TRUE	FALSE	TRUE	FALSE	FALSE	TRUE	FALSE	FALSE	TRUE	FALSE	TRUE
Q02447	SP3	Transcription factor Sp3	0	0	0	0	0	0	3	2	2	2	0	0	0	0	0	0	813960	5667800	311490	291470		FALSE	FALSE	FALSE	FALSE	FALSE	FALSE	FALSE	FALSE	FALSE	FALSE	FALSE	FALSE	TRUE	FALSE	FALSE	TRUE	FALSE	FALSE	TRUE	FALSE	TRUE
Q8IWB7	WDFY1	WD repeat and FYVE domain-containing protein 1	0	0	0	0	0	2	0	0	0	1	0	0	0	0	0	112750	0	0	0	97267		FALSE	FALSE	FALSE	FALSE	TRUE	FALSE	FALSE	FALSE	FALSE	FALSE	FALSE	FALSE	FALSE	FALSE	FALSE	TRUE	FALSE	FALSE	TRUE	FALSE	TRUE
O95394	PGM3	Phosphoacetylglucosamine mutase	0	0	1	0	0	3	2	4	2	2	0	0	67801	0	0	614010	509490	1465300	79952	239770		FALSE	FALSE	FALSE	FALSE	FALSE	FALSE	FALSE	FALSE	FALSE	FALSE	TRUE	FALSE	TRUE	FALSE	FALSE	TRUE	FALSE	FALSE	TRUE	FALSE	TRUE
Q08188	TGM3	Protein-glutamine gamma-glutamyltransferase E;Protein-glutamine gamma-glutamyltransferase E 50 kDa catalytic chain;Protein-glutamine gamma-glutamyltransferase E 27 kDa non-catalytic chain	2	2	0	0	0	0	0	0	0	0	352330	231120	28820	0	0	0	42640	0	0	0		FALSE	TRUE	FALSE	FALSE	FALSE	FALSE	FALSE	FALSE	FALSE	FALSE	TRUE	FALSE	FALSE	FALSE	FALSE	TRUE	FALSE	FALSE	TRUE	TRUE	FALSE
Q02297	NRG1	Pro-neuregulin-1, membrane-bound isoform;Neuregulin-1	2	1	4	1	2	0	0	0	0	0	94079	17349	360770	10395	59034	0	0	0	0	0		TRUE	TRUE	TRUE	FALSE	FALSE	FALSE	FALSE	FALSE	FALSE	FALSE	FALSE	FALSE	TRUE	FALSE	FALSE	TRUE	TRUE	FALSE	FALSE	FALSE	FALSE
P78347	GTF2I	General transcription factor II-I	0	0	0	0	0	0	1	2	1	2	0	0	0	0	0	0	16404	200440	5109.8	19837		FALSE	FALSE	FALSE	FALSE	FALSE	FALSE	FALSE	FALSE	FALSE	FALSE	TRUE	FALSE	TRUE	FALSE	FALSE	TRUE	FALSE	FALSE	TRUE	FALSE	TRUE
A0A494C0R8	CLUH	Clustered mitochondria protein homolog	0	0	0	0	0	13	11	14	9	18	0	0	0	0	0	763510	477330	1071000	88067	869990		FALSE	FALSE	FALSE	FALSE	FALSE	FALSE	FALSE	FALSE	TRUE	FALSE	TRUE	FALSE	TRUE	FALSE	FALSE	TRUE	FALSE	FALSE	TRUE	FALSE	TRUE
P29144	TPP2	Tripeptidyl-peptidase 2	0	0	0	0	0	5	5	10	8	6	0	0	0	0	0	207730	154320	579460	55975	271840		FALSE	FALSE	FALSE	FALSE	FALSE	FALSE	FALSE	FALSE	FALSE	FALSE	TRUE	FALSE	TRUE	FALSE	FALSE	TRUE	FALSE	FALSE	TRUE	FALSE	TRUE
Q99426	TBCB	Tubulin-folding cofactor B	0	0	0	0	0	3	0	1	0	1	0	0	0	0	0	339160	0	90157	0	99335		FALSE	FALSE	FALSE	FALSE	FALSE	FALSE	FALSE	FALSE	FALSE	FALSE	TRUE	TRUE	FALSE	FALSE	FALSE	TRUE	FALSE	FALSE	TRUE	FALSE	TRUE
P05107	ITGB2	Integrin beta-2;Integrin beta	0	0	0	0	0	0	0	0	0	0	0	0	0	0	0	0	0	0	0	0		TRUE	FALSE	TRUE	FALSE	FALSE	FALSE	FALSE	FALSE	FALSE	FALSE	FALSE	FALSE	FALSE	FALSE	FALSE	TRUE	TRUE	FALSE	FALSE	FALSE	FALSE
Q9H082	RAB33B	Ras-related protein Rab-33B	0	0	0	0	0	0	0	1	0	0	0	0	0	0	0	0	0	134110	0	0		FALSE	FALSE	FALSE	FALSE	FALSE	TRUE	FALSE	FALSE	FALSE	FALSE	FALSE	FALSE	FALSE	FALSE	FALSE	TRUE	FALSE	FALSE	TRUE	FALSE	TRUE
Q8N9T8	KRI1	Protein KRI1 homolog	0	0	0	0	0	1	0	0	0	1	0	0	0	0	0	16300	0	0	0	31222		FALSE	FALSE	FALSE	FALSE	FALSE	FALSE	FALSE	FALSE	FALSE	FALSE	FALSE	FALSE	TRUE	FALSE	FALSE	FALSE	FALSE	FALSE	TRUE	FALSE	TRUE
P52630	STAT2	Signal transducer and activator of transcription 2	0	0	0	0	0	0	0	2	0	0	0	0	0	0	0	0	0	344120	0	0		FALSE	FALSE	FALSE	TRUE	FALSE	FALSE	FALSE	FALSE	FALSE	FALSE	TRUE	FALSE	TRUE	FALSE	FALSE	TRUE	FALSE	FALSE	TRUE	FALSE	TRUE
P19838	NFKB1	Nuclear factor NF-kappa-B p105 subunit;Nuclear factor NF-kappa-B p50 subunit	0	0	0	0	0	0	0	1	1	1	0	0	0	0	0	0	0	98510	15621	0		FALSE	FALSE	FALSE	FALSE	FALSE	FALSE	FALSE	FALSE	FALSE	FALSE	TRUE	FALSE	TRUE	FALSE	FALSE	TRUE	FALSE	FALSE	TRUE	FALSE	TRUE
Q86WJ1	CHD1L	Chromodomain-helicase-DNA-binding protein 1-like	0	0	0	0	0	1	2	3	0	0	0	0	0	0	0	90500	132790	317540	0	0		FALSE	FALSE	FALSE	FALSE	FALSE	FALSE	FALSE	FALSE	FALSE	FALSE	FALSE	FALSE	TRUE	FALSE	FALSE	TRUE	FALSE	FALSE	TRUE	FALSE	TRUE
Q69YQ0	SPECC1L	Cytospin-A	0	0	0	0	0	1	2	2	0	1	0	0	0	0	0	7431.3	78247	66666	0	42289		FALSE	FALSE	FALSE	FALSE	FALSE	FALSE	FALSE	FALSE	FALSE	FALSE	TRUE	TRUE	FALSE	FALSE	FALSE	TRUE	FALSE	FALSE	TRUE	FALSE	TRUE
Q14739	LBR	Lamin-B receptor	4	1	6	4	1	6	6	9	7	7	391150	101825	2430700	155970	98245	3854100	4913645	16957000	894980	2124000		TRUE	FALSE	FALSE	FALSE	FALSE	FALSE	FALSE	FALSE	FALSE	FALSE	FALSE	FALSE	TRUE	FALSE	FALSE	TRUE	FALSE	TRUE	FALSE	FALSE	FALSE
Q9Y5Q9	GTF3C3	General transcription factor 3C polypeptide 3	0	0	0	0	0	3	5	9	2	1	0	0	0	0	0	174130	207650	1861400	42011	0		FALSE	FALSE	FALSE	FALSE	FALSE	FALSE	FALSE	FALSE	FALSE	FALSE	FALSE	FALSE	TRUE	FALSE	FALSE	TRUE	FALSE	FALSE	TRUE	FALSE	TRUE
Q6ZRV2	FAM83H	Protein FAM83H	0	0	0	0	0	0	0	1	0	0	0	0	0	0	0	0	0	43342	0	0		FALSE	FALSE	FALSE	FALSE	FALSE	FALSE	FALSE	FALSE	FALSE	FALSE	TRUE	TRUE	FALSE	FALSE	FALSE	TRUE	FALSE	FALSE	TRUE	FALSE	TRUE
Q6ZNJ1	NBEAL2	Neurobeachin-like protein 2	0	0	0	0	0	0	0	2	0	0	0	0	0	0	0	0	0	104230	0	0		FALSE	FALSE	FALSE	FALSE	FALSE	FALSE	TRUE	FALSE	FALSE	FALSE	FALSE	FALSE	FALSE	FALSE	FALSE	TRUE	FALSE	FALSE	TRUE	FALSE	TRUE
Q15020	SART3	Squamous cell carcinoma antigen recognized by T-cells 3	0	0	0	0	0	4	3	1	4	5	0	0	0	0	0	158700	105780	23470	52273	170010		FALSE	FALSE	FALSE	FALSE	FALSE	FALSE	FALSE	FALSE	FALSE	FALSE	TRUE	FALSE	TRUE	FALSE	FALSE	TRUE	FALSE	FALSE	TRUE	FALSE	TRUE
P13667	PDIA4	Protein disulfide-isomerase A4	0	0	0	0	0	9	1	3	3	11	0	0	0	0	0	536210	7700.7	514710	47712	935840		FALSE	FALSE	FALSE	FALSE	FALSE	FALSE	TRUE	FALSE	FALSE	FALSE	FALSE	FALSE	FALSE	FALSE	FALSE	TRUE	FALSE	FALSE	TRUE	FALSE	TRUE
A0FGR8-2	ESYT2	Extended synaptotagmin-2	0	0	0	0	0	2	3	2	2	2	0	0	0	0	0	78980	101220	97097	18672	37590		TRUE	FALSE	TRUE	FALSE	FALSE	FALSE	TRUE	FALSE	FALSE	FALSE	FALSE	FALSE	FALSE	FALSE	FALSE	TRUE	TRUE	FALSE	FALSE	FALSE	FALSE
A0A7I2YQQ9	WDR26	WD repeat-containing protein 26	0	0	0	0	0	0	1	1	0	2	0	0	0	0	0	0	11107	40302	0	60918		#N/A	#N/A	#N/A	#N/A	#N/A	#N/A	#N/A	#N/A	#N/A	#N/A	#N/A	#N/A	#N/A	#N/A	#N/A	#N/A	#N/A	#N/A	#N/A	#N/A	#N/A
Q9UGM3	DMBT1	Deleted in malignant brain tumors 1 protein	0	0	0	0	0	0	0	0	0	0	0	0	0	0	0	0	0	0	0	0		FALSE	TRUE	FALSE	FALSE	FALSE	FALSE	FALSE	FALSE	FALSE	FALSE	FALSE	FALSE	FALSE	FALSE	FALSE	TRUE	FALSE	FALSE	TRUE	TRUE	FALSE
Q13535	ATR	Serine/threonine-protein kinase ATR	0	0	0	0	0	0	0	0	0	1	0	0	0	0	0	0	0	0	0	0		FALSE	FALSE	FALSE	FALSE	FALSE	TRUE	FALSE	FALSE	FALSE	FALSE	FALSE	FALSE	TRUE	FALSE	FALSE	TRUE	FALSE	FALSE	TRUE	FALSE	TRUE
P48729	CSNK1A1	Casein kinase I isoform alpha	0	0	0	0	0	2	0	0	0	0	0	0	0	0	0	172230	0	0	0	0		FALSE	FALSE	FALSE	FALSE	FALSE	FALSE	FALSE	FALSE	FALSE	FALSE	TRUE	TRUE	TRUE	FALSE	FALSE	TRUE	FALSE	FALSE	TRUE	FALSE	TRUE
Q6ZVL6	KIAA1549L	UPF0606 protein KIAA1549L	4	4	3	0	0	0	0	0	0	0	109180	56391	127700	0	0	0	0	0	0	0		TRUE	FALSE	FALSE	TRUE	FALSE	FALSE	FALSE	FALSE	TRUE	FALSE	FALSE	FALSE	TRUE	FALSE	FALSE	TRUE	FALSE	TRUE	FALSE	FALSE	FALSE
Q13247	SRSF6	Serine/arginine-rich splicing factor 6	0	0	0	0	0	0	0	0	1	3	18425	0	0	0	0	0	0	0	69785	833720		FALSE	FALSE	FALSE	FALSE	FALSE	FALSE	FALSE	FALSE	FALSE	FALSE	FALSE	FALSE	TRUE	FALSE	FALSE	TRUE	FALSE	FALSE	TRUE	FALSE	TRUE
Q6KC79	NIPBL	Nipped-B-like protein	0	0	0	0	0	2	3	2	0	1	0	0	0	0	0	12179	18639	23850	0	3608.2		FALSE	FALSE	FALSE	FALSE	FALSE	FALSE	FALSE	FALSE	TRUE	FALSE	TRUE	FALSE	TRUE	FALSE	FALSE	TRUE	FALSE	FALSE	TRUE	FALSE	TRUE
Q96J02	ITCH	E3 ubiquitin-protein ligase Itchy homolog	0	0	1	0	0	2	5	10	2	0	0	0	25192	0	0	73570	218230	1488300	14290	0		FALSE	FALSE	FALSE	TRUE	TRUE	FALSE	FALSE	FALSE	TRUE	FALSE	TRUE	FALSE	TRUE	FALSE	FALSE	TRUE	FALSE	FALSE	TRUE	FALSE	TRUE
Q01433	AMPD2	AMP deaminase 2	0	0	0	0	0	3	0	4	3	1	0	0	0	0	0	331910	0	320060	43465	33562		FALSE	FALSE	FALSE	FALSE	FALSE	FALSE	FALSE	FALSE	FALSE	FALSE	TRUE	FALSE	FALSE	FALSE	FALSE	TRUE	FALSE	FALSE	TRUE	FALSE	TRUE
O75419	CDC45	Cell division control protein 45 homolog	0	0	0	0	0	1	2	0	0	0	0	0	0	0	0	84093	334330	0	0	0		FALSE	FALSE	FALSE	FALSE	FALSE	FALSE	FALSE	FALSE	FALSE	FALSE	TRUE	FALSE	TRUE	FALSE	FALSE	TRUE	FALSE	FALSE	TRUE	FALSE	TRUE
P49642	PRIM1	DNA primase small subunit;DNA primase	0	0	0	0	0	4	3	2	3	0	0	0	0	0	0	533540	250710	304880	85124	0		FALSE	FALSE	FALSE	FALSE	FALSE	TRUE	FALSE	FALSE	TRUE	FALSE	FALSE	FALSE	TRUE	FALSE	FALSE	TRUE	FALSE	FALSE	TRUE	FALSE	TRUE
Q8TEU7	RAPGEF6	Rap guanine nucleotide exchange factor 6	0	0	0	0	0	1	1	2	0	0	0	0	0	0	0	7301.7	8463.7	38991	0	0		FALSE	FALSE	FALSE	TRUE	FALSE	FALSE	FALSE	FALSE	FALSE	FALSE	TRUE	FALSE	FALSE	FALSE	FALSE	TRUE	FALSE	FALSE	TRUE	FALSE	TRUE
P24752	ACAT1	Acetyl-CoA acetyltransferase, mitochondrial	2	1	3	0	0	8	6	6	4	2	74307	45139	221730	0	0	2102000	1336300	2070200	218820	187360		FALSE	FALSE	FALSE	FALSE	FALSE	FALSE	FALSE	FALSE	FALSE	FALSE	FALSE	FALSE	FALSE	TRUE	TRUE	TRUE	FALSE	FALSE	TRUE	FALSE	TRUE
P07195	LDHB	L-lactate dehydrogenase B chain;L-lactate dehydrogenase	3	4	5	5	5	7	9	10	12	11	4640800	4037920	8270800	825289	6379800	69270500	50252920	79017200	5178869	38769100		FALSE	FALSE	FALSE	FALSE	FALSE	FALSE	FALSE	FALSE	FALSE	FALSE	TRUE	FALSE	FALSE	TRUE	FALSE	TRUE	FALSE	FALSE	TRUE	FALSE	TRUE
Q9NTJ5	SACM1L	Phosphatidylinositide phosphatase SAC1	0	0	0	0	0	2	0	1	1	0	0	0	0	0	0	231170	0	87418	11665	0		TRUE	FALSE	FALSE	TRUE	FALSE	TRUE	TRUE	FALSE	FALSE	FALSE	FALSE	FALSE	TRUE	FALSE	FALSE	TRUE	FALSE	TRUE	FALSE	FALSE	FALSE
O00255	MEN1	Menin	0	0	0	0	0	1	1	2	0	1	0	0	0	0	0	44541	48578	140330	0	23075		FALSE	FALSE	FALSE	FALSE	FALSE	FALSE	FALSE	FALSE	FALSE	FALSE	TRUE	FALSE	TRUE	FALSE	FALSE	TRUE	FALSE	FALSE	TRUE	FALSE	TRUE
P49643	PRIM2	DNA primase large subunit	0	0	0	0	0	6	5	5	5	2	0	0	0	0	0	872930	495000	862520	136260	95250		FALSE	FALSE	FALSE	FALSE	FALSE	FALSE	FALSE	FALSE	FALSE	FALSE	FALSE	FALSE	TRUE	FALSE	FALSE	TRUE	FALSE	FALSE	TRUE	FALSE	TRUE
Q92974	ARHGEF2	Rho guanine nucleotide exchange factor 2	0	0	0	0	0	4	9	13	3	1	0	0	0	0	0	170540	673540	1962800	21270	18263		FALSE	FALSE	FALSE	FALSE	FALSE	TRUE	FALSE	FALSE	TRUE	FALSE	TRUE	TRUE	FALSE	FALSE	FALSE	TRUE	FALSE	FALSE	TRUE	FALSE	TRUE
O75530	EED	Polycomb protein EED	0	0	0	0	0	1	1	1	0	0	0	0	0	0	0	48178	27392	123320	0	0		FALSE	FALSE	FALSE	FALSE	FALSE	FALSE	FALSE	FALSE	FALSE	FALSE	FALSE	FALSE	TRUE	FALSE	FALSE	TRUE	FALSE	FALSE	TRUE	FALSE	TRUE
Q8WX92	NELFB	Negative elongation factor B	0	0	0	0	0	4	3	4	1	1	0	0	0	0	0	251950	160550	689590	26493	19130		FALSE	FALSE	FALSE	FALSE	FALSE	FALSE	FALSE	FALSE	FALSE	FALSE	FALSE	FALSE	TRUE	FALSE	FALSE	TRUE	FALSE	FALSE	TRUE	FALSE	TRUE
P40925	MDH1	Malate dehydrogenase, cytoplasmic	0	0	0	0	0	0	0	0	0	1	0	0	0	0	0	0	0	0	0	205880		FALSE	FALSE	FALSE	FALSE	FALSE	FALSE	FALSE	FALSE	FALSE	FALSE	TRUE	FALSE	FALSE	FALSE	FALSE	TRUE	FALSE	FALSE	TRUE	FALSE	TRUE
O76024	WFS1	Wolframin	0	0	0	0	0	4	3	4	4	6	0	0	0	0	0	272170	190480	748240	79006	267850		TRUE	FALSE	FALSE	FALSE	FALSE	FALSE	TRUE	FALSE	FALSE	FALSE	FALSE	FALSE	FALSE	FALSE	FALSE	TRUE	FALSE	TRUE	FALSE	FALSE	FALSE
Q13620-1	CUL4B	Cullin-4B	0	2	1	0	0	8	8	6	6	5	0	0	0	0	0	199580	56749	75096	8523.7	70628		FALSE	FALSE	FALSE	FALSE	FALSE	FALSE	FALSE	FALSE	FALSE	FALSE	FALSE	FALSE	TRUE	FALSE	FALSE	TRUE	FALSE	FALSE	TRUE	FALSE	TRUE
Q92538	GBF1	Golgi-specific brefeldin A-resistance guanine nucleotide exchange factor 1	0	0	0	0	0	4	6	11	7	3	0	0	0	0	0	187970	305810	1034100	70390	73115		FALSE	FALSE	FALSE	FALSE	FALSE	TRUE	TRUE	FALSE	FALSE	FALSE	TRUE	FALSE	FALSE	FALSE	FALSE	TRUE	FALSE	FALSE	TRUE	FALSE	TRUE
P42224	STAT1	Signal transducer and activator of transcription 1-alpha/beta;Signal transducer and activator of transcription	2	2	5	3	1	20	22	17	14	8	57531	77869	454093	32157	0	5321200	6068000	8224103	673210	1245505		FALSE	FALSE	FALSE	FALSE	FALSE	FALSE	FALSE	FALSE	FALSE	FALSE	TRUE	FALSE	TRUE	FALSE	FALSE	TRUE	FALSE	FALSE	TRUE	FALSE	TRUE
Q14999	CUL7	Cullin-7	0	0	0	0	0	0	0	3	0	0	0	0	0	0	0	0	0	123920	0	0		FALSE	FALSE	FALSE	FALSE	FALSE	TRUE	FALSE	FALSE	FALSE	FALSE	TRUE	TRUE	TRUE	FALSE	FALSE	TRUE	FALSE	FALSE	TRUE	FALSE	TRUE
P40692	MLH1	DNA mismatch repair protein Mlh1	0	0	0	0	0	1	1	7	1	1	0	0	0	0	0	62264	14450	895390	5979	18992		FALSE	FALSE	FALSE	FALSE	FALSE	FALSE	FALSE	FALSE	FALSE	FALSE	FALSE	FALSE	TRUE	FALSE	FALSE	TRUE	FALSE	FALSE	TRUE	FALSE	TRUE
Q9UMN6	KMT2B	Histone-lysine N-methyltransferase 2B	0	0	0	0	0	0	0	3	0	0	0	0	0	0	0	0	0	36765	0	0		FALSE	FALSE	FALSE	FALSE	FALSE	FALSE	FALSE	FALSE	FALSE	FALSE	TRUE	FALSE	TRUE	FALSE	FALSE	TRUE	FALSE	FALSE	TRUE	FALSE	TRUE
Q93009	USP7	Ubiquitin carboxyl-terminal hydrolase 7;Ubiquitin carboxyl-terminal hydrolase	0	0	0	0	0	9	7	3	9	5	0	0	0	0	0	478650	253340	192760	113250	170770		FALSE	FALSE	FALSE	FALSE	FALSE	FALSE	FALSE	FALSE	FALSE	FALSE	TRUE	FALSE	TRUE	FALSE	FALSE	TRUE	FALSE	FALSE	TRUE	FALSE	TRUE
Q9P2J5	LARS	Leucine--tRNA ligase, cytoplasmic	3	1	7	3	3	20	20	27	28	8	55895	31544.1	209600	17200	79440	2990500	2.75199e+06	6661300	697290	585550		FALSE	FALSE	FALSE	FALSE	FALSE	FALSE	FALSE	FALSE	FALSE	FALSE	TRUE	FALSE	FALSE	FALSE	FALSE	TRUE	FALSE	FALSE	TRUE	FALSE	TRUE
O95425	SVIL	Supervillin	0	0	0	0	0	5	2	3	2	2	0	0	0	0	0	50806	14583	56194	6082.3	11937		FALSE	FALSE	FALSE	TRUE	FALSE	FALSE	FALSE	FALSE	FALSE	FALSE	TRUE	TRUE	FALSE	FALSE	FALSE	TRUE	FALSE	FALSE	TRUE	FALSE	TRUE
A0A6I8PLG0	LPHN2	Latrophilin-2	12	10	13	10	6	4	4	5	7	8	60220	18577	245040	6175.6	0	0	0	0	0	0		TRUE	FALSE	TRUE	FALSE	FALSE	FALSE	FALSE	FALSE	FALSE	FALSE	FALSE	FALSE	FALSE	FALSE	FALSE	TRUE	TRUE	FALSE	FALSE	FALSE	FALSE
A0A6I8PRM6	ADGRL2	Latrophilin-2	16	11	18	10	6	5	4	6	7	8	913880	337940	2335400	209010	519890	233130	101760	455860	91957	676080		TRUE	FALSE	TRUE	FALSE	FALSE	FALSE	FALSE	FALSE	FALSE	FALSE	FALSE	FALSE	FALSE	FALSE	FALSE	TRUE	TRUE	FALSE	FALSE	FALSE	FALSE
Q99615	DNAJC7	DnaJ homolog subfamily C member 7	0	0	0	0	0	12	3	8	10	10	0	0	0	0	0	2601400	121740	3134000	409010	1648400		FALSE	FALSE	FALSE	FALSE	FALSE	FALSE	FALSE	FALSE	FALSE	FALSE	TRUE	TRUE	TRUE	FALSE	FALSE	TRUE	FALSE	FALSE	TRUE	FALSE	TRUE
Q6V0I7	FAT4	Protocadherin Fat 4	1	0	2	0	2	0	0	1	0	0	1151.6	0	11826	0	6591.8	0	0	11593	0	0		TRUE	FALSE	TRUE	FALSE	FALSE	FALSE	FALSE	FALSE	FALSE	FALSE	FALSE	FALSE	FALSE	FALSE	FALSE	TRUE	TRUE	FALSE	FALSE	FALSE	FALSE
Q08379	GOLGA2	Golgin subfamily A member 2	0	0	0	0	0	1	4	3	0	2	0	0	0	0	0	11024	40826	72020	0	17307		FALSE	FALSE	FALSE	FALSE	FALSE	TRUE	TRUE	FALSE	FALSE	FALSE	TRUE	TRUE	FALSE	FALSE	FALSE	TRUE	FALSE	FALSE	TRUE	FALSE	TRUE
O95163	IKBKAP	Elongator complex protein 1	0	0	0	0	0	4	2	7	0	0	0	0	0	0	0	111310	59012	648420	0	0		FALSE	FALSE	FALSE	FALSE	FALSE	FALSE	FALSE	FALSE	FALSE	FALSE	TRUE	FALSE	TRUE	FALSE	FALSE	TRUE	FALSE	FALSE	TRUE	FALSE	TRUE
A0A6Q8PFA6	KIF2A	Kinesin-like protein KIF2A	0	0	0	0	0	3	2	6	8	7	0	0	0	0	0	147860	46143	715660	165410	476800		#N/A	#N/A	#N/A	#N/A	#N/A	#N/A	#N/A	#N/A	#N/A	#N/A	#N/A	#N/A	#N/A	#N/A	#N/A	#N/A	#N/A	#N/A	#N/A	#N/A	#N/A
Q96PU5	NEDD4L	E3 ubiquitin-protein ligase NEDD4-like	1	0	0	1	0	1	2	5	4	0	9146.9	0	0	2728	0	68414	5084.2	607020	73887	0		FALSE	FALSE	FALSE	FALSE	TRUE	TRUE	FALSE	FALSE	FALSE	FALSE	TRUE	FALSE	FALSE	FALSE	FALSE	TRUE	FALSE	FALSE	TRUE	FALSE	TRUE
P02545	LMNA	Prelamin-A/C;Lamin-A/C	11	5	8	6	2	23	19	27	22	40	629890	225830	864325	74813.1	57050	7741650	7244650	15214815	964361	13854510		FALSE	FALSE	FALSE	FALSE	FALSE	FALSE	FALSE	FALSE	FALSE	FALSE	FALSE	FALSE	TRUE	FALSE	FALSE	TRUE	FALSE	FALSE	TRUE	FALSE	TRUE
O95140	MFN2	Mitofusin-2	0	0	0	0	0	0	0	4	1	0	0	0	0	0	0	0	0	237100	20076	0		TRUE	FALSE	FALSE	FALSE	FALSE	FALSE	FALSE	FALSE	FALSE	FALSE	FALSE	FALSE	FALSE	TRUE	FALSE	TRUE	FALSE	TRUE	FALSE	FALSE	FALSE
Q9NVM4	PRMT7	Protein arginine N-methyltransferase 7	0	0	0	0	0	0	0	1	0	1	0	0	0	0	0	0	0	121350	0	46453		FALSE	FALSE	FALSE	FALSE	FALSE	FALSE	FALSE	FALSE	FALSE	FALSE	TRUE	FALSE	TRUE	FALSE	FALSE	FALSE	FALSE	FALSE	TRUE	FALSE	TRUE
P43034	PAFAH1B1	Platelet-activating factor acetylhydrolase IB subunit alpha	0	0	0	0	0	0	0	0	0	1	0	0	0	0	0	0	0	0	0	56675		FALSE	FALSE	FALSE	FALSE	FALSE	FALSE	FALSE	FALSE	FALSE	FALSE	TRUE	TRUE	TRUE	FALSE	FALSE	TRUE	FALSE	FALSE	TRUE	FALSE	TRUE
Q9BXW9	FANCD2	Fanconi anemia group D2 protein	0	0	0	0	0	1	2	3	3	2	0	0	0	0	0	7744.9	45134	137870	12562	31698		FALSE	FALSE	FALSE	FALSE	FALSE	FALSE	FALSE	FALSE	FALSE	FALSE	TRUE	FALSE	TRUE	FALSE	FALSE	TRUE	FALSE	FALSE	TRUE	FALSE	TRUE
Q92734	TFG	Protein TFG	0	0	0	0	0	0	0	1	1	0	0	0	0	0	0	0	0	232290	47146	0		FALSE	FALSE	FALSE	FALSE	FALSE	FALSE	TRUE	FALSE	TRUE	FALSE	TRUE	FALSE	FALSE	FALSE	FALSE	TRUE	FALSE	FALSE	TRUE	FALSE	TRUE
P51149	RAB7A	Ras-related protein Rab-7a	0	2	0	4	0	4	6	1	6	1	0	155020	0	131680	0	1132200	1683200	256840	881290	247490		FALSE	FALSE	FALSE	FALSE	FALSE	FALSE	FALSE	TRUE	TRUE	FALSE	TRUE	FALSE	FALSE	FALSE	FALSE	TRUE	FALSE	FALSE	TRUE	FALSE	TRUE
P24928	POLR2A	DNA-directed RNA polymerase II subunit RPB1	0	0	0	0	0	12	13	22	7	4	0	0	0	0	0	321280	433510	1537000	49393	29112		FALSE	FALSE	FALSE	FALSE	FALSE	FALSE	FALSE	FALSE	FALSE	FALSE	TRUE	FALSE	TRUE	FALSE	FALSE	TRUE	FALSE	FALSE	TRUE	FALSE	TRUE
Q9HAB3	SLC52A2	Solute carrier family 52, riboflavin transporter, member 2	1	0	1	0	1	0	0	0	0	0	427200	0	1125400	0	1337600	0	0	0	0	0		TRUE	FALSE	TRUE	FALSE	FALSE	FALSE	FALSE	FALSE	FALSE	FALSE	FALSE	FALSE	FALSE	FALSE	FALSE	TRUE	TRUE	FALSE	FALSE	FALSE	FALSE
Q9UJY1	HSPB8	Heat shock protein beta-8	0	0	0	0	0	1	0	0	0	1	0	0	0	0	0	538460	0	0	0	376820		FALSE	FALSE	FALSE	FALSE	FALSE	FALSE	FALSE	FALSE	FALSE	FALSE	TRUE	FALSE	TRUE	FALSE	FALSE	TRUE	FALSE	FALSE	TRUE	FALSE	TRUE
Q27J81	INF2	Inverted formin-2	0	0	0	0	0	5	6	12	4	3	0	0	0	0	0	181510	292390	1199200	56603	87708		FALSE	FALSE	FALSE	FALSE	FALSE	FALSE	TRUE	FALSE	FALSE	FALSE	TRUE	FALSE	TRUE	FALSE	FALSE	TRUE	FALSE	FALSE	TRUE	FALSE	TRUE
P49588	AARS	Alanine--tRNA ligase, cytoplasmic	0	0	0	0	0	18	14	9	18	18	0	0	0	0	0	4363900	1961896	1285700	548600	1916000		FALSE	FALSE	FALSE	FALSE	FALSE	FALSE	FALSE	FALSE	FALSE	FALSE	TRUE	FALSE	FALSE	FALSE	FALSE	TRUE	FALSE	FALSE	TRUE	FALSE	TRUE
P49773	HINT1	Histidine triad nucleotide-binding protein 1	0	0	0	0	1	0	0	0	0	2	0	0	0	0	97674	0	0	0	0	898950		FALSE	FALSE	FALSE	TRUE	FALSE	FALSE	FALSE	FALSE	FALSE	FALSE	TRUE	FALSE	TRUE	FALSE	FALSE	TRUE	FALSE	FALSE	TRUE	FALSE	TRUE
Q8NB90	SPATA5	Spermatogenesis-associated protein 5	1	1	0	1	0	4	3	3	1	3	0	0	0	0	0	82361	32232	362320	0	21927		FALSE	FALSE	FALSE	FALSE	FALSE	FALSE	FALSE	FALSE	FALSE	FALSE	TRUE	FALSE	FALSE	TRUE	FALSE	TRUE	FALSE	FALSE	TRUE	FALSE	TRUE
Q9NVI1	FANCI	Fanconi anemia group I protein	0	0	0	0	0	6	3	14	9	3	0	0	0	0	0	272870	178770	1502800	86832	47016		FALSE	FALSE	FALSE	FALSE	FALSE	FALSE	FALSE	FALSE	FALSE	FALSE	TRUE	FALSE	TRUE	FALSE	FALSE	TRUE	FALSE	FALSE	TRUE	FALSE	TRUE
P12081	HARS	Histidine--tRNA ligase, cytoplasmic	2	0	0	0	0	3	1	3	0	1	23560	5158	0	0	0	457370	92621	194720	0	176291		FALSE	FALSE	FALSE	FALSE	FALSE	FALSE	FALSE	FALSE	FALSE	FALSE	TRUE	FALSE	FALSE	FALSE	FALSE	TRUE	FALSE	FALSE	TRUE	FALSE	TRUE
P49902	NT5C2	Cytosolic purine 5-nucleotidase	0	0	0	0	0	2	0	1	0	0	0	0	0	0	0	88187	0	72635	0	0		FALSE	FALSE	FALSE	FALSE	FALSE	FALSE	FALSE	FALSE	FALSE	FALSE	TRUE	FALSE	FALSE	FALSE	FALSE	TRUE	FALSE	FALSE	TRUE	FALSE	TRUE
A0A6Q8PHK0	TRIP12	E3 ubiquitin-protein ligase TRIP12	0	1	2	0	0	19	16	19	10	7	0	5597.3	13951	0	0	456480	381560	1264800	61696	66472		#N/A	#N/A	#N/A	#N/A	#N/A	#N/A	#N/A	#N/A	#N/A	#N/A	#N/A	#N/A	#N/A	#N/A	#N/A	#N/A	#N/A	#N/A	#N/A	#N/A	#N/A
P10070	GLI2	Zinc finger protein GLI2	0	0	0	0	0	3	1	5	1	0	0	0	0	0	0	83867	0	538480	12954	0		FALSE	FALSE	FALSE	FALSE	FALSE	FALSE	FALSE	FALSE	FALSE	FALSE	TRUE	FALSE	TRUE	FALSE	FALSE	TRUE	FALSE	FALSE	TRUE	FALSE	TRUE
Q6P9F7	LRRC8B	Volume-regulated anion channel subunit LRRC8B	0	0	3	0	0	0	0	0	0	0	0	0	202550	0	0	0	0	0	0	0		TRUE	FALSE	TRUE	FALSE	FALSE	FALSE	FALSE	FALSE	FALSE	FALSE	FALSE	FALSE	TRUE	FALSE	FALSE	FALSE	TRUE	FALSE	FALSE	FALSE	FALSE
O75953	DNAJB5	DnaJ homolog subfamily B member 5	0	0	0	0	0	1	1	2	0	0	0	0	0	0	0	101230	120150	162450	0	0		FALSE	FALSE	FALSE	FALSE	FALSE	FALSE	FALSE	FALSE	FALSE	FALSE	TRUE	FALSE	TRUE	FALSE	FALSE	FALSE	FALSE	FALSE	TRUE	FALSE	TRUE
Q9HDB5-2	NRXN3	Neurexin-3-beta;Neurexin-3-beta, soluble form;Neurexin-3-beta, C-terminal fragment;Neurexin-3	0	0	4	1	1	0	0	0	0	0	0	0	634610	14752	15157	0	0	0	0	0		TRUE	FALSE	TRUE	FALSE	FALSE	FALSE	FALSE	FALSE	FALSE	FALSE	FALSE	FALSE	FALSE	FALSE	FALSE	TRUE	TRUE	FALSE	FALSE	FALSE	FALSE
O14964	HGS	Hepatocyte growth factor-regulated tyrosine kinase substrate	0	0	0	0	0	1	1	1	2	1	0	0	0	0	0	48080	18461	42287	34295	71607		FALSE	FALSE	FALSE	FALSE	TRUE	FALSE	FALSE	TRUE	FALSE	FALSE	TRUE	FALSE	FALSE	FALSE	FALSE	TRUE	FALSE	FALSE	TRUE	FALSE	TRUE
P05556	ITGB1	Integrin beta-1;Integrin beta	12	10	15	17	14	9	5	5	12	9	31557000	9070772	48229000	7158400	18309000	13024000	5619472	9156600	2420500	11399000		TRUE	FALSE	TRUE	FALSE	FALSE	FALSE	TRUE	FALSE	TRUE	FALSE	FALSE	FALSE	FALSE	FALSE	FALSE	TRUE	TRUE	FALSE	FALSE	FALSE	FALSE
P38646	HSPA9	Stress-70 protein, mitochondrial	0	4	2	0	0	15	9	11	9	12	0	102090	167310	16090	0	3102500	972870	2409900	228258	1240732		FALSE	FALSE	FALSE	FALSE	FALSE	FALSE	FALSE	FALSE	FALSE	FALSE	FALSE	FALSE	TRUE	TRUE	TRUE	TRUE	FALSE	FALSE	TRUE	FALSE	TRUE
E9PAV3	NACA	Nascent polypeptide-associated complex subunit alpha, muscle-specific form;Nascent polypeptide-associated complex subunit alpha	0	0	0	0	0	1	0	1	1	1	0	0	0	0	0	48651	0	43523	3980.6	57093		FALSE	FALSE	FALSE	FALSE	FALSE	FALSE	FALSE	FALSE	FALSE	FALSE	TRUE	FALSE	TRUE	FALSE	FALSE	TRUE	FALSE	FALSE	TRUE	FALSE	TRUE
P27448	MARK3	MAP/microtubule affinity-regulating kinase 3	0	0	0	0	0	0	1	3	0	0	0	0	0	0	0	0	20748	131710	0	0		FALSE	FALSE	FALSE	TRUE	FALSE	FALSE	FALSE	FALSE	FALSE	FALSE	TRUE	FALSE	FALSE	FALSE	FALSE	TRUE	FALSE	FALSE	TRUE	FALSE	TRUE
P53634	CTSC	Dipeptidyl peptidase 1;Dipeptidyl peptidase 1 exclusion domain chain;Dipeptidyl peptidase 1 heavy chain;Dipeptidyl peptidase 1 light chain	0	0	0	0	0	1	0	0	0	0	0	0	0	0	0	204920	0	0	0	0		FALSE	TRUE	FALSE	FALSE	FALSE	FALSE	FALSE	TRUE	TRUE	FALSE	FALSE	FALSE	FALSE	FALSE	FALSE	TRUE	FALSE	FALSE	TRUE	TRUE	FALSE
P51991	HNRNPA3	Heterogeneous nuclear ribonucleoprotein A3	2	2	2	0	0	9	9	7	7	15	276270	252989	121650	0	0	7072100	4427309	5580100	717890	7940300		FALSE	FALSE	FALSE	FALSE	FALSE	FALSE	FALSE	FALSE	FALSE	FALSE	FALSE	FALSE	TRUE	FALSE	FALSE	TRUE	FALSE	FALSE	TRUE	FALSE	TRUE
P12268	IMPDH2	Inosine-5-monophosphate dehydrogenase 2	0	0	0	1	0	23	13	17	26	28	27380	0	0	10629	1222	113943910	51129660	167503420	17843237	50260181		FALSE	FALSE	FALSE	FALSE	FALSE	FALSE	FALSE	FALSE	FALSE	FALSE	TRUE	FALSE	TRUE	FALSE	FALSE	TRUE	FALSE	FALSE	TRUE	FALSE	TRUE
O43765	SGTA	Small glutamine-rich tetratricopeptide repeat-containing protein alpha	0	0	0	0	0	3	0	1	0	1	0	0	0	0	0	100920	0	87259	0	21151		FALSE	FALSE	FALSE	FALSE	FALSE	FALSE	FALSE	FALSE	FALSE	FALSE	TRUE	FALSE	TRUE	FALSE	FALSE	TRUE	FALSE	FALSE	TRUE	FALSE	TRUE
P13995	MTHFD2	Bifunctional methylenetetrahydrofolate dehydrogenase/cyclohydrolase, mitochondrial;NAD-dependent methylenetetrahydrofolate dehydrogenase;Methenyltetrahydrofolate cyclohydrolase	0	1	0	0	0	3	0	4	1	2	0	45393	0	0	0	925790	0	1370900	35580	202620		FALSE	FALSE	FALSE	FALSE	FALSE	FALSE	FALSE	FALSE	FALSE	FALSE	FALSE	FALSE	FALSE	TRUE	FALSE	TRUE	FALSE	FALSE	TRUE	FALSE	TRUE
Q6IBS0	TWF2	Twinfilin-2	0	0	0	0	0	1	0	0	0	1	0	0	0	0	0	419670	0	0	0	141900		FALSE	FALSE	FALSE	TRUE	FALSE	FALSE	FALSE	FALSE	FALSE	FALSE	TRUE	TRUE	TRUE	FALSE	FALSE	TRUE	FALSE	FALSE	TRUE	FALSE	TRUE
Q9NR48	ASH1L	Histone-lysine N-methyltransferase ASH1L	0	0	0	0	1	0	0	0	0	0	0	0	0	0	0	0	0	0	0	0		FALSE	FALSE	FALSE	FALSE	FALSE	TRUE	FALSE	FALSE	FALSE	FALSE	FALSE	FALSE	TRUE	FALSE	FALSE	TRUE	FALSE	FALSE	TRUE	FALSE	TRUE
P52292	KPNA2	Importin subunit alpha-1	6	4	6	9	6	9	9	11	14	16	685468	524313	1549980	320940	1200059	11644028	9571623	14974780	2236700	8344259		FALSE	FALSE	FALSE	FALSE	FALSE	TRUE	TRUE	FALSE	FALSE	FALSE	TRUE	FALSE	TRUE	FALSE	FALSE	TRUE	FALSE	FALSE	TRUE	FALSE	TRUE
P21964	COMT	Catechol O-methyltransferase	0	0	0	0	0	0	2	1	2	1	0	0	0	0	0	0	197880	246160	145940	306910		TRUE	TRUE	TRUE	FALSE	FALSE	FALSE	TRUE	FALSE	TRUE	FALSE	FALSE	FALSE	FALSE	FALSE	FALSE	TRUE	TRUE	FALSE	FALSE	FALSE	FALSE
O75348	ATP6V1G1	V-type proton ATPase subunit G 1	0	0	0	0	0	0	0	0	1	1	0	0	0	0	0	0	0	0	26473	148800		FALSE	FALSE	FALSE	TRUE	FALSE	FALSE	FALSE	FALSE	FALSE	FALSE	FALSE	FALSE	TRUE	FALSE	FALSE	TRUE	FALSE	FALSE	TRUE	FALSE	TRUE
P52732	KIF11	Kinesin-like protein KIF11	0	0	0	0	0	2	13	15	6	4	0	0	0	0	0	26224	494530	1053200	36267	18291		FALSE	FALSE	FALSE	FALSE	FALSE	FALSE	FALSE	FALSE	FALSE	FALSE	TRUE	TRUE	FALSE	FALSE	FALSE	TRUE	FALSE	FALSE	TRUE	FALSE	TRUE
Q8WVM8	SCFD1	Sec1 family domain-containing protein 1	1	0	0	1	1	9	11	4	4	3	0	19529	0	8400	13730	1251900	2107338	1277800	109720	179750		FALSE	FALSE	FALSE	FALSE	FALSE	TRUE	TRUE	FALSE	FALSE	FALSE	TRUE	FALSE	TRUE	FALSE	FALSE	TRUE	FALSE	FALSE	TRUE	FALSE	TRUE
P19338	NCL	Nucleolin	1	0	0	0	0	0	2	1	4	12	26501	0	0	0	0	0	152190	263760	102360	1108700		FALSE	FALSE	FALSE	FALSE	FALSE	FALSE	FALSE	FALSE	FALSE	FALSE	TRUE	FALSE	TRUE	FALSE	FALSE	TRUE	FALSE	FALSE	TRUE	FALSE	TRUE
P60228	EIF3E	Eukaryotic translation initiation factor 3 subunit E	4	5	3	6	1	13	13	8	11	8	155360	202050	219660	117390	74356	4124800	3829900	3664200	812430	1728271		FALSE	FALSE	FALSE	FALSE	FALSE	FALSE	FALSE	FALSE	FALSE	FALSE	TRUE	FALSE	TRUE	FALSE	FALSE	TRUE	FALSE	FALSE	TRUE	FALSE	TRUE
P09651	HNRNPA1	Heterogeneous nuclear ribonucleoprotein A1;Heterogeneous nuclear ribonucleoprotein A1, N-terminally processed;Heterogeneous nuclear ribonucleoprotein A1-like 2	1	0	2	0	0	3	0	5	5	10	148489	0	264160	0	0	1266919	0	1655600	272920	10401660		FALSE	FALSE	FALSE	FALSE	FALSE	FALSE	FALSE	FALSE	FALSE	FALSE	TRUE	FALSE	TRUE	FALSE	FALSE	TRUE	FALSE	FALSE	TRUE	FALSE	TRUE
P30419	NMT1	Glycylpeptide N-tetradecanoyltransferase 1	0	0	0	0	0	0	0	0	0	2	0	0	0	0	0	0	0	0	0	163410		FALSE	FALSE	FALSE	TRUE	FALSE	FALSE	FALSE	FALSE	FALSE	FALSE	TRUE	FALSE	FALSE	FALSE	FALSE	TRUE	FALSE	FALSE	TRUE	FALSE	TRUE
P40763	STAT3	Signal transducer and activator of transcription 3;Signal transducer and activator of transcription	0	0	1	0	0	6	6	8	3	6	0	0	25602	0	0	543770	557100	1257900	62601	566400		FALSE	FALSE	FALSE	FALSE	FALSE	FALSE	FALSE	FALSE	FALSE	FALSE	TRUE	FALSE	TRUE	FALSE	FALSE	TRUE	FALSE	FALSE	TRUE	FALSE	TRUE
Q13443	ADAM9	Disintegrin and metalloproteinase domain-containing protein 9	1	0	0	0	0	1	0	0	0	0	14885	0	0	0	0	34428	0	0	0	0		TRUE	TRUE	TRUE	FALSE	FALSE	FALSE	TRUE	FALSE	TRUE	FALSE	FALSE	FALSE	FALSE	FALSE	FALSE	TRUE	TRUE	FALSE	FALSE	FALSE	FALSE
Q68DK2	ZFYVE26	Zinc finger FYVE domain-containing protein 26	0	0	0	0	0	0	0	2	0	0	0	0	0	0	0	0	0	38225	0	0		FALSE	FALSE	FALSE	FALSE	FALSE	FALSE	FALSE	FALSE	FALSE	FALSE	TRUE	TRUE	FALSE	FALSE	FALSE	TRUE	FALSE	FALSE	TRUE	FALSE	TRUE
Q92499	DDX1	ATP-dependent RNA helicase DDX1	2	0	2	1	4	12	7	16	12	19	13711	0	231860	4447.1	133710	2506700	817404	5609100	606230	3699000		FALSE	FALSE	FALSE	FALSE	FALSE	FALSE	FALSE	FALSE	FALSE	FALSE	TRUE	FALSE	TRUE	FALSE	FALSE	TRUE	FALSE	FALSE	TRUE	FALSE	TRUE
P07858	CTSB	Cathepsin B;Cathepsin B light chain;Cathepsin B heavy chain	0	1	1	1	0	2	2	1	1	0	0	22873	67873	16722	0	644690	611900	253630	98719	0		FALSE	TRUE	FALSE	FALSE	FALSE	FALSE	FALSE	TRUE	TRUE	FALSE	FALSE	FALSE	TRUE	FALSE	FALSE	TRUE	FALSE	FALSE	TRUE	TRUE	FALSE
O75306	NDUFS2	NADH dehydrogenase [ubiquinone] iron-sulfur protein 2, mitochondrial	0	0	0	0	0	2	2	3	1	1	0	0	0	0	0	212530	173570	819850	7888.2	35708		FALSE	FALSE	FALSE	FALSE	FALSE	FALSE	FALSE	FALSE	FALSE	FALSE	FALSE	FALSE	FALSE	TRUE	TRUE	TRUE	FALSE	FALSE	TRUE	FALSE	TRUE
Q5T200	ZC3H13	Zinc finger CCCH domain-containing protein 13	0	0	0	0	0	0	0	5	0	1	0	0	0	0	0	0	0	170580	0	8032		FALSE	FALSE	FALSE	FALSE	FALSE	FALSE	FALSE	FALSE	FALSE	FALSE	FALSE	FALSE	TRUE	FALSE	FALSE	TRUE	FALSE	FALSE	TRUE	FALSE	TRUE
P22626	HNRNPA2B1	Heterogeneous nuclear ribonucleoproteins A2/B1	1	2	2	2	0	7	3	6	8	15	26166	110106	175030	48927	0	3602000	508436	3538400	593150	17931770		FALSE	TRUE	FALSE	FALSE	FALSE	FALSE	FALSE	FALSE	FALSE	FALSE	TRUE	FALSE	TRUE	FALSE	FALSE	TRUE	FALSE	FALSE	TRUE	TRUE	FALSE
P07942	LAMB1	Laminin subunit beta-1	0	0	0	0	1	0	0	0	0	1	0	0	0	0	5045	0	0	0	0	4748.9		FALSE	TRUE	FALSE	TRUE	FALSE	FALSE	FALSE	FALSE	FALSE	FALSE	FALSE	FALSE	FALSE	FALSE	FALSE	TRUE	FALSE	FALSE	TRUE	TRUE	FALSE
P10619	CTSA	Lysosomal protective protein;Lysosomal protective protein 32 kDa chain;Lysosomal protective protein 20 kDa chain;Carboxypeptidase	0	0	0	0	0	0	0	0	0	0	12325	0	0	0	0	0	0	0	0	0		FALSE	TRUE	FALSE	FALSE	FALSE	FALSE	FALSE	TRUE	TRUE	FALSE	FALSE	FALSE	FALSE	FALSE	FALSE	TRUE	FALSE	FALSE	TRUE	TRUE	FALSE
Q13310	PABPC4	Polyadenylate-binding protein 4;Polyadenylate-binding protein	0	0	6	0	0	3	3	7	3	8	0	0	168960	0	0	212660	208620	597730	39909	710180		FALSE	FALSE	FALSE	FALSE	FALSE	FALSE	FALSE	FALSE	FALSE	FALSE	TRUE	FALSE	FALSE	FALSE	FALSE	TRUE	FALSE	FALSE	TRUE	FALSE	TRUE
Q15233	NONO	Non-POU domain-containing octamer-binding protein	4	3	4	3	1	17	16	8	15	12	666020	339860	625610	350760	212860	22221500	16156700	9299900	3090740	8842300		FALSE	FALSE	FALSE	FALSE	FALSE	FALSE	FALSE	FALSE	FALSE	FALSE	FALSE	FALSE	TRUE	FALSE	FALSE	TRUE	FALSE	FALSE	TRUE	FALSE	TRUE
Q96D53	ADCK4	AarF domain-containing protein kinase 4	0	0	0	0	0	0	1	2	0	0	0	0	0	0	0	0	0	843010	0	0		TRUE	FALSE	TRUE	FALSE	FALSE	FALSE	FALSE	FALSE	FALSE	FALSE	FALSE	FALSE	FALSE	TRUE	FALSE	TRUE	TRUE	FALSE	FALSE	FALSE	FALSE
P26358	DNMT1	DNA (cytosine-5)-methyltransferase 1	0	0	0	0	0	11	5	10	10	16	0	0	0	0	0	329690	103750	684340	73212	408250		FALSE	FALSE	FALSE	FALSE	FALSE	FALSE	FALSE	FALSE	FALSE	FALSE	FALSE	FALSE	TRUE	FALSE	FALSE	TRUE	FALSE	FALSE	TRUE	FALSE	TRUE
Q9H000	MKRN2	Probable E3 ubiquitin-protein ligase makorin-2	0	0	0	0	0	0	0	0	2	0	0	0	0	0	0	0	0	0	38173	0		FALSE	FALSE	FALSE	FALSE	FALSE	FALSE	FALSE	FALSE	FALSE	FALSE	TRUE	FALSE	TRUE	FALSE	FALSE	FALSE	FALSE	FALSE	TRUE	FALSE	TRUE
O75569	PRKRA	Interferon-inducible double-stranded RNA-dependent protein kinase activator A	0	0	0	0	0	1	1	2	4	5	0	0	0	0	0	252240	225110	1771800	285160	1090500		FALSE	FALSE	FALSE	FALSE	FALSE	FALSE	FALSE	FALSE	FALSE	FALSE	TRUE	FALSE	TRUE	FALSE	FALSE	TRUE	FALSE	FALSE	TRUE	FALSE	TRUE
P61011	SRP54	Signal recognition particle 54 kDa protein	0	0	0	0	0	3	0	0	0	3	0	0	0	0	0	194750	0	0	0	144490		FALSE	FALSE	FALSE	FALSE	FALSE	FALSE	TRUE	FALSE	FALSE	FALSE	TRUE	FALSE	TRUE	FALSE	FALSE	TRUE	FALSE	FALSE	TRUE	FALSE	TRUE
Q92820	GGH	Gamma-glutamyl hydrolase	0	0	0	0	0	0	0	0	0	0	5509	0	0	0	0	0	0	0	0	0		FALSE	TRUE	FALSE	FALSE	FALSE	FALSE	FALSE	FALSE	FALSE	FALSE	FALSE	FALSE	FALSE	FALSE	FALSE	TRUE	FALSE	FALSE	TRUE	TRUE	FALSE
Q8TD19	NEK9	Serine/threonine-protein kinase Nek9	0	0	0	0	0	1	0	2	1	1	0	0	0	0	0	120710	0	73910	7407.9	19750		FALSE	FALSE	FALSE	FALSE	FALSE	FALSE	FALSE	FALSE	FALSE	FALSE	TRUE	FALSE	TRUE	TRUE	FALSE	TRUE	FALSE	FALSE	TRUE	FALSE	TRUE
P06748	NPM1	Nucleophosmin	2	0	3	3	1	8	3	3	8	7	497020	157000	2350600	349600	126370	15700000	5601510	9627800	3593800	14311890		FALSE	FALSE	FALSE	FALSE	FALSE	FALSE	FALSE	FALSE	FALSE	FALSE	TRUE	TRUE	TRUE	FALSE	FALSE	TRUE	FALSE	FALSE	TRUE	FALSE	TRUE
Q99798	ACO2	Aconitate hydratase, mitochondrial	0	0	0	0	0	7	4	4	3	5	0	0	0	0	0	1597600	314450	397390	23597	684921		FALSE	FALSE	FALSE	FALSE	FALSE	FALSE	FALSE	FALSE	FALSE	FALSE	FALSE	FALSE	FALSE	TRUE	TRUE	TRUE	FALSE	FALSE	TRUE	FALSE	TRUE
Q9NXS2	QPCTL	Glutaminyl-peptide cyclotransferase-like protein	0	0	0	0	0	1	0	0	0	0	0	0	0	0	0	0	0	0	0	0		TRUE	FALSE	FALSE	FALSE	FALSE	TRUE	FALSE	FALSE	FALSE	FALSE	FALSE	FALSE	FALSE	FALSE	FALSE	TRUE	FALSE	TRUE	FALSE	FALSE	FALSE
Q04637	EIF4G1	Eukaryotic translation initiation factor 4 gamma 1	0	2	1	2	0	21	22	16	14	15	0	15822	18947	12077	0	2474300	2317800	3876500	399780	1142800		FALSE	FALSE	FALSE	FALSE	FALSE	FALSE	FALSE	FALSE	FALSE	FALSE	TRUE	FALSE	FALSE	FALSE	FALSE	TRUE	FALSE	FALSE	TRUE	FALSE	TRUE
P67870	CSNK2B	Casein kinase II subunit beta	0	0	2	1	0	0	0	2	0	1	0	0	186360	26463	0	0	0	412030	0	30439		FALSE	FALSE	FALSE	FALSE	FALSE	FALSE	FALSE	FALSE	FALSE	FALSE	FALSE	FALSE	FALSE	FALSE	FALSE	TRUE	FALSE	FALSE	TRUE	FALSE	TRUE
O00629	KPNA4	Importin subunit alpha-3	0	0	0	0	0	0	0	1	0	1	0	0	0	0	0	0	0	232770	0	154510		FALSE	FALSE	FALSE	FALSE	FALSE	FALSE	FALSE	FALSE	FALSE	FALSE	TRUE	FALSE	TRUE	FALSE	FALSE	TRUE	FALSE	FALSE	TRUE	FALSE	TRUE
Q9UN86	G3BP2	Ras GTPase-activating protein-binding protein 2	2	0	0	0	0	0	0	0	1	2	0	0	0	0	0	0	0	0	7378.6	149600		FALSE	FALSE	FALSE	FALSE	FALSE	FALSE	FALSE	FALSE	FALSE	FALSE	TRUE	FALSE	FALSE	FALSE	FALSE	TRUE	FALSE	FALSE	TRUE	FALSE	TRUE
Q13347	EIF3I	Eukaryotic translation initiation factor 3 subunit I	1	2	1	1	0	5	6	8	4	7	0	53865	136150	23266	0	1290800	2112800	5872000	305760	1521000		FALSE	FALSE	FALSE	FALSE	FALSE	FALSE	FALSE	FALSE	FALSE	FALSE	TRUE	FALSE	FALSE	FALSE	FALSE	TRUE	FALSE	FALSE	TRUE	FALSE	TRUE
P84098	RPL19	60S ribosomal protein L19;Ribosomal protein L19	2	0	3	3	0	1	2	3	3	2	1564400	3700300	10292700	793150	0	13951200	15502500	34468700	2857950	20741200		FALSE	FALSE	FALSE	FALSE	FALSE	FALSE	FALSE	FALSE	FALSE	FALSE	TRUE	FALSE	TRUE	FALSE	FALSE	TRUE	FALSE	FALSE	TRUE	FALSE	TRUE
O60506-3	SYNCRIP	Heterogeneous nuclear ribonucleoprotein Q	0	0	2	0	0	11	3	10	8	13	0	0	61700	0	0	3987200	371870	2264500	269140	1867600		FALSE	FALSE	FALSE	FALSE	FALSE	FALSE	TRUE	FALSE	TRUE	FALSE	TRUE	FALSE	TRUE	FALSE	FALSE	TRUE	FALSE	FALSE	TRUE	FALSE	TRUE
O96028	WHSC1	Histone-lysine N-methyltransferase NSD2	0	0	0	0	0	0	0	0	0	1	0	0	0	0	0	0	0	0	0	12067		FALSE	FALSE	FALSE	FALSE	FALSE	FALSE	FALSE	FALSE	FALSE	FALSE	TRUE	FALSE	TRUE	FALSE	FALSE	TRUE	FALSE	FALSE	TRUE	FALSE	TRUE
A0A7I2YQU6	WASH6P	WAS protein family homolog 6;Putative WAS protein family homolog 3;WAS protein family homolog 2;WAS protein family homolog 1;Putative WAS protein family homolog 4	0	0	0	0	0	1	0	2	0	0	0	0	0	0	0	49777	0	231930	0	0		#N/A	#N/A	#N/A	#N/A	#N/A	#N/A	#N/A	#N/A	#N/A	#N/A	#N/A	#N/A	#N/A	#N/A	#N/A	#N/A	#N/A	#N/A	#N/A	#N/A	#N/A
O75400	PRPF40A	Pre-mRNA-processing factor 40 homolog A	0	0	0	0	0	2	2	4	1	2	0	0	0	0	0	76947	242450	1189500	35333	285320		FALSE	FALSE	FALSE	FALSE	FALSE	FALSE	FALSE	FALSE	FALSE	FALSE	FALSE	FALSE	TRUE	FALSE	FALSE	TRUE	FALSE	FALSE	TRUE	FALSE	TRUE
P82650	MRPS22	28S ribosomal protein S22, mitochondrial	0	0	1	0	0	2	2	4	1	3	0	0	74146	0	0	191190	212590	773470	54384	122240		FALSE	FALSE	FALSE	FALSE	FALSE	FALSE	FALSE	FALSE	FALSE	FALSE	FALSE	FALSE	FALSE	TRUE	FALSE	TRUE	FALSE	FALSE	TRUE	FALSE	TRUE
P35030	PRSS3	Trypsin-3	0	0	0	0	0	0	0	0	0	0	0	0	124440	0	161830	0	0	0	0	0		FALSE	TRUE	FALSE	FALSE	FALSE	FALSE	TRUE	FALSE	TRUE	FALSE	FALSE	FALSE	FALSE	FALSE	FALSE	TRUE	FALSE	FALSE	TRUE	TRUE	FALSE
Q9UPN3	MACF1	Microtubule-actin cross-linking factor 1, isoforms 1/2/3/5	1	1	0	1	0	0	6	3	2	10	0	350.43	0	0	0	0	13571	11479	974.19	16162		FALSE	FALSE	FALSE	TRUE	FALSE	TRUE	FALSE	FALSE	FALSE	FALSE	TRUE	TRUE	FALSE	FALSE	FALSE	TRUE	FALSE	FALSE	TRUE	FALSE	TRUE
A0A7P0SNI2	No.gene.name		0	0	0	0	0	1	1	2	3	3	0	0	0	0	0	165220	87731	293320	139520	360360		#N/A	#N/A	#N/A	#N/A	#N/A	#N/A	#N/A	#N/A	#N/A	#N/A	#N/A	#N/A	#N/A	#N/A	#N/A	#N/A	#N/A	#N/A	#N/A	#N/A	#N/A
Q9Y6D5	ARFGEF2	Brefeldin A-inhibited guanine nucleotide-exchange protein 2	0	0	0	0	0	1	5	7	2	0	0	0	0	0	0	5899.9	81162	297150	1340.2	0		FALSE	FALSE	FALSE	FALSE	TRUE	TRUE	FALSE	FALSE	TRUE	FALSE	TRUE	TRUE	TRUE	FALSE	FALSE	TRUE	FALSE	FALSE	TRUE	FALSE	TRUE
Q5VIR6	VPS53	Vacuolar protein sorting-associated protein 53 homolog	0	0	0	0	0	0	0	1	0	0	0	0	0	0	0	0	0	95971	0	0		FALSE	FALSE	FALSE	FALSE	TRUE	TRUE	FALSE	FALSE	TRUE	FALSE	TRUE	FALSE	FALSE	FALSE	FALSE	TRUE	FALSE	FALSE	TRUE	FALSE	TRUE
Q9Y673	ALG5	Dolichyl-phosphate beta-glucosyltransferase	0	0	0	0	0	0	1	0	0	0	0	0	0	0	0	0	67931	0	0	0		TRUE	FALSE	FALSE	FALSE	FALSE	FALSE	TRUE	FALSE	FALSE	FALSE	FALSE	FALSE	FALSE	FALSE	FALSE	TRUE	FALSE	TRUE	FALSE	FALSE	FALSE
P27797	CALR	Calreticulin	0	0	0	4	0	0	0	0	10	10	0	0	0	73313	0	0	0	0	1213700	2416200		FALSE	TRUE	FALSE	TRUE	FALSE	FALSE	TRUE	FALSE	FALSE	FALSE	TRUE	FALSE	TRUE	FALSE	FALSE	TRUE	FALSE	FALSE	TRUE	TRUE	FALSE
Q9NY61	AATF	Protein AATF	0	0	0	0	0	3	4	2	0	0	0	0	0	0	0	427910	902730	669590	0	0		FALSE	FALSE	FALSE	FALSE	FALSE	FALSE	FALSE	FALSE	FALSE	FALSE	FALSE	FALSE	TRUE	FALSE	FALSE	TRUE	FALSE	FALSE	TRUE	FALSE	TRUE
Q8IYL3	C1orf174	UPF0688 protein C1orf174	0	0	0	0	0	1	0	1	1	1	0	0	0	0	0	165060	0	161310	25299	177550		FALSE	FALSE	FALSE	FALSE	FALSE	FALSE	FALSE	FALSE	FALSE	FALSE	FALSE	FALSE	TRUE	FALSE	FALSE	TRUE	FALSE	FALSE	TRUE	FALSE	TRUE
Q03001	DST	Dystonin	0	0	0	0	0	0	1	1	0	5	0	0	0	0	0	0	535.41	3613.5	0	2574		FALSE	FALSE	TRUE	FALSE	FALSE	FALSE	TRUE	FALSE	FALSE	FALSE	FALSE	TRUE	TRUE	FALSE	FALSE	TRUE	FALSE	FALSE	TRUE	FALSE	TRUE
O43823	AKAP8	A-kinase anchor protein 8	0	0	0	0	0	1	1	3	2	3	0	0	0	0	0	62146	0	1150300	46329	381120		FALSE	FALSE	FALSE	FALSE	FALSE	FALSE	FALSE	FALSE	FALSE	FALSE	TRUE	FALSE	TRUE	FALSE	FALSE	TRUE	FALSE	FALSE	TRUE	FALSE	TRUE
P98155	VLDLR	Very low-density lipoprotein receptor	1	0	2	0	0	0	0	0	0	0	8664.4	0	81435	0	0	0	0	0	0	0		TRUE	FALSE	TRUE	FALSE	FALSE	FALSE	FALSE	FALSE	TRUE	FALSE	FALSE	FALSE	FALSE	FALSE	TRUE	TRUE	TRUE	FALSE	FALSE	FALSE	FALSE
Q9Y5X1	SNX9	Sorting nexin-9	0	0	0	0	1	2	2	3	2	0	0	0	0	0	44516	482130	470910	1451500	43506	0		FALSE	FALSE	FALSE	TRUE	FALSE	TRUE	FALSE	FALSE	TRUE	FALSE	TRUE	TRUE	FALSE	FALSE	FALSE	TRUE	FALSE	FALSE	TRUE	FALSE	TRUE
Q13356	PPIL2	Peptidyl-prolyl cis-trans isomerase-like 2	0	0	0	0	0	2	0	0	0	0	0	0	0	0	0	51019	0	0	0	0		FALSE	FALSE	FALSE	FALSE	FALSE	FALSE	FALSE	FALSE	FALSE	FALSE	FALSE	FALSE	TRUE	FALSE	FALSE	TRUE	FALSE	FALSE	TRUE	FALSE	TRUE
P11310	ACADM	Medium-chain specific acyl-CoA dehydrogenase, mitochondrial	0	1	0	0	0	5	3	1	2	0	0	24194	0	0	0	1006000	658320	62595	41726	0		FALSE	FALSE	FALSE	FALSE	FALSE	FALSE	FALSE	FALSE	FALSE	FALSE	FALSE	FALSE	FALSE	TRUE	FALSE	TRUE	FALSE	FALSE	TRUE	FALSE	TRUE
Q9UBR2	CTSZ	Cathepsin Z	0	0	0	0	0	0	0	0	2	2	0	0	0	0	0	0	0	0	65080	143490		FALSE	TRUE	FALSE	FALSE	FALSE	FALSE	FALSE	TRUE	TRUE	FALSE	FALSE	FALSE	FALSE	FALSE	FALSE	TRUE	FALSE	FALSE	TRUE	TRUE	FALSE
Q9Y312	AAR2	Protein AAR2 homolog	0	0	0	0	0	1	2	5	0	0	0	0	0	0	0	195370	217640	1713400	0	0		FALSE	FALSE	FALSE	FALSE	FALSE	FALSE	FALSE	FALSE	FALSE	FALSE	TRUE	FALSE	FALSE	FALSE	FALSE	TRUE	FALSE	FALSE	TRUE	FALSE	TRUE
O14776	TCERG1	Transcription elongation regulator 1	0	0	0	0	0	2	1	5	2	2	0	0	0	0	0	165490	18286	490280	11028	111300		FALSE	FALSE	FALSE	FALSE	FALSE	FALSE	FALSE	FALSE	FALSE	FALSE	FALSE	FALSE	TRUE	FALSE	FALSE	TRUE	FALSE	FALSE	TRUE	FALSE	TRUE
P27824	CANX	Calnexin	1	2	1	1	0	9	8	2	4	10	114690	100860	59461	16131	0	3764200	2615900	847670	259690	1563400		TRUE	FALSE	FALSE	TRUE	FALSE	FALSE	TRUE	FALSE	FALSE	FALSE	FALSE	FALSE	TRUE	FALSE	FALSE	TRUE	FALSE	TRUE	FALSE	FALSE	FALSE
Q2LD37	KIAA1109	Uncharacterized protein KIAA1109	0	0	0	0	0	0	0	0	1	0	0	0	0	0	0	0	0	0	1644.8	0		TRUE	FALSE	FALSE	FALSE	FALSE	FALSE	FALSE	FALSE	FALSE	FALSE	FALSE	FALSE	TRUE	FALSE	FALSE	TRUE	FALSE	TRUE	FALSE	FALSE	FALSE
Q16531	DDB1	DNA damage-binding protein 1	0	0	0	0	0	1	0	2	0	3	0	0	0	0	0	16331	0	158580	0	78955		FALSE	FALSE	FALSE	FALSE	FALSE	FALSE	FALSE	FALSE	FALSE	FALSE	TRUE	FALSE	TRUE	FALSE	FALSE	TRUE	FALSE	FALSE	TRUE	FALSE	TRUE
O60911	CTSV	Cathepsin L2	0	0	0	0	0	0	0	0	0	0	0	0	0	0	0	0	161762	0	0	0		FALSE	TRUE	FALSE	TRUE	FALSE	FALSE	FALSE	TRUE	FALSE	FALSE	TRUE	FALSE	TRUE	FALSE	FALSE	TRUE	FALSE	FALSE	TRUE	TRUE	FALSE
O43379	WDR62	WD repeat-containing protein 62	0	0	0	0	0	1	1	2	1	2	0	0	0	0	0	11898	20331	61242	1540.2	19936		FALSE	FALSE	FALSE	FALSE	FALSE	FALSE	FALSE	FALSE	FALSE	FALSE	TRUE	TRUE	TRUE	FALSE	FALSE	TRUE	FALSE	FALSE	TRUE	FALSE	TRUE
P43490	NAMPT	Nicotinamide phosphoribosyltransferase	4	6	8	3	2	10	12	18	14	6	253970	562480	1872100	50132	65400	4074900	6155000	22868000	1120000	848060		FALSE	TRUE	FALSE	FALSE	FALSE	FALSE	FALSE	FALSE	FALSE	FALSE	TRUE	FALSE	TRUE	FALSE	FALSE	TRUE	FALSE	FALSE	TRUE	TRUE	FALSE
Q9UNQ2	DIMT1	Probable dimethyladenosine transferase	0	0	0	0	0	1	1	2	1	1	0	0	0	0	0	314970	331490	1122500	57587	65409		FALSE	FALSE	FALSE	FALSE	FALSE	FALSE	FALSE	FALSE	FALSE	FALSE	TRUE	FALSE	TRUE	FALSE	FALSE	TRUE	FALSE	FALSE	TRUE	FALSE	TRUE
Q9NXE4	SMPD4	Sphingomyelin phosphodiesterase 4	0	0	0	0	0	1	2	7	2	1	0	0	0	0	0	18306	40607	1111800	16060	23256		TRUE	FALSE	TRUE	FALSE	FALSE	FALSE	TRUE	FALSE	FALSE	FALSE	FALSE	FALSE	TRUE	FALSE	FALSE	TRUE	TRUE	FALSE	FALSE	FALSE	FALSE
Q70EL1	USP54	Inactive ubiquitin carboxyl-terminal hydrolase 54	0	0	0	0	0	0	0	2	0	0	0	0	0	0	0	0	0	88761	0	0		FALSE	FALSE	FALSE	FALSE	FALSE	FALSE	FALSE	FALSE	FALSE	FALSE	FALSE	FALSE	FALSE	TRUE	FALSE	TRUE	FALSE	FALSE	TRUE	FALSE	TRUE
P07237	P4HB	Protein disulfide-isomerase	0	0	0	0	0	22	3	26	25	33	0	0	0	0	0	16913000	936552	20374000	3378200	28989000		FALSE	TRUE	FALSE	TRUE	FALSE	FALSE	TRUE	FALSE	FALSE	FALSE	FALSE	FALSE	FALSE	FALSE	FALSE	TRUE	FALSE	FALSE	TRUE	TRUE	FALSE
O95573	ACSL3	Long-chain-fatty-acid--CoA ligase 3	0	1	2	3	0	13	11	11	10	10	0	0	78733	21380	0	2142500	1485600	4152500	392020	1146600		TRUE	FALSE	FALSE	FALSE	FALSE	FALSE	TRUE	FALSE	FALSE	TRUE	FALSE	FALSE	TRUE	TRUE	FALSE	TRUE	FALSE	TRUE	FALSE	FALSE	FALSE
P35613	BSG	Basigin	9	6	8	9	7	1	0	0	0	1	23017000	4968600	25665000	6537000	25143000	115460	0	0	0	174320		TRUE	FALSE	TRUE	FALSE	FALSE	FALSE	TRUE	FALSE	TRUE	FALSE	FALSE	FALSE	FALSE	FALSE	FALSE	TRUE	TRUE	FALSE	FALSE	FALSE	FALSE
Q14865	ARID5B	AT-rich interactive domain-containing protein 5B	0	0	0	0	0	0	0	1	0	2	0	0	0	0	0	0	0	28262	0	17721		FALSE	FALSE	FALSE	TRUE	FALSE	FALSE	TRUE	FALSE	FALSE	FALSE	TRUE	FALSE	TRUE	FALSE	FALSE	TRUE	FALSE	FALSE	TRUE	FALSE	TRUE
P14625	HSP90B1	Endoplasmin	1	2	3	7	0	30	16	28	21	29	91712	29805	247010	127463	74589	10568502	5215653	16321000	1947723	11678361		FALSE	FALSE	FALSE	FALSE	FALSE	FALSE	TRUE	FALSE	FALSE	FALSE	FALSE	FALSE	FALSE	FALSE	FALSE	TRUE	FALSE	FALSE	TRUE	FALSE	TRUE
Q9ULX6	AKAP8L	A-kinase anchor protein 8-like	0	0	0	0	0	1	0	3	0	1	0	0	0	0	0	0	0	365900	0	20111		FALSE	FALSE	FALSE	FALSE	FALSE	FALSE	FALSE	FALSE	FALSE	FALSE	TRUE	FALSE	TRUE	FALSE	FALSE	FALSE	FALSE	FALSE	TRUE	FALSE	TRUE
P10515	DLAT	Dihydrolipoyllysine-residue acetyltransferase component of pyruvate dehydrogenase complex, mitochondrial;Acetyltransferase component of pyruvate dehydrogenase complex	0	0	0	0	1	0	4	5	3	5	0	0	0	0	21940	0	294570	928130	98125	576440		FALSE	FALSE	FALSE	FALSE	FALSE	FALSE	FALSE	FALSE	FALSE	FALSE	FALSE	FALSE	FALSE	TRUE	TRUE	TRUE	FALSE	FALSE	TRUE	FALSE	TRUE
P08195	SLC3A2	4F2 cell-surface antigen heavy chain	27	21	27	19	18	13	11	13	14	15	75221000	24496234	188817830	18568208	65939070	6503200	3966134	12115830	1813908	8137370		TRUE	FALSE	TRUE	FALSE	FALSE	FALSE	FALSE	TRUE	FALSE	FALSE	FALSE	FALSE	TRUE	FALSE	FALSE	TRUE	TRUE	FALSE	FALSE	FALSE	FALSE
Q8IXB1	DNAJC10	DnaJ homolog subfamily C member 10	0	0	1	0	0	3	4	5	2	3	0	0	23808	0	0	243820	382420	821860	19686	143780		FALSE	FALSE	FALSE	FALSE	FALSE	FALSE	TRUE	FALSE	FALSE	FALSE	FALSE	FALSE	FALSE	FALSE	FALSE	TRUE	FALSE	FALSE	TRUE	FALSE	TRUE
P55072	VCP	Transitional endoplasmic reticulum ATPase	1	6	2	2	2	17	16	20	15	36	65410	115994	101200	9608.2	37732	5188350	2671624	6740800	530830	9336400		FALSE	FALSE	FALSE	FALSE	FALSE	FALSE	TRUE	TRUE	FALSE	FALSE	TRUE	FALSE	TRUE	FALSE	FALSE	TRUE	FALSE	FALSE	TRUE	FALSE	TRUE
P19525	EIF2AK2	Interferon-induced, double-stranded RNA-activated protein kinase	1	1	0	1	1	5	5	5	2	4	48176	37229	4265	19809	75591	1067000	800500	2219714	16904	530740		FALSE	FALSE	FALSE	FALSE	FALSE	FALSE	FALSE	FALSE	FALSE	FALSE	TRUE	FALSE	TRUE	FALSE	FALSE	TRUE	FALSE	FALSE	TRUE	FALSE	TRUE
Q4KMQ2	ANO6	Anoctamin-6	5	1	4	3	3	1	0	1	2	1	213570	10427	657710	39939	236720	0	0	185440	36997	55019		TRUE	FALSE	TRUE	FALSE	FALSE	FALSE	FALSE	FALSE	FALSE	FALSE	FALSE	FALSE	FALSE	FALSE	TRUE	TRUE	TRUE	FALSE	FALSE	FALSE	FALSE
Q13325	IFIT5	Interferon-induced protein with tetratricopeptide repeats 5	0	0	0	0	0	0	0	2	0	0	0	0	0	0	0	0	0	363300	0	0		FALSE	FALSE	FALSE	TRUE	FALSE	FALSE	FALSE	FALSE	FALSE	FALSE	FALSE	FALSE	FALSE	FALSE	FALSE	TRUE	FALSE	FALSE	TRUE	FALSE	TRUE
P23284	PPIB	Peptidyl-prolyl cis-trans isomerase B	0	0	0	0	0	0	0	0	0	3	0	0	0	0	0	0	0	0	31388	664580		FALSE	TRUE	FALSE	FALSE	FALSE	FALSE	TRUE	FALSE	FALSE	FALSE	FALSE	FALSE	TRUE	FALSE	FALSE	TRUE	FALSE	FALSE	TRUE	TRUE	FALSE
P55265	ADAR	Double-stranded RNA-specific adenosine deaminase	0	0	0	0	0	12	8	12	11	10	0	0	0	0	0	1328800	550260	1633800	162920	441820		FALSE	FALSE	FALSE	FALSE	FALSE	FALSE	FALSE	FALSE	FALSE	FALSE	TRUE	FALSE	TRUE	FALSE	FALSE	TRUE	FALSE	FALSE	TRUE	FALSE	TRUE
A0AVT1	UBA6	Ubiquitin-like modifier-activating enzyme 6	0	0	0	0	0	10	7	9	11	11	0	0	0	0	0	1142500	232370	954070	183080	546610		FALSE	FALSE	FALSE	FALSE	FALSE	FALSE	FALSE	FALSE	FALSE	FALSE	TRUE	FALSE	TRUE	FALSE	FALSE	TRUE	FALSE	FALSE	TRUE	FALSE	TRUE
Q9HAU0	PLEKHA5	Pleckstrin homology domain-containing family A member 5	0	0	0	0	0	6	3	2	1	3	0	0	0	0	0	142310	57465	121450	14655	62623		FALSE	FALSE	FALSE	FALSE	FALSE	FALSE	FALSE	FALSE	FALSE	FALSE	TRUE	FALSE	TRUE	FALSE	FALSE	TRUE	FALSE	FALSE	TRUE	FALSE	TRUE
A1A5C7	SLC22A23	Solute carrier family 22 member 23	0	0	1	0	0	0	0	0	0	0	0	0	27911	0	0	0	0	0	0	0		TRUE	FALSE	FALSE	TRUE	FALSE	FALSE	FALSE	FALSE	TRUE	FALSE	FALSE	FALSE	TRUE	FALSE	TRUE	TRUE	FALSE	TRUE	FALSE	FALSE	FALSE
A1L0T0	ILVBL	Acetolactate synthase-like protein	0	0	1	0	0	1	0	0	3	0	0	0	25032	0	0	110140	0	0	93992	0		TRUE	FALSE	FALSE	FALSE	FALSE	TRUE	TRUE	FALSE	TRUE	FALSE	FALSE	FALSE	FALSE	FALSE	FALSE	TRUE	FALSE	TRUE	FALSE	FALSE	FALSE
A1L390	PLEKHG3	Pleckstrin homology domain-containing family G member 3	0	0	0	0	0	2	2	7	4	3	0	0	0	0	0	62371	59451	770000	29821	38547		FALSE	FALSE	FALSE	TRUE	FALSE	FALSE	FALSE	FALSE	FALSE	FALSE	TRUE	FALSE	FALSE	FALSE	FALSE	TRUE	FALSE	FALSE	TRUE	FALSE	TRUE
A1X283	SH3PXD2B	SH3 and PX domain-containing protein 2B	0	0	0	0	0	2	0	0	1	0	0	0	0	0	0	100860	0	0	20291	0		FALSE	FALSE	FALSE	FALSE	FALSE	FALSE	FALSE	FALSE	FALSE	FALSE	TRUE	FALSE	TRUE	FALSE	FALSE	TRUE	FALSE	FALSE	TRUE	FALSE	TRUE
P04156	PRNP	Major prion protein	3	1	2	3	2	2	0	1	3	7	790060	169520	585600	391250	720450	963160	0	172310	290880	5083400		FALSE	FALSE	TRUE	FALSE	FALSE	TRUE	FALSE	FALSE	TRUE	FALSE	FALSE	FALSE	TRUE	FALSE	FALSE	TRUE	FALSE	FALSE	TRUE	FALSE	TRUE
O60241	BAI2	Brain-specific angiogenesis inhibitor 2	0	0	2	0	0	0	0	1	0	0	0	0	27717	0	0	0	0	18016	0	0		TRUE	FALSE	TRUE	FALSE	FALSE	FALSE	FALSE	FALSE	FALSE	FALSE	FALSE	FALSE	FALSE	FALSE	FALSE	TRUE	TRUE	FALSE	FALSE	FALSE	FALSE
P29372	MPG	DNA-3-methyladenine glycosylase	0	0	0	0	0	0	0	1	0	1	0	0	0	0	0	0	0	166560	0	115570		FALSE	FALSE	FALSE	FALSE	FALSE	FALSE	FALSE	FALSE	FALSE	FALSE	TRUE	FALSE	TRUE	TRUE	FALSE	TRUE	FALSE	FALSE	TRUE	FALSE	TRUE
A2RRP1	NBAS	Neuroblastoma-amplified sequence	0	0	0	0	0	0	0	2	0	0	0	0	0	0	0	0	0	27402	0	0		FALSE	FALSE	FALSE	FALSE	FALSE	TRUE	TRUE	FALSE	FALSE	FALSE	TRUE	FALSE	TRUE	FALSE	FALSE	TRUE	FALSE	FALSE	TRUE	FALSE	TRUE
A3KMH1	VWA8	von Willebrand factor A domain-containing protein 8	0	0	0	0	0	0	1	2	0	0	0	0	0	0	0	0	6107.9	11510	0	0		FALSE	FALSE	FALSE	FALSE	FALSE	FALSE	FALSE	FALSE	TRUE	TRUE	FALSE	FALSE	FALSE	TRUE	FALSE	TRUE	FALSE	FALSE	TRUE	FALSE	TRUE
A3KN83	SBNO1	Protein strawberry notch homolog 1;Protein strawberry notch homolog 2	0	0	0	0	0	1	0	0	1	1	0	0	0	0	0	8920.2	0	0	0	8144.1		FALSE	FALSE	FALSE	FALSE	FALSE	FALSE	FALSE	FALSE	FALSE	FALSE	FALSE	FALSE	TRUE	FALSE	FALSE	TRUE	FALSE	FALSE	TRUE	FALSE	TRUE
A4D1E9	GTPBP10	GTP-binding protein 10	0	0	0	0	0	0	1	2	1	1	0	0	0	0	0	0	15229	221550	7030.5	23879		FALSE	FALSE	FALSE	FALSE	FALSE	FALSE	FALSE	FALSE	FALSE	FALSE	FALSE	FALSE	TRUE	FALSE	FALSE	FALSE	FALSE	FALSE	TRUE	FALSE	TRUE
A4D1P6	WDR91	WD repeat-containing protein 91	0	0	0	0	0	0	0	1	0	1	0	0	0	0	0	0	0	28806	0	208640		FALSE	FALSE	FALSE	FALSE	TRUE	FALSE	FALSE	FALSE	FALSE	FALSE	FALSE	FALSE	FALSE	FALSE	FALSE	TRUE	FALSE	FALSE	TRUE	FALSE	TRUE
A5YKK6	CNOT1	CCR4-NOT transcription complex subunit 1	0	0	0	0	0	7	16	18	7	3	0	0	0	0	0	127860	334120	794290	26214	17951		FALSE	FALSE	FALSE	FALSE	FALSE	FALSE	FALSE	FALSE	FALSE	FALSE	TRUE	FALSE	TRUE	FALSE	FALSE	TRUE	FALSE	FALSE	TRUE	FALSE	TRUE
Q9Y3D3	MRPS16	28S ribosomal protein S16, mitochondrial	0	0	0	0	0	0	0	0	1	0	0	0	0	0	0	0	0	0	57989	0		FALSE	FALSE	FALSE	FALSE	FALSE	FALSE	FALSE	FALSE	FALSE	FALSE	TRUE	FALSE	FALSE	TRUE	FALSE	TRUE	FALSE	FALSE	TRUE	FALSE	TRUE
A6NDG6	PGP	Phosphoglycolate phosphatase	0	0	0	0	0	4	4	2	3	2	0	0	0	0	0	796730	455600	277670	82159	369940		FALSE	FALSE	FALSE	FALSE	FALSE	FALSE	FALSE	FALSE	FALSE	FALSE	FALSE	FALSE	TRUE	FALSE	FALSE	TRUE	FALSE	FALSE	TRUE	FALSE	TRUE
P51610	HCFC1	Host cell factor 1;HCF N-terminal chain 1;HCF N-terminal chain 2;HCF N-terminal chain 3;HCF N-terminal chain 4;HCF N-terminal chain 5;HCF N-terminal chain 6;HCF C-terminal chain 1;HCF C-terminal chain 2;HCF C-terminal chain 3;HCF C-terminal chain 4;HCF C-terminal chain 5;HCF C-terminal chain 6	0	0	0	1	0	4	6	8	8	14	0	0	0	1646	0	209320	253970	505490	90474	529020		FALSE	TRUE	FALSE	FALSE	FALSE	FALSE	FALSE	FALSE	FALSE	FALSE	TRUE	FALSE	TRUE	TRUE	FALSE	TRUE	FALSE	FALSE	TRUE	TRUE	FALSE
P22676	CALB2	Calretinin	0	0	0	0	0	1	0	0	0	0	0	0	0	0	0	170720	0	0	0	0		FALSE	FALSE	FALSE	FALSE	FALSE	FALSE	FALSE	FALSE	FALSE	FALSE	TRUE	FALSE	FALSE	FALSE	FALSE	TRUE	FALSE	FALSE	TRUE	FALSE	TRUE
O95861	BPNT1	3(2),5-bisphosphate nucleotidase 1	0	0	0	0	0	2	1	0	0	0	0	0	0	0	0	104250	26457	0	0	0		FALSE	FALSE	FALSE	FALSE	FALSE	FALSE	FALSE	FALSE	FALSE	FALSE	FALSE	FALSE	TRUE	FALSE	FALSE	TRUE	FALSE	FALSE	TRUE	FALSE	TRUE
A6NFI3	ZNF316	Zinc finger protein 316	0	0	0	0	0	0	1	3	3	2	0	0	0	0	0	0	43531	202830	26335	22629		FALSE	FALSE	FALSE	FALSE	FALSE	FALSE	FALSE	FALSE	FALSE	FALSE	FALSE	FALSE	TRUE	FALSE	FALSE	FALSE	FALSE	FALSE	TRUE	FALSE	TRUE
A6NGN9	IGLON5	IgLON family member 5	2	1	0	2	1	1	0	0	0	0	124770	20562	0	106660	48981	70878	0	0	0	0		FALSE	TRUE	FALSE	TRUE	FALSE	FALSE	FALSE	FALSE	FALSE	FALSE	FALSE	FALSE	FALSE	FALSE	FALSE	FALSE	FALSE	FALSE	TRUE	TRUE	FALSE
A6NGR9	MROH6	Maestro heat-like repeat-containing protein family member 6	0	0	0	0	0	0	0	0	0	0	0	0	0	0	0	0	0	0	0	0		FALSE	FALSE	FALSE	FALSE	FALSE	FALSE	FALSE	FALSE	FALSE	FALSE	FALSE	FALSE	TRUE	FALSE	FALSE	FALSE	FALSE	FALSE	TRUE	FALSE	TRUE
P36268	GGT2	Inactive gamma-glutamyltranspeptidase 2;Gamma-glutamyltranspeptidase 1;Gamma-glutamyltranspeptidase 1 heavy chain;Gamma-glutamyltranspeptidase 1 light chain;Putative gamma-glutamyltranspeptidase 3;Putative gamma-glutamyltranspeptidase 3 heavy chain;Putative gamma-glutamyltranspeptidase 3 light chain	0	0	0	1	0	0	0	0	0	0	0	0	0	11257	0	0	0	0	0	0		FALSE	FALSE	FALSE	FALSE	FALSE	FALSE	TRUE	FALSE	TRUE	FALSE	TRUE	FALSE	TRUE	FALSE	FALSE	TRUE	FALSE	FALSE	TRUE	FALSE	TRUE
O95070	YIF1A	Protein YIF1A	0	0	1	0	0	0	0	1	0	1	0	0	143880	0	0	0	0	0	0	273950		TRUE	FALSE	FALSE	FALSE	FALSE	TRUE	TRUE	FALSE	TRUE	FALSE	FALSE	FALSE	FALSE	FALSE	FALSE	TRUE	FALSE	TRUE	FALSE	FALSE	FALSE
Q14202	ZMYM3	Zinc finger MYM-type protein 3	0	0	0	0	0	0	1	8	1	1	0	0	0	0	0	0	0	432240	6272.9	27534		FALSE	FALSE	FALSE	FALSE	FALSE	FALSE	FALSE	FALSE	FALSE	FALSE	FALSE	FALSE	TRUE	FALSE	FALSE	TRUE	FALSE	FALSE	TRUE	FALSE	TRUE
A6NHQ2	FBLL1	rRNA/tRNA 2-O-methyltransferase fibrillarin-like protein 1	1	1	1	0	1	2	2	1	2	2	123270	99649	0	0	320470	842130	739800	0	162670	723390		FALSE	FALSE	FALSE	FALSE	FALSE	FALSE	FALSE	FALSE	FALSE	FALSE	FALSE	FALSE	TRUE	FALSE	FALSE	TRUE	FALSE	FALSE	TRUE	FALSE	TRUE
A6NHR9	SMCHD1	Structural maintenance of chromosomes flexible hinge domain-containing protein 1	0	0	0	1	0	3	9	7	11	7	0	0	0	1395.5	0	59863	210760	250040	70784	80589		FALSE	FALSE	FALSE	FALSE	FALSE	FALSE	FALSE	FALSE	FALSE	FALSE	FALSE	FALSE	TRUE	FALSE	FALSE	TRUE	FALSE	FALSE	TRUE	FALSE	TRUE
A6NIE6	RRN3P2	Putative RRN3-like protein RRN3P2	1	0	0	0	0	0	1	0	0	0	795200	0	0	0	0	0	3141600	0	0	0		FALSE	FALSE	FALSE	FALSE	FALSE	FALSE	FALSE	FALSE	FALSE	FALSE	FALSE	FALSE	FALSE	FALSE	FALSE	FALSE	FALSE	FALSE	TRUE	FALSE	TRUE
A6NJ78	METTL15	Probable methyltransferase-like protein 15	0	0	0	0	0	1	2	1	0	0	0	0	0	0	0	34514	46457	92370	0	0		FALSE	FALSE	FALSE	TRUE	FALSE	TRUE	FALSE	FALSE	FALSE	FALSE	FALSE	FALSE	FALSE	TRUE	FALSE	FALSE	FALSE	FALSE	TRUE	FALSE	TRUE
Q16540	MRPL23	39S ribosomal protein L23, mitochondrial	0	0	1	0	0	0	0	2	0	0	0	0	426230	0	0	0	0	1695200	0	0		FALSE	FALSE	FALSE	FALSE	FALSE	FALSE	FALSE	FALSE	FALSE	FALSE	FALSE	FALSE	TRUE	TRUE	FALSE	TRUE	FALSE	FALSE	TRUE	FALSE	TRUE
Q9H4A4	RNPEP	Aminopeptidase B	1	1	1	0	3	8	10	15	1	6	24213	24100	42882	0	75639	1359700	2046500	5544700	14381	392700		FALSE	TRUE	FALSE	FALSE	FALSE	TRUE	FALSE	FALSE	FALSE	FALSE	FALSE	FALSE	FALSE	FALSE	FALSE	TRUE	FALSE	FALSE	TRUE	TRUE	FALSE
A6NKF1	SAC3D1	SAC3 domain-containing protein 1	0	0	0	0	0	3	1	2	1	1	0	0	0	0	0	178550	103640	521320	0	47076		FALSE	FALSE	FALSE	FALSE	FALSE	FALSE	FALSE	FALSE	FALSE	FALSE	TRUE	TRUE	FALSE	FALSE	FALSE	TRUE	FALSE	FALSE	TRUE	FALSE	TRUE
A6NKT7	RGPD3	RanBP2-like and GRIP domain-containing protein 3;RanBP2-like and GRIP domain-containing protein 4;RANBP2-like and GRIP domain-containing protein 8;RANBP2-like and GRIP domain-containing protein 2;RANBP2-like and GRIP domain-containing protein 1	0	0	1	1	0	6	11	18	8	7	0	0	9345.2	0	0	0	43616	218160	9901.4	0		FALSE	FALSE	FALSE	FALSE	FALSE	FALSE	FALSE	FALSE	TRUE	FALSE	FALSE	FALSE	TRUE	FALSE	FALSE	FALSE	FALSE	FALSE	TRUE	FALSE	TRUE
Q8N0W4	NLGN4X	Neuroligin-4, X-linked;Neuroligin-4, Y-linked;Neuroligin-3	1	0	3	1	1	0	0	1	0	1	0	0	111880	0	0	0	0	0	0	0		TRUE	FALSE	TRUE	FALSE	FALSE	FALSE	FALSE	FALSE	FALSE	FALSE	FALSE	FALSE	FALSE	FALSE	FALSE	TRUE	TRUE	FALSE	FALSE	FALSE	FALSE
Q12888	TP53BP1	Tumor suppressor p53-binding protein 1	0	0	0	0	0	0	1	3	0	4	0	0	0	0	0	0	17789	139300	0	28271		FALSE	FALSE	FALSE	FALSE	FALSE	FALSE	FALSE	FALSE	FALSE	FALSE	FALSE	FALSE	TRUE	FALSE	FALSE	TRUE	FALSE	FALSE	TRUE	FALSE	TRUE
O60831	PRAF2	PRA1 family protein 2	0	0	0	0	0	1	0	0	0	1	0	0	0	0	0	2315200	0	0	0	1327500		TRUE	FALSE	TRUE	FALSE	TRUE	FALSE	TRUE	FALSE	TRUE	FALSE	FALSE	FALSE	FALSE	FALSE	FALSE	TRUE	TRUE	FALSE	FALSE	FALSE	FALSE
Q9UGP8	SEC63	Translocation protein SEC63 homolog	0	0	0	0	0	1	1	0	0	1	0	0	0	0	0	40402	17287	0	0	32487		TRUE	FALSE	FALSE	FALSE	FALSE	FALSE	TRUE	FALSE	FALSE	FALSE	FALSE	FALSE	FALSE	FALSE	FALSE	TRUE	FALSE	TRUE	FALSE	FALSE	FALSE
A6PW57	PIP5K1A	Phosphatidylinositol 4-phosphate 5-kinase type-1 alpha	0	0	2	0	0	1	2	3	0	1	0	0	105390	0	0	67159	163100	805650	0	64344		FALSE	FALSE	FALSE	TRUE	FALSE	FALSE	FALSE	FALSE	FALSE	FALSE	TRUE	FALSE	TRUE	FALSE	FALSE	TRUE	FALSE	FALSE	TRUE	FALSE	TRUE
P49184	DNASE1L1	Deoxyribonuclease-1-like 1	1	0	1	1	0	0	0	0	0	0	97188	0	215730	27487	0	0	0	0	0	0		FALSE	FALSE	FALSE	FALSE	FALSE	FALSE	TRUE	FALSE	FALSE	FALSE	FALSE	FALSE	FALSE	FALSE	FALSE	TRUE	FALSE	FALSE	TRUE	FALSE	TRUE
A8K2U0	A2ML1	Alpha-2-macroglobulin-like protein 1	0	0	0	0	0	0	0	0	0	0	0	0	0	0	0	0	0	0	0	1527.4		FALSE	TRUE	FALSE	FALSE	FALSE	FALSE	FALSE	FALSE	FALSE	FALSE	FALSE	FALSE	FALSE	FALSE	FALSE	TRUE	FALSE	FALSE	TRUE	TRUE	FALSE
P55196	MLLT4	Afadin	0	0	0	0	0	1	0	1	1	1	0	0	0	0	0	7629.3	0	17273	5109.5	13413		FALSE	FALSE	FALSE	TRUE	FALSE	FALSE	FALSE	FALSE	FALSE	FALSE	FALSE	FALSE	TRUE	FALSE	FALSE	TRUE	FALSE	FALSE	TRUE	FALSE	TRUE
P62750	RPL23A	60S ribosomal protein L23a	0	0	0	0	0	0	0	0	0	2	0	241720	0	0	0	0	0	0	0	2363000		FALSE	FALSE	FALSE	FALSE	FALSE	FALSE	TRUE	FALSE	FALSE	FALSE	TRUE	FALSE	TRUE	FALSE	FALSE	TRUE	FALSE	FALSE	TRUE	FALSE	TRUE
A8MVW0	FAM171A2	Protein FAM171A2	1	1	6	0	2	0	0	0	0	0	0	0	232700	0	6618	0	0	0	0	0		TRUE	FALSE	TRUE	FALSE	FALSE	FALSE	FALSE	FALSE	FALSE	FALSE	FALSE	FALSE	FALSE	FALSE	FALSE	TRUE	TRUE	FALSE	FALSE	FALSE	FALSE
P09972	ALDOC	Fructose-bisphosphate aldolase C;Fructose-bisphosphate aldolase	0	0	0	0	0	1	0	0	0	1	0	0	0	0	0	249800	0	0	0	437480		FALSE	FALSE	FALSE	FALSE	FALSE	FALSE	FALSE	FALSE	TRUE	FALSE	TRUE	FALSE	TRUE	FALSE	FALSE	TRUE	FALSE	FALSE	TRUE	FALSE	TRUE
P62308	SNRPG	Small nuclear ribonucleoprotein G;Putative small nuclear ribonucleoprotein G-like protein 15	0	0	0	0	0	0	0	0	0	0	0	0	0	0	0	0	0	0	0	0		FALSE	FALSE	FALSE	FALSE	FALSE	FALSE	FALSE	FALSE	FALSE	FALSE	TRUE	FALSE	TRUE	FALSE	FALSE	TRUE	FALSE	FALSE	TRUE	FALSE	TRUE
P18074	ERCC2	TFIIH basal transcription factor complex helicase XPD subunit	0	0	0	0	0	0	0	2	1	0	0	0	0	0	0	0	0	170390	7153.6	0		FALSE	FALSE	FALSE	FALSE	FALSE	FALSE	FALSE	FALSE	FALSE	FALSE	TRUE	TRUE	TRUE	FALSE	FALSE	TRUE	FALSE	FALSE	TRUE	FALSE	TRUE
P55735	SEC13	Protein SEC13 homolog	0	0	0	0	0	0	0	3	0	0	0	0	0	0	0	0	0	1422600	0	0		FALSE	FALSE	FALSE	FALSE	FALSE	FALSE	TRUE	TRUE	TRUE	FALSE	TRUE	FALSE	TRUE	FALSE	FALSE	TRUE	FALSE	FALSE	TRUE	FALSE	TRUE
A8MXP9	MATR3	Matrin-3	4	8	10	8	6	19	18	24	24	23	80761	381933	694870	157940	169960	6729628	7089963	15375000	1746100	4478000		FALSE	FALSE	FALSE	FALSE	FALSE	FALSE	FALSE	FALSE	FALSE	FALSE	FALSE	FALSE	TRUE	FALSE	FALSE	TRUE	FALSE	FALSE	TRUE	FALSE	TRUE
Q9NQ29	LUC7L	Putative RNA-binding protein Luc7-like 1	0	0	1	0	0	2	2	1	0	4	0	0	0	0	0	0	21364	0	0	21939		FALSE	FALSE	FALSE	FALSE	FALSE	FALSE	FALSE	FALSE	FALSE	FALSE	FALSE	FALSE	TRUE	TRUE	FALSE	TRUE	FALSE	FALSE	TRUE	FALSE	TRUE
P55039	DRG2	Developmentally-regulated GTP-binding protein 2	0	1	0	0	0	1	0	5	3	0	0	14364	0	0	0	0	0	594700	64831	0		FALSE	FALSE	FALSE	FALSE	FALSE	FALSE	FALSE	FALSE	TRUE	FALSE	TRUE	FALSE	TRUE	FALSE	FALSE	TRUE	FALSE	FALSE	TRUE	FALSE	TRUE
Q8N3F8	MICALL1	MICAL-like protein 1	0	0	0	0	0	3	0	2	1	6	0	0	0	0	0	110690	0	126940	7629.9	404700		FALSE	FALSE	FALSE	FALSE	TRUE	FALSE	FALSE	FALSE	FALSE	FALSE	TRUE	FALSE	FALSE	FALSE	FALSE	TRUE	FALSE	FALSE	TRUE	FALSE	TRUE
Q9Y262	EIF3L	Eukaryotic translation initiation factor 3 subunit L	3	4	0	6	1	13	13	12	18	9	246060	131000	0	91790	110259	4010300	3124300	3076021	6332400	1252519		FALSE	FALSE	FALSE	FALSE	FALSE	FALSE	FALSE	FALSE	FALSE	FALSE	TRUE	FALSE	TRUE	FALSE	FALSE	TRUE	FALSE	FALSE	TRUE	FALSE	TRUE
Q9UH17	APOBEC3B	DNA dC->dU-editing enzyme APOBEC-3B	0	0	0	0	0	0	0	0	0	10	0	0	0	0	0	0	0	0	0	1883200		FALSE	FALSE	FALSE	FALSE	FALSE	FALSE	FALSE	FALSE	FALSE	FALSE	FALSE	FALSE	TRUE	FALSE	FALSE	TRUE	FALSE	FALSE	TRUE	FALSE	TRUE
Q01844	EWSR1	RNA-binding protein EWS	0	0	0	0	0	4	0	1	1	5	0	0	0	0	0	1790100	0	801110	38237	1608100		FALSE	FALSE	FALSE	TRUE	FALSE	FALSE	FALSE	FALSE	FALSE	FALSE	TRUE	FALSE	TRUE	FALSE	FALSE	TRUE	FALSE	FALSE	TRUE	FALSE	TRUE
P63279	UBE2I	SUMO-conjugating enzyme UBC9	0	0	0	0	0	0	0	1	0	0	0	0	0	0	0	0	0	719910	0	0		FALSE	FALSE	FALSE	FALSE	FALSE	FALSE	FALSE	FALSE	FALSE	FALSE	TRUE	FALSE	TRUE	FALSE	FALSE	TRUE	FALSE	FALSE	TRUE	FALSE	TRUE
Q99829	CPNE1	Copine-1	0	0	0	0	0	2	2	1	0	0	0	0	0	0	0	550993	199900	156140	0	0		FALSE	FALSE	FALSE	TRUE	FALSE	FALSE	FALSE	FALSE	FALSE	FALSE	TRUE	FALSE	TRUE	FALSE	FALSE	TRUE	FALSE	FALSE	TRUE	FALSE	TRUE
P02656	APOC3	Apolipoprotein C-III	0	0	1	1	0	0	0	0	0	0	0	0	43143	13252	0	0	0	0	0	0		FALSE	TRUE	FALSE	FALSE	FALSE	FALSE	FALSE	FALSE	FALSE	FALSE	FALSE	FALSE	TRUE	FALSE	FALSE	TRUE	FALSE	FALSE	TRUE	TRUE	FALSE
O75832	PSMD10	26S proteasome non-ATPase regulatory subunit 10	0	0	1	0	0	1	0	3	0	0	0	0	99561	0	0	204930	0	2734600	0	0		FALSE	FALSE	FALSE	FALSE	FALSE	FALSE	FALSE	FALSE	FALSE	FALSE	TRUE	FALSE	TRUE	FALSE	FALSE	TRUE	FALSE	FALSE	TRUE	FALSE	TRUE
P47756-2	CAPZB	F-actin-capping protein subunit beta	1	1	0	0	0	7	4	4	4	8	273750	213900	67703	0	0	8147240	3222440	4346574	259000	3099674		FALSE	FALSE	FALSE	FALSE	FALSE	FALSE	TRUE	FALSE	TRUE	FALSE	TRUE	TRUE	TRUE	FALSE	FALSE	TRUE	FALSE	FALSE	TRUE	FALSE	TRUE
Q9NRA8	EIF4ENIF1	Eukaryotic translation initiation factor 4E transporter	0	0	0	0	0	0	0	1	0	1	0	0	0	0	0	0	0	41032	0	139790		FALSE	FALSE	FALSE	FALSE	FALSE	FALSE	FALSE	FALSE	TRUE	FALSE	TRUE	FALSE	TRUE	FALSE	FALSE	TRUE	FALSE	FALSE	TRUE	FALSE	TRUE
P50993	ATP1A2	Sodium/potassium-transporting ATPase subunit alpha-2	7	4	9	6	5	6	5	7	10	9	0	0	370430	0	0	0	0	0	0	0		TRUE	FALSE	TRUE	FALSE	FALSE	FALSE	FALSE	FALSE	FALSE	FALSE	FALSE	FALSE	FALSE	FALSE	FALSE	TRUE	TRUE	FALSE	FALSE	FALSE	FALSE
Q15121	PEA15	Astrocytic phosphoprotein PEA-15	0	0	0	0	0	1	0	1	0	1	0	0	0	0	0	334060	0	283050	0	204760		FALSE	FALSE	FALSE	FALSE	FALSE	FALSE	FALSE	FALSE	FALSE	FALSE	TRUE	FALSE	TRUE	FALSE	FALSE	TRUE	FALSE	FALSE	TRUE	FALSE	TRUE
Q8N983	MRPL43	39S ribosomal protein L43, mitochondrial	0	0	1	0	0	0	0	2	0	0	0	0	0	0	0	0	0	614120	0	0		FALSE	FALSE	FALSE	FALSE	FALSE	FALSE	FALSE	FALSE	FALSE	FALSE	FALSE	FALSE	TRUE	TRUE	FALSE	TRUE	FALSE	FALSE	TRUE	FALSE	TRUE
P60891	PRPS1	Ribose-phosphate pyrophosphokinase 1	0	0	0	0	0	3	2	4	3	2	0	0	0	0	0	486570	500310	676160	0	89029		FALSE	FALSE	FALSE	FALSE	FALSE	FALSE	FALSE	FALSE	TRUE	FALSE	FALSE	FALSE	FALSE	FALSE	FALSE	TRUE	FALSE	FALSE	TRUE	FALSE	TRUE
Q8IXS6-2	PALM2	Paralemmin-2	0	0	0	0	0	1	1	3	0	3	0	0	0	0	0	160810	106750	154170	0	69238		FALSE	FALSE	FALSE	TRUE	FALSE	FALSE	FALSE	FALSE	FALSE	FALSE	TRUE	FALSE	FALSE	FALSE	FALSE	FALSE	FALSE	FALSE	TRUE	FALSE	TRUE
Q9Y3B2	EXOSC1	Exosome complex component CSL4	0	0	0	0	0	0	0	1	1	0	0	0	0	0	0	0	0	404600	22784	0		FALSE	FALSE	FALSE	FALSE	FALSE	FALSE	FALSE	FALSE	FALSE	FALSE	TRUE	FALSE	TRUE	FALSE	FALSE	TRUE	FALSE	FALSE	TRUE	FALSE	TRUE
P19256-3	CD58	Lymphocyte function-associated antigen 3	1	1	2	2	1	1	0	0	0	2	932010	199560	1884200	656600	1211500	592250	0	0	0	1329100		TRUE	FALSE	TRUE	FALSE	FALSE	FALSE	FALSE	FALSE	FALSE	FALSE	FALSE	FALSE	FALSE	FALSE	FALSE	TRUE	TRUE	FALSE	FALSE	FALSE	FALSE
B1ANS9	WDR64	WD repeat-containing protein 64	0	0	0	0	0	1	1	1	1	1	0	0	0	0	0	398890	87662	528190	88886	263910		FALSE	FALSE	FALSE	FALSE	FALSE	FALSE	FALSE	FALSE	FALSE	FALSE	FALSE	FALSE	FALSE	FALSE	FALSE	TRUE	FALSE	FALSE	TRUE	FALSE	TRUE
Q00403	GTF2B	Transcription initiation factor IIB	0	0	0	0	0	1	0	0	1	1	0	0	0	0	0	90689	0	0	12754	61937		FALSE	FALSE	FALSE	FALSE	FALSE	FALSE	FALSE	FALSE	FALSE	FALSE	FALSE	FALSE	TRUE	FALSE	FALSE	TRUE	FALSE	FALSE	TRUE	FALSE	TRUE
P35610	SOAT1	Sterol O-acyltransferase 1	0	0	0	0	0	0	1	2	2	1	0	0	0	0	0	0	137370	1645600	55458	47871		TRUE	FALSE	FALSE	FALSE	FALSE	FALSE	TRUE	FALSE	FALSE	FALSE	FALSE	FALSE	FALSE	FALSE	FALSE	TRUE	FALSE	TRUE	FALSE	FALSE	FALSE
P42566	EPS15	Epidermal growth factor receptor substrate 15	0	0	0	0	0	1	1	0	0	3	0	0	0	0	0	20350	19508	0	0	48414		FALSE	FALSE	FALSE	TRUE	TRUE	FALSE	FALSE	FALSE	TRUE	FALSE	TRUE	FALSE	TRUE	FALSE	FALSE	TRUE	FALSE	FALSE	TRUE	FALSE	TRUE
P07910	HNRNPC	Heterogeneous nuclear ribonucleoproteins C1/C2;Heterogeneous nuclear ribonucleoprotein C-like 3;Heterogeneous nuclear ribonucleoprotein C-like 2;Heterogeneous nuclear ribonucleoprotein C-like 4;Heterogeneous nuclear ribonucleoprotein C-like 1	0	0	3	1	0	0	2	0	0	5	0	0	1968390	48889	0	0	716890	0	73309	3431044		FALSE	FALSE	FALSE	FALSE	FALSE	FALSE	FALSE	FALSE	FALSE	FALSE	FALSE	FALSE	TRUE	FALSE	FALSE	TRUE	FALSE	FALSE	TRUE	FALSE	TRUE
Q6NYC1	JMJD6	Bifunctional arginine demethylase and lysyl-hydroxylase JMJD6	0	0	0	0	0	0	0	0	0	0	0	0	0	0	0	0	0	0	0	0		FALSE	FALSE	FALSE	FALSE	FALSE	FALSE	FALSE	FALSE	FALSE	FALSE	TRUE	FALSE	TRUE	FALSE	FALSE	FALSE	FALSE	FALSE	TRUE	FALSE	TRUE
P61289	PSME3	Proteasome activator complex subunit 3	0	0	0	0	0	1	0	2	1	2	0	0	0	0	0	470300	0	2981200	105460	1310800		FALSE	FALSE	FALSE	FALSE	FALSE	FALSE	FALSE	FALSE	FALSE	FALSE	TRUE	FALSE	TRUE	FALSE	FALSE	TRUE	FALSE	FALSE	TRUE	FALSE	TRUE
Q9BTE6-2	AARSD1	Alanyl-tRNA editing protein Aarsd1	0	0	0	0	0	2	2	2	1	1	0	0	0	0	0	437660	223560	720280	18203	99416		FALSE	FALSE	FALSE	FALSE	FALSE	FALSE	FALSE	FALSE	FALSE	FALSE	TRUE	FALSE	TRUE	FALSE	FALSE	TRUE	FALSE	FALSE	TRUE	FALSE	TRUE
O43570	CA12	Carbonic anhydrase 12	0	0	0	0	0	0	0	0	0	0	0	0	0	0	0	0	0	0	0	0		TRUE	FALSE	TRUE	FALSE	FALSE	FALSE	FALSE	FALSE	FALSE	FALSE	FALSE	FALSE	FALSE	FALSE	FALSE	TRUE	TRUE	FALSE	FALSE	FALSE	FALSE
O14735	CDIPT	CDP-diacylglycerol--inositol 3-phosphatidyltransferase	0	0	0	0	0	1	0	0	0	0	0	0	0	0	0	445100	0	0	0	0		TRUE	FALSE	FALSE	TRUE	FALSE	FALSE	TRUE	FALSE	FALSE	FALSE	FALSE	FALSE	TRUE	FALSE	FALSE	TRUE	FALSE	TRUE	FALSE	FALSE	FALSE
Q99439	CNN2	Calponin-2;Calponin	1	0	0	0	0	8	4	4	5	6	58276	0	0	0	0	6486600	841210	1927900	312940	1368000		FALSE	FALSE	FALSE	FALSE	FALSE	FALSE	FALSE	FALSE	FALSE	FALSE	TRUE	FALSE	TRUE	FALSE	FALSE	TRUE	FALSE	FALSE	TRUE	FALSE	TRUE
Q9H5N1	RABEP2	Rab GTPase-binding effector protein 2	0	0	0	0	0	2	0	1	0	1	0	0	0	0	0	75037	0	32971	0	12468		FALSE	FALSE	FALSE	FALSE	TRUE	FALSE	FALSE	FALSE	TRUE	FALSE	TRUE	TRUE	FALSE	FALSE	FALSE	FALSE	FALSE	FALSE	TRUE	FALSE	TRUE
P61201	COPS2	COP9 signalosome complex subunit 2	0	0	0	0	0	1	3	4	4	2	0	0	0	0	0	321050	403080	947640	121210	242060		FALSE	FALSE	FALSE	FALSE	FALSE	FALSE	FALSE	FALSE	TRUE	FALSE	TRUE	FALSE	TRUE	FALSE	FALSE	TRUE	FALSE	FALSE	TRUE	FALSE	TRUE
Q99719	44444	Septin-5	0	0	0	0	0	1	1	1	0	1	0	0	0	0	0	0	0	143170	0	51652		FALSE	FALSE	FALSE	FALSE	FALSE	FALSE	FALSE	FALSE	FALSE	FALSE	FALSE	FALSE	FALSE	FALSE	FALSE	TRUE	FALSE	FALSE	TRUE	FALSE	TRUE
P28331	NDUFS1	NADH-ubiquinone oxidoreductase 75 kDa subunit, mitochondrial	0	0	0	0	0	6	7	3	7	3	0	0	0	0	0	738080	584220	260740	127540	108830		FALSE	FALSE	FALSE	FALSE	FALSE	FALSE	FALSE	FALSE	FALSE	FALSE	FALSE	FALSE	FALSE	TRUE	TRUE	TRUE	FALSE	FALSE	TRUE	FALSE	TRUE
Q9NP81	SARS2	Serine--tRNA ligase, mitochondrial	0	0	0	0	0	1	0	1	0	1	0	0	0	0	0	45031	0	50738	0	24793		FALSE	FALSE	FALSE	FALSE	FALSE	FALSE	FALSE	FALSE	TRUE	FALSE	FALSE	FALSE	TRUE	TRUE	TRUE	TRUE	FALSE	FALSE	TRUE	FALSE	TRUE
O75390	CS	Citrate synthase, mitochondrial;Citrate synthase	0	0	0	0	0	1	0	1	0	6	0	0	0	0	0	102570	0	78072	0	1652900		FALSE	FALSE	FALSE	FALSE	FALSE	FALSE	FALSE	FALSE	FALSE	FALSE	FALSE	FALSE	FALSE	TRUE	TRUE	TRUE	FALSE	FALSE	TRUE	FALSE	TRUE
P15559	NQO1	NAD(P)H dehydrogenase [quinone] 1	4	2	2	0	0	3	7	2	3	1	387170	219870	597660	0	0	1543700	3210900	848020	421510	673050		FALSE	FALSE	FALSE	FALSE	FALSE	FALSE	FALSE	FALSE	FALSE	FALSE	TRUE	FALSE	FALSE	FALSE	FALSE	TRUE	FALSE	FALSE	TRUE	FALSE	TRUE
Q9BYM8	RBCK1	RanBP-type and C3HC4-type zinc finger-containing protein 1	0	0	0	0	0	0	0	2	0	0	0	0	0	0	0	0	0	113250	0	0		FALSE	FALSE	FALSE	FALSE	FALSE	FALSE	FALSE	FALSE	FALSE	FALSE	FALSE	FALSE	FALSE	FALSE	FALSE	FALSE	FALSE	FALSE	TRUE	FALSE	TRUE
P61619	SEC61A1	Protein transport protein Sec61 subunit alpha isoform 1;Protein transport protein Sec61 subunit alpha isoform 2	2	4	4	3	2	4	6	5	6	2	150950	328800	1158000	140070	204892	2034500	2309400	5637700	875140	1061862		TRUE	FALSE	FALSE	FALSE	FALSE	FALSE	TRUE	FALSE	FALSE	FALSE	FALSE	FALSE	FALSE	FALSE	FALSE	TRUE	FALSE	TRUE	FALSE	FALSE	FALSE
P04626	ERBB2	Receptor tyrosine-protein kinase erbB-2;Receptor protein-tyrosine kinase	4	2	2	0	2	1	0	0	0	0	92306	26314	328980	0	34895	93618	0	0	0	0		TRUE	FALSE	TRUE	FALSE	TRUE	FALSE	FALSE	FALSE	TRUE	FALSE	FALSE	FALSE	TRUE	FALSE	FALSE	TRUE	TRUE	FALSE	FALSE	FALSE	FALSE
Q13126	MTAP	S-methyl-5-thioadenosine phosphorylase;Purine nucleoside phosphorylase	0	0	0	0	0	3	0	2	2	1	0	0	0	0	0	1055000	0	602790	183740	347260		FALSE	FALSE	FALSE	FALSE	FALSE	FALSE	FALSE	FALSE	FALSE	FALSE	TRUE	FALSE	TRUE	FALSE	FALSE	TRUE	FALSE	FALSE	TRUE	FALSE	TRUE
P0CG48	UBC	Polyubiquitin-C;Ubiquitin;Polyubiquitin-B;Ubiquitin;Ubiquitin-60S ribosomal protein L40;Ubiquitin;60S ribosomal protein L40;Ubiquitin-40S ribosomal protein S27a;Ubiquitin;40S ribosomal protein S27a	2	1	5	2	2	2	2	4	2	3	1368450	1125200	5251100	951762	802180	3248350	2883900	2964500	1032262	6339480		FALSE	FALSE	FALSE	FALSE	FALSE	FALSE	FALSE	FALSE	FALSE	FALSE	TRUE	FALSE	TRUE	FALSE	FALSE	TRUE	FALSE	FALSE	TRUE	FALSE	TRUE
Q9UKL0	RCOR1	REST corepressor 1;REST corepressor 3	0	0	0	0	0	0	0	1	0	0	0	0	0	0	0	0	0	118490	0	0		FALSE	FALSE	FALSE	FALSE	FALSE	FALSE	FALSE	FALSE	FALSE	FALSE	FALSE	FALSE	TRUE	FALSE	FALSE	TRUE	FALSE	FALSE	TRUE	FALSE	TRUE
Q9Y5B8	NME7	Nucleoside diphosphate kinase 7	0	0	0	0	0	1	1	1	0	1	0	0	0	0	0	50451	39890	100570	0	25633		FALSE	FALSE	FALSE	FALSE	FALSE	FALSE	FALSE	FALSE	FALSE	FALSE	FALSE	FALSE	FALSE	TRUE	FALSE	TRUE	FALSE	FALSE	TRUE	FALSE	TRUE
P51114	FXR1	Fragile X mental retardation syndrome-related protein 1	2	2	2	1	1	19	13	12	8	15	104100	50848	246316	17400	13114	5254300	2703478	7858716	455650	2852600		FALSE	FALSE	FALSE	FALSE	FALSE	FALSE	FALSE	FALSE	FALSE	FALSE	TRUE	FALSE	FALSE	FALSE	FALSE	TRUE	FALSE	FALSE	TRUE	FALSE	TRUE
Q12905	ILF2	Interleukin enhancer-binding factor 2	3	1	1	2	0	7	4	7	10	9	164620	55288	75678	28878	0	5837000	1584528	4654900	1470900	2981700		FALSE	FALSE	FALSE	FALSE	FALSE	FALSE	FALSE	FALSE	FALSE	FALSE	TRUE	FALSE	TRUE	FALSE	FALSE	TRUE	FALSE	FALSE	TRUE	FALSE	TRUE
P36897	TGFBR1	TGF-beta receptor type-1;Receptor protein serine/threonine kinase	0	0	0	0	0	0	0	0	0	0	0	0	0	0	0	0	0	0	0	0		TRUE	FALSE	TRUE	FALSE	FALSE	FALSE	FALSE	FALSE	FALSE	FALSE	FALSE	FALSE	FALSE	FALSE	FALSE	TRUE	TRUE	FALSE	FALSE	FALSE	FALSE
Q9P289	STK26	Serine/threonine-protein kinase 26;Serine/threonine-protein kinase 25	0	0	0	0	0	0	0	1	1	2	0	0	0	0	0	0	0	638930	45228	138290		FALSE	FALSE	FALSE	FALSE	FALSE	TRUE	FALSE	FALSE	FALSE	FALSE	TRUE	FALSE	TRUE	FALSE	FALSE	TRUE	FALSE	FALSE	TRUE	FALSE	TRUE
Q9BUN8	DERL1	Derlin-1	1	2	2	0	2	4	3	1	1	2	139180	134980	709370	38570	737420	4101900	1840600	5711610	721825	286680		TRUE	FALSE	FALSE	FALSE	FALSE	FALSE	TRUE	FALSE	FALSE	FALSE	FALSE	FALSE	FALSE	FALSE	FALSE	TRUE	FALSE	TRUE	FALSE	FALSE	FALSE
P98194	ATP2C1	Calcium-transporting ATPase type 2C member 1;Calcium-transporting ATPase	0	0	0	0	0	1	1	0	1	1	0	0	0	0	0	19403	16008	0	3142	11510		TRUE	FALSE	FALSE	FALSE	FALSE	TRUE	FALSE	FALSE	FALSE	FALSE	FALSE	FALSE	FALSE	FALSE	FALSE	TRUE	FALSE	TRUE	FALSE	FALSE	FALSE
Q96FF9	CDCA5	Sororin	0	0	0	0	0	1	0	2	2	2	0	0	0	0	0	2369700	0	238320	191510	147360		FALSE	FALSE	FALSE	FALSE	FALSE	FALSE	FALSE	FALSE	FALSE	FALSE	TRUE	FALSE	TRUE	FALSE	FALSE	FALSE	FALSE	FALSE	TRUE	FALSE	TRUE
Q9HC35	EML4	Echinoderm microtubule-associated protein-like 4	0	0	1	0	0	2	2	4	4	3	0	0	12219	0	0	76344	70489	261240	60179	92834		FALSE	FALSE	FALSE	FALSE	FALSE	FALSE	FALSE	FALSE	FALSE	FALSE	TRUE	TRUE	FALSE	FALSE	FALSE	TRUE	FALSE	FALSE	TRUE	FALSE	TRUE
Q9UDX5	MTFP1	Mitochondrial fission process protein 1	0	0	0	0	0	0	0	1	0	0	0	0	0	0	0	0	0	690820	0	0		TRUE	FALSE	FALSE	FALSE	FALSE	FALSE	FALSE	FALSE	FALSE	FALSE	FALSE	FALSE	FALSE	TRUE	TRUE	FALSE	FALSE	TRUE	FALSE	FALSE	FALSE
P35244	RPA3	Replication protein A 14 kDa subunit	0	0	0	0	0	0	1	0	0	0	0	0	0	0	0	0	390510	0	0	0		FALSE	FALSE	FALSE	FALSE	FALSE	FALSE	FALSE	FALSE	FALSE	FALSE	FALSE	FALSE	TRUE	FALSE	FALSE	TRUE	FALSE	FALSE	TRUE	FALSE	TRUE
Q7Z6J6	FRMD5	FERM domain-containing protein 5	0	0	0	0	0	0	0	2	0	0	0	0	0	0	0	0	0	138480	0	0		TRUE	FALSE	FALSE	FALSE	FALSE	FALSE	FALSE	FALSE	FALSE	FALSE	FALSE	FALSE	FALSE	FALSE	FALSE	TRUE	FALSE	TRUE	FALSE	FALSE	FALSE
P16422	EPCAM	Epithelial cell adhesion molecule	0	0	0	0	0	0	0	0	0	0	0	0	0	0	0	0	0	0	0	0		TRUE	FALSE	TRUE	FALSE	FALSE	FALSE	FALSE	FALSE	FALSE	FALSE	FALSE	FALSE	FALSE	FALSE	FALSE	TRUE	TRUE	FALSE	FALSE	FALSE	FALSE
O00541	PES1	Pescadillo homolog	2	4	5	4	4	6	7	11	9	8	154690	168620	496020	91148	297120	1698200	1549600	5806900	595640	1410800		FALSE	FALSE	FALSE	FALSE	FALSE	FALSE	FALSE	FALSE	FALSE	FALSE	FALSE	FALSE	TRUE	FALSE	FALSE	TRUE	FALSE	FALSE	TRUE	FALSE	TRUE
Q9H0E9-2	BRD8	Bromodomain-containing protein 8	0	0	0	0	0	0	0	2	0	0	0	0	0	0	0	0	0	113810	0	0		FALSE	FALSE	FALSE	FALSE	FALSE	FALSE	FALSE	FALSE	FALSE	FALSE	FALSE	FALSE	TRUE	TRUE	FALSE	FALSE	FALSE	FALSE	TRUE	FALSE	TRUE
P62826	RAN	GTP-binding nuclear protein Ran	6	3	7	6	0	10	10	8	10	5	9152180	10019730	54380700	3760660	10486300	136991180	130337730	394009700	27378260	56890300		FALSE	FALSE	FALSE	FALSE	FALSE	FALSE	FALSE	FALSE	FALSE	FALSE	TRUE	FALSE	TRUE	FALSE	FALSE	TRUE	FALSE	FALSE	TRUE	FALSE	TRUE
Q9P0V9	44449	Septin-10	0	0	0	0	0	2	1	3	2	3	0	0	0	0	0	313760	147730	737750	94962	533880		FALSE	FALSE	FALSE	FALSE	FALSE	FALSE	FALSE	FALSE	FALSE	FALSE	FALSE	FALSE	FALSE	FALSE	FALSE	TRUE	FALSE	FALSE	TRUE	FALSE	TRUE
Q32P44	EML3	Echinoderm microtubule-associated protein-like 3	0	0	0	0	0	0	1	0	0	0	0	0	0	0	0	0	14179	0	0	0		FALSE	FALSE	FALSE	FALSE	FALSE	FALSE	FALSE	FALSE	FALSE	FALSE	TRUE	TRUE	TRUE	FALSE	TRUE	TRUE	FALSE	FALSE	TRUE	FALSE	TRUE
Q8WVV9	HNRNPLL	Heterogeneous nuclear ribonucleoprotein L-like	0	0	0	0	0	0	2	1	2	0	0	0	0	0	0	0	102630	38095	16902	0		FALSE	FALSE	FALSE	FALSE	FALSE	FALSE	FALSE	FALSE	FALSE	FALSE	TRUE	FALSE	TRUE	TRUE	FALSE	TRUE	FALSE	FALSE	TRUE	FALSE	TRUE
Q9Y450	HBS1L	HBS1-like protein	0	0	0	0	0	1	1	1	2	0	0	0	0	0	0	45191	14640	136950	23065	0		FALSE	FALSE	FALSE	FALSE	FALSE	FALSE	FALSE	FALSE	FALSE	FALSE	TRUE	FALSE	TRUE	FALSE	FALSE	TRUE	FALSE	FALSE	TRUE	FALSE	TRUE
P48067	SLC6A9	Sodium- and chloride-dependent glycine transporter 1;Transporter	1	0	2	0	0	0	0	0	0	0	31304	0	348200	0	0	0	0	0	0	0		TRUE	FALSE	TRUE	FALSE	FALSE	TRUE	FALSE	FALSE	FALSE	FALSE	FALSE	FALSE	TRUE	FALSE	FALSE	TRUE	TRUE	FALSE	FALSE	FALSE	FALSE
Q9UI42	CPA4	Carboxypeptidase A4	0	1	0	0	0	0	1	0	0	0	0	105060	0	0	0	0	33476	0	0	0		FALSE	TRUE	FALSE	FALSE	FALSE	FALSE	FALSE	FALSE	FALSE	FALSE	TRUE	FALSE	TRUE	FALSE	FALSE	TRUE	FALSE	FALSE	TRUE	TRUE	FALSE
Q15796	SMAD2	Mothers against decapentaplegic homolog 2;Mothers against decapentaplegic homolog	0	0	0	1	0	2	1	2	3	1	0	0	0	5862.3	0	497480	244750	588620	113570	172330		FALSE	FALSE	FALSE	FALSE	FALSE	FALSE	FALSE	FALSE	FALSE	FALSE	TRUE	FALSE	TRUE	FALSE	FALSE	TRUE	FALSE	FALSE	TRUE	FALSE	TRUE
Q8IUR7	ARMC8	Armadillo repeat-containing protein 8	0	0	0	0	0	1	0	0	0	1	0	0	0	0	0	20611	0	0	0	30445		FALSE	FALSE	FALSE	FALSE	FALSE	FALSE	FALSE	FALSE	TRUE	FALSE	TRUE	FALSE	TRUE	FALSE	FALSE	TRUE	FALSE	FALSE	TRUE	FALSE	TRUE
Q96GQ7	DDX27	Probable ATP-dependent RNA helicase DDX27	0	0	0	0	1	0	0	0	0	0	0	0	0	0	21377	0	0	0	0	0		FALSE	FALSE	FALSE	FALSE	FALSE	FALSE	FALSE	FALSE	FALSE	FALSE	FALSE	FALSE	TRUE	FALSE	FALSE	TRUE	FALSE	FALSE	TRUE	FALSE	TRUE
O75175	CNOT3	CCR4-NOT transcription complex subunit 3	0	0	0	0	0	1	1	4	0	0	0	0	0	0	0	45287	41948	1264400	0	0		FALSE	FALSE	FALSE	FALSE	FALSE	FALSE	FALSE	FALSE	FALSE	FALSE	TRUE	FALSE	TRUE	FALSE	FALSE	TRUE	FALSE	FALSE	TRUE	FALSE	TRUE
Q9H6Z4	RANBP3	Ran-binding protein 3	0	0	0	0	0	2	0	2	0	2	0	0	0	0	0	108110	0	288130	0	261720		FALSE	FALSE	FALSE	FALSE	FALSE	FALSE	FALSE	FALSE	FALSE	FALSE	TRUE	FALSE	TRUE	FALSE	FALSE	TRUE	FALSE	FALSE	TRUE	FALSE	TRUE
P62495	ETF1	Eukaryotic peptide chain release factor subunit 1	1	0	0	0	0	3	1	1	0	2	21063	0	0	0	0	462620	51906.2	170920	0	183020		FALSE	FALSE	FALSE	FALSE	FALSE	FALSE	FALSE	FALSE	FALSE	FALSE	TRUE	FALSE	FALSE	FALSE	FALSE	TRUE	FALSE	FALSE	TRUE	FALSE	TRUE
Q9HAK2	EBF2	Transcription factor COE2	1	1	1	1	1	1	1	1	1	1	9534900	2706700	5705000	1759800	6350400	4829400	1746000	2693700	794620	7110000		FALSE	FALSE	FALSE	FALSE	FALSE	FALSE	FALSE	FALSE	FALSE	FALSE	FALSE	FALSE	TRUE	FALSE	FALSE	TRUE	FALSE	FALSE	TRUE	FALSE	TRUE
P55209	NAP1L1	Nucleosome assembly protein 1-like 1	0	0	0	0	0	3	0	3	0	3	0	0	0	0	0	1049000	0	1165500	0	1062500		FALSE	FALSE	FALSE	FALSE	FALSE	FALSE	FALSE	FALSE	FALSE	FALSE	TRUE	FALSE	TRUE	FALSE	FALSE	TRUE	FALSE	FALSE	TRUE	FALSE	TRUE
P54277	PMS1	PMS1 protein homolog 1	0	0	0	0	0	0	1	0	0	0	0	0	0	0	0	0	6699.6	0	0	0		FALSE	FALSE	FALSE	FALSE	FALSE	FALSE	FALSE	FALSE	FALSE	FALSE	FALSE	FALSE	TRUE	FALSE	FALSE	FALSE	FALSE	FALSE	TRUE	FALSE	TRUE
P54756	EPHA5	Ephrin type-A receptor 5;Receptor protein-tyrosine kinase;Ephrin type-A receptor 3	2	1	2	1	1	1	1	1	1	1	0	0	0	0	0	0	0	0	0	0		TRUE	FALSE	TRUE	FALSE	FALSE	FALSE	FALSE	FALSE	FALSE	FALSE	FALSE	FALSE	FALSE	FALSE	FALSE	TRUE	TRUE	FALSE	FALSE	FALSE	FALSE
Q8WTV0-2	SCARB1	Scavenger receptor class B member 1	0	0	3	1	3	0	0	0	1	1	0	0	661450	62622	800800	0	0	0	37062	115400		TRUE	FALSE	TRUE	FALSE	FALSE	FALSE	FALSE	TRUE	TRUE	FALSE	FALSE	FALSE	FALSE	FALSE	FALSE	TRUE	TRUE	FALSE	FALSE	FALSE	FALSE
Q9HC56	PCDH9	Protocadherin-9	0	0	0	0	1	0	0	0	0	1	0	0	0	0	3742.5	0	0	0	0	9322.1		TRUE	FALSE	TRUE	FALSE	FALSE	FALSE	FALSE	FALSE	FALSE	FALSE	FALSE	FALSE	TRUE	FALSE	FALSE	FALSE	TRUE	FALSE	FALSE	FALSE	FALSE
O75044	SRGAP2	SLIT-ROBO Rho GTPase-activating protein 2	0	0	0	0	0	4	3	8	0	3	0	0	0	0	0	185530	65453	467440	0	61452		FALSE	FALSE	FALSE	TRUE	FALSE	FALSE	FALSE	FALSE	TRUE	FALSE	TRUE	FALSE	TRUE	FALSE	FALSE	TRUE	FALSE	FALSE	TRUE	FALSE	TRUE
Q86VP1	TAX1BP1	Tax1-binding protein 1	0	0	0	0	0	1	1	2	0	0	0	0	0	0	0	31128	12827	169560	0	0		FALSE	FALSE	FALSE	FALSE	FALSE	FALSE	FALSE	FALSE	FALSE	FALSE	TRUE	FALSE	TRUE	FALSE	FALSE	TRUE	FALSE	FALSE	TRUE	FALSE	TRUE
Q9NZW5	MPP6	MAGUK p55 subfamily member 6	0	0	0	0	0	4	0	2	2	5	0	0	0	0	0	396010	0	149870	34803	505580		FALSE	FALSE	FALSE	FALSE	FALSE	FALSE	FALSE	FALSE	FALSE	FALSE	FALSE	FALSE	FALSE	FALSE	FALSE	TRUE	FALSE	FALSE	TRUE	FALSE	TRUE
Q6ULP2	AFTPH	Aftiphilin	0	0	0	0	0	0	2	2	0	1	0	0	0	0	0	0	36045	80102	0	10965		FALSE	FALSE	FALSE	FALSE	FALSE	TRUE	FALSE	FALSE	TRUE	FALSE	TRUE	FALSE	TRUE	FALSE	FALSE	FALSE	FALSE	FALSE	TRUE	FALSE	TRUE
P63165	SUMO1	Small ubiquitin-related modifier 1;Small ubiquitin-related modifier	0	0	1	0	0	1	1	1	0	2	0	0	173670	0	0	361010	420940	1499800	0	748310		FALSE	FALSE	FALSE	TRUE	FALSE	FALSE	FALSE	FALSE	FALSE	FALSE	FALSE	FALSE	TRUE	FALSE	FALSE	TRUE	FALSE	FALSE	TRUE	FALSE	TRUE
Q15370	TCEB2	Transcription elongation factor B polypeptide 2	0	0	0	0	0	0	0	3	0	0	0	0	0	0	0	0	0	3079300	0	0		FALSE	FALSE	FALSE	FALSE	FALSE	FALSE	FALSE	FALSE	FALSE	FALSE	FALSE	FALSE	TRUE	FALSE	FALSE	TRUE	FALSE	FALSE	TRUE	FALSE	TRUE
P01732	CD8A	T-cell surface glycoprotein CD8 alpha chain	0	0	1	0	0	0	0	0	0	0	0	0	186310	0	0	0	0	0	0	0		TRUE	TRUE	TRUE	FALSE	FALSE	FALSE	FALSE	FALSE	FALSE	FALSE	FALSE	FALSE	FALSE	FALSE	FALSE	TRUE	TRUE	FALSE	FALSE	FALSE	FALSE
Q96G21	IMP4	U3 small nucleolar ribonucleoprotein protein IMP4	1	0	0	1	0	0	1	0	1	1	21456	0	0	7383.3	0	0	125880	0	0	66967		FALSE	FALSE	FALSE	FALSE	FALSE	FALSE	FALSE	FALSE	FALSE	FALSE	FALSE	FALSE	TRUE	FALSE	FALSE	TRUE	FALSE	FALSE	TRUE	FALSE	TRUE
Q53GS9	USP39	U4/U6.U5 tri-snRNP-associated protein 2	0	0	0	0	0	2	2	5	2	4	0	0	0	0	0	304040	391060	462410	81040	243880		FALSE	FALSE	FALSE	FALSE	FALSE	FALSE	FALSE	FALSE	FALSE	FALSE	FALSE	FALSE	TRUE	FALSE	FALSE	TRUE	FALSE	FALSE	TRUE	FALSE	TRUE
Q92925	SMARCD2	SWI/SNF-related matrix-associated actin-dependent regulator of chromatin subfamily D member 2	0	0	0	0	0	1	3	1	1	1	0	0	0	0	0	66452	244040	210160	13267	22798		FALSE	FALSE	FALSE	FALSE	FALSE	FALSE	FALSE	FALSE	FALSE	FALSE	FALSE	FALSE	TRUE	FALSE	FALSE	TRUE	FALSE	FALSE	TRUE	FALSE	TRUE
Q9Y2X0	MED16	Mediator of RNA polymerase II transcription subunit 16	0	0	0	0	0	0	1	2	1	0	0	0	0	0	0	0	73934	172550	0	0		FALSE	FALSE	FALSE	FALSE	FALSE	FALSE	FALSE	FALSE	FALSE	FALSE	FALSE	FALSE	TRUE	FALSE	FALSE	TRUE	FALSE	FALSE	TRUE	FALSE	TRUE
Q8IXT5	RBM12B	RNA-binding protein 12B	0	0	0	0	0	0	0	0	2	2	0	0	0	0	0	0	0	0	25022	92231		FALSE	FALSE	FALSE	FALSE	FALSE	FALSE	FALSE	FALSE	FALSE	FALSE	FALSE	FALSE	TRUE	FALSE	FALSE	TRUE	FALSE	FALSE	TRUE	FALSE	TRUE
Q9NW15	ANO10	Anoctamin-10	0	0	0	0	0	0	0	1	0	0	0	0	0	0	0	0	0	250070	0	0		TRUE	FALSE	TRUE	FALSE	FALSE	FALSE	FALSE	FALSE	TRUE	FALSE	FALSE	FALSE	FALSE	FALSE	FALSE	TRUE	TRUE	FALSE	FALSE	FALSE	FALSE
Q0PNE2	ELP6	Elongator complex protein 6	0	0	0	0	0	0	0	0	0	2	0	0	0	0	0	0	0	0	0	309570		FALSE	FALSE	FALSE	FALSE	FALSE	FALSE	FALSE	FALSE	FALSE	FALSE	TRUE	FALSE	TRUE	FALSE	FALSE	FALSE	FALSE	FALSE	TRUE	FALSE	TRUE
Q6GMV2	SMYD5	SET and MYND domain-containing protein 5	0	0	0	0	0	0	0	1	0	1	0	0	0	0	0	0	0	332900	0	166970		FALSE	FALSE	FALSE	FALSE	FALSE	FALSE	FALSE	FALSE	FALSE	FALSE	FALSE	FALSE	FALSE	TRUE	FALSE	TRUE	FALSE	FALSE	TRUE	FALSE	TRUE
Q8IYM9	TRIM22	E3 ubiquitin-protein ligase TRIM22	0	0	0	0	0	1	1	0	0	1	0	0	0	0	0	31380	39044	0	0	13474		FALSE	FALSE	FALSE	FALSE	FALSE	FALSE	FALSE	FALSE	FALSE	FALSE	TRUE	FALSE	TRUE	FALSE	FALSE	TRUE	FALSE	FALSE	TRUE	FALSE	TRUE
P01040	CSTA	Cystatin-A;Cystatin-A, N-terminally processed	0	2	1	0	0	0	1	0	0	0	0	633230	216920	0	0	0	612830	0	48711	0		FALSE	TRUE	FALSE	FALSE	FALSE	FALSE	FALSE	FALSE	FALSE	FALSE	TRUE	FALSE	TRUE	FALSE	FALSE	TRUE	FALSE	FALSE	TRUE	TRUE	FALSE
Q86WB0	ZC3HC1	Nuclear-interacting partner of ALK	0	0	0	0	0	0	0	2	0	0	0	0	0	0	0	0	0	82440	0	0		FALSE	FALSE	FALSE	FALSE	FALSE	FALSE	FALSE	FALSE	FALSE	FALSE	FALSE	FALSE	TRUE	FALSE	FALSE	TRUE	FALSE	FALSE	TRUE	FALSE	TRUE
P30626	SRI	Sorcin	0	0	0	0	0	3	0	1	2	3	0	0	0	0	0	2247500	0	570460	166340	1378300		FALSE	FALSE	FALSE	FALSE	FALSE	FALSE	TRUE	FALSE	FALSE	FALSE	TRUE	FALSE	TRUE	FALSE	FALSE	TRUE	FALSE	FALSE	TRUE	FALSE	TRUE
Q9Y618	NCOR2	Nuclear receptor corepressor 2	0	0	0	0	0	11	22	18	14	6	0	0	0	0	0	252140	575150	794300	89671	95418		FALSE	FALSE	FALSE	FALSE	FALSE	FALSE	FALSE	FALSE	FALSE	FALSE	FALSE	FALSE	TRUE	FALSE	FALSE	TRUE	FALSE	FALSE	TRUE	FALSE	TRUE
Q75N03	CBLL1	E3 ubiquitin-protein ligase Hakai	0	0	0	0	0	0	1	1	0	0	0	0	0	0	0	0	37341	79517	0	0		FALSE	FALSE	FALSE	FALSE	FALSE	FALSE	FALSE	FALSE	FALSE	FALSE	TRUE	FALSE	TRUE	FALSE	FALSE	FALSE	FALSE	FALSE	TRUE	FALSE	TRUE
O43929	ORC4	Origin recognition complex subunit 4	0	0	0	0	0	1	1	0	0	0	0	0	0	0	0	111310	77754	0	0	0		FALSE	FALSE	FALSE	FALSE	FALSE	FALSE	FALSE	FALSE	FALSE	FALSE	FALSE	FALSE	TRUE	FALSE	FALSE	FALSE	FALSE	FALSE	TRUE	FALSE	TRUE
P30876	POLR2B	DNA-directed RNA polymerase II subunit RPB2;DNA-directed RNA polymerase	0	3	5	1	0	18	21	26	19	13	0	19354	118890	2672.4	0	2877500	2803600	7241300	479990	646180		FALSE	FALSE	FALSE	FALSE	FALSE	FALSE	FALSE	FALSE	FALSE	FALSE	FALSE	FALSE	TRUE	FALSE	FALSE	TRUE	FALSE	FALSE	TRUE	FALSE	TRUE
Q9BQ75	CMSS1	Protein CMSS1	0	1	0	0	0	3	2	2	0	6	0	50146	0	0	0	960310	862780	1325100	0	1945900		FALSE	FALSE	FALSE	FALSE	FALSE	FALSE	FALSE	FALSE	FALSE	FALSE	FALSE	FALSE	TRUE	TRUE	FALSE	TRUE	FALSE	FALSE	TRUE	FALSE	TRUE
P63241	EIF5A	Eukaryotic translation initiation factor 5A-1;Eukaryotic translation initiation factor 5A-2;Eukaryotic translation initiation factor 5A-1-like;Eukaryotic translation initiation factor 5A	1	0	0	0	0	1	0	0	1	1	101960	0	89150	0	0	823670	0	869480	146840	1831000		FALSE	FALSE	FALSE	FALSE	FALSE	FALSE	TRUE	FALSE	FALSE	FALSE	TRUE	FALSE	TRUE	FALSE	TRUE	TRUE	FALSE	FALSE	TRUE	FALSE	TRUE
P61513	RPL37A	60S ribosomal protein L37a	0	0	0	1	2	0	1	2	1	1	0	0	0	357460	2518300	0	1679520	7640400	818280	314760		FALSE	FALSE	FALSE	FALSE	FALSE	FALSE	TRUE	FALSE	FALSE	FALSE	TRUE	FALSE	FALSE	FALSE	FALSE	TRUE	FALSE	FALSE	TRUE	FALSE	TRUE
P08069	IGF1R	Insulin-like growth factor 1 receptor;Insulin-like growth factor 1 receptor alpha chain;Insulin-like growth factor 1 receptor beta chain;Tyrosine-protein kinase receptor	14	9	6	11	7	5	4	4	3	4	887970	191890	1009900	140920	268880	179860	113490	626160	40533	248860		TRUE	FALSE	TRUE	FALSE	FALSE	FALSE	FALSE	FALSE	FALSE	FALSE	FALSE	FALSE	FALSE	FALSE	FALSE	TRUE	TRUE	FALSE	FALSE	FALSE	FALSE
P11234	RALB	Ras-related protein Ral-B	0	0	0	0	0	0	0	0	2	0	0	0	0	0	0	0	0	0	194420	0		FALSE	FALSE	FALSE	TRUE	FALSE	FALSE	FALSE	FALSE	FALSE	FALSE	TRUE	FALSE	FALSE	FALSE	FALSE	TRUE	FALSE	FALSE	TRUE	FALSE	TRUE
Q99733	NAP1L4	Nucleosome assembly protein 1-like 4	0	0	0	0	0	1	0	1	0	2	0	0	0	0	0	0	0	0	0	52529		FALSE	FALSE	FALSE	FALSE	FALSE	FALSE	FALSE	FALSE	FALSE	FALSE	TRUE	FALSE	TRUE	FALSE	FALSE	TRUE	FALSE	FALSE	TRUE	FALSE	TRUE
P35080	PFN2	Profilin-2	1	0	0	0	0	2	1	1	2	2	70398	0	0	0	0	2472900	657380	1665300	444280	2496400		FALSE	FALSE	FALSE	FALSE	FALSE	FALSE	FALSE	FALSE	FALSE	FALSE	TRUE	TRUE	FALSE	FALSE	FALSE	TRUE	FALSE	FALSE	TRUE	FALSE	TRUE
O43374	RASA4	Ras GTPase-activating protein 4;Putative Ras GTPase-activating protein 4B	0	0	0	0	0	1	0	1	0	0	0	0	0	0	0	28664	0	52873	0	0		FALSE	FALSE	FALSE	TRUE	FALSE	FALSE	FALSE	FALSE	TRUE	FALSE	TRUE	FALSE	FALSE	FALSE	FALSE	TRUE	FALSE	FALSE	TRUE	FALSE	TRUE
Q9Y5L0	TNPO3	Transportin-3	0	0	0	0	0	1	0	2	1	0	0	0	0	0	0	67932	0	399340	9529.6	0		FALSE	FALSE	FALSE	FALSE	FALSE	FALSE	FALSE	FALSE	TRUE	FALSE	TRUE	FALSE	TRUE	FALSE	FALSE	TRUE	FALSE	FALSE	TRUE	FALSE	TRUE
Q7Z3J2	C16orf62	UPF0505 protein C16orf62	0	0	0	0	0	0	1	0	0	0	0	0	0	0	0	0	8431.7	0	0	0		TRUE	FALSE	FALSE	FALSE	FALSE	FALSE	FALSE	FALSE	FALSE	FALSE	FALSE	FALSE	FALSE	TRUE	FALSE	TRUE	FALSE	TRUE	FALSE	FALSE	FALSE
Q16644	MAPKAPK3	MAP kinase-activated protein kinase 3	0	0	0	0	0	2	0	0	0	1	0	0	0	0	0	290550	0	0	0	67773		FALSE	FALSE	FALSE	FALSE	FALSE	FALSE	FALSE	FALSE	FALSE	FALSE	TRUE	FALSE	TRUE	FALSE	FALSE	TRUE	FALSE	FALSE	TRUE	FALSE	TRUE
P57772	EEFSEC	Selenocysteine-specific elongation factor	0	0	0	0	0	1	0	1	0	1	0	0	0	0	0	53150	0	77108	0	40469		FALSE	FALSE	FALSE	FALSE	FALSE	FALSE	FALSE	FALSE	FALSE	FALSE	TRUE	FALSE	TRUE	FALSE	FALSE	TRUE	FALSE	FALSE	TRUE	FALSE	TRUE
Q14061	COX17	Cytochrome c oxidase copper chaperone	0	0	0	0	0	0	0	0	0	1	0	0	0	0	0	0	0	0	0	323140		FALSE	FALSE	FALSE	FALSE	FALSE	FALSE	FALSE	FALSE	FALSE	FALSE	TRUE	FALSE	FALSE	TRUE	FALSE	TRUE	FALSE	FALSE	TRUE	FALSE	TRUE
Q7Z2E3	APTX	Aprataxin	0	0	0	0	0	1	1	0	0	0	0	0	0	0	0	77741	110510	0	0	0		FALSE	FALSE	FALSE	FALSE	FALSE	FALSE	FALSE	FALSE	FALSE	FALSE	TRUE	FALSE	TRUE	FALSE	FALSE	TRUE	FALSE	FALSE	TRUE	FALSE	TRUE
P01591	IGJ	Immunoglobulin J chain	0	1	0	1	0	0	1	0	1	0	39370	137640	106850	49815	0	131540	146250	0	40826	27640		FALSE	TRUE	FALSE	FALSE	FALSE	FALSE	FALSE	FALSE	FALSE	FALSE	FALSE	FALSE	FALSE	FALSE	FALSE	TRUE	FALSE	FALSE	TRUE	TRUE	FALSE
Q96D46	NMD3	60S ribosomal export protein NMD3	0	0	0	0	1	3	1	1	3	1	0	0	0	0	30233	218980	42410	150000	64846	67636		FALSE	FALSE	FALSE	FALSE	FALSE	FALSE	FALSE	FALSE	FALSE	FALSE	TRUE	FALSE	TRUE	FALSE	FALSE	TRUE	FALSE	FALSE	TRUE	FALSE	TRUE
Q9UNL2	SSR3	Translocon-associated protein subunit gamma	1	1	0	1	0	1	1	1	1	0	314860	378710	0	30607	0	3657200	3827700	3833800	162170	0		TRUE	FALSE	FALSE	FALSE	FALSE	FALSE	TRUE	FALSE	FALSE	FALSE	FALSE	FALSE	FALSE	FALSE	FALSE	TRUE	FALSE	TRUE	FALSE	FALSE	FALSE
Q9Y241	HIGD1A	HIG1 domain family member 1A, mitochondrial	0	0	1	0	0	1	0	1	0	0	0	0	397060	0	0	830510	0	2433900	0	0		TRUE	FALSE	FALSE	FALSE	FALSE	FALSE	FALSE	FALSE	FALSE	FALSE	FALSE	FALSE	TRUE	TRUE	FALSE	TRUE	FALSE	TRUE	FALSE	FALSE	FALSE
P02679	FGG	Fibrinogen gamma chain	0	0	0	0	0	0	0	0	0	3	0	0	0	0	0	0	0	0	0	298240		FALSE	TRUE	FALSE	FALSE	FALSE	FALSE	TRUE	FALSE	FALSE	FALSE	FALSE	FALSE	FALSE	FALSE	FALSE	TRUE	FALSE	FALSE	TRUE	TRUE	FALSE
P15408	FOSL2	Fos-related antigen 2	0	0	0	0	0	1	0	2	0	2	0	0	0	0	0	65073	0	267890	0	195640		FALSE	FALSE	FALSE	FALSE	FALSE	FALSE	FALSE	FALSE	FALSE	FALSE	FALSE	FALSE	TRUE	FALSE	FALSE	FALSE	FALSE	FALSE	TRUE	FALSE	TRUE
Q13907	IDI1	Isopentenyl-diphosphate Delta-isomerase 1	0	0	0	0	0	0	1	1	0	0	0	0	0	0	0	0	227430	259220	0	0		FALSE	FALSE	FALSE	FALSE	FALSE	FALSE	FALSE	FALSE	FALSE	TRUE	FALSE	FALSE	FALSE	FALSE	FALSE	TRUE	FALSE	FALSE	TRUE	FALSE	TRUE
P09110	ACAA1	3-ketoacyl-CoA thiolase, peroxisomal	0	0	0	0	0	2	0	1	0	0	0	0	0	0	0	351530	0	124830	0	0		FALSE	FALSE	FALSE	TRUE	FALSE	FALSE	FALSE	FALSE	FALSE	TRUE	FALSE	FALSE	FALSE	FALSE	FALSE	TRUE	FALSE	FALSE	TRUE	FALSE	TRUE
Q13098	GPS1	COP9 signalosome complex subunit 1	0	0	0	0	0	4	4	4	4	5	0	0	0	0	0	799520	1104800	872970	127410	569140		FALSE	FALSE	FALSE	FALSE	FALSE	FALSE	FALSE	FALSE	FALSE	FALSE	TRUE	FALSE	TRUE	FALSE	FALSE	TRUE	FALSE	FALSE	TRUE	FALSE	TRUE
Q9NQX7	ITM2C	Integral membrane protein 2C;CT-BRI3	0	0	1	0	0	0	0	0	0	0	0	0	107100	0	0	0	0	0	0	0		TRUE	FALSE	FALSE	FALSE	FALSE	FALSE	FALSE	TRUE	FALSE	FALSE	FALSE	FALSE	FALSE	FALSE	FALSE	TRUE	FALSE	TRUE	FALSE	FALSE	FALSE
Q9NYK5	MRPL39	39S ribosomal protein L39, mitochondrial	0	0	0	0	0	4	2	1	0	1	0	0	0	0	0	891990	241080	121750	0	66366		FALSE	FALSE	FALSE	FALSE	FALSE	FALSE	FALSE	FALSE	FALSE	FALSE	FALSE	FALSE	FALSE	TRUE	FALSE	TRUE	FALSE	FALSE	TRUE	FALSE	TRUE
Q96GK7	FAHD2A	Fumarylacetoacetate hydrolase domain-containing protein 2A	0	0	0	0	0	1	0	2	2	0	0	0	0	0	0	317640	0	1423900	39086	0		FALSE	FALSE	FALSE	FALSE	FALSE	FALSE	FALSE	FALSE	FALSE	FALSE	FALSE	FALSE	FALSE	FALSE	FALSE	TRUE	FALSE	FALSE	TRUE	FALSE	TRUE
P13798	APEH	Acylamino-acid-releasing enzyme	0	1	0	0	0	3	3	2	0	0	10387	37602	0	0	0	1529460	682522	502470	0	0		FALSE	FALSE	FALSE	FALSE	FALSE	FALSE	FALSE	FALSE	FALSE	FALSE	TRUE	FALSE	FALSE	FALSE	FALSE	TRUE	FALSE	FALSE	TRUE	FALSE	TRUE
Q9Y4P1	ATG4B	Cysteine protease ATG4B	0	0	0	0	0	1	1	0	0	0	0	0	0	0	0	118160	226280	0	0	0		FALSE	FALSE	FALSE	FALSE	FALSE	FALSE	FALSE	FALSE	FALSE	FALSE	TRUE	FALSE	TRUE	FALSE	FALSE	TRUE	FALSE	FALSE	TRUE	FALSE	TRUE
P82930	MRPS34	28S ribosomal protein S34, mitochondrial	0	1	2	0	0	2	4	5	3	1	0	65686	238310	0	0	312190	1105000	3115200	151500	115250		FALSE	FALSE	FALSE	FALSE	FALSE	FALSE	FALSE	FALSE	FALSE	FALSE	FALSE	FALSE	FALSE	TRUE	FALSE	TRUE	FALSE	FALSE	TRUE	FALSE	TRUE
O00192	ARVCF	Armadillo repeat protein deleted in velo-cardio-facial syndrome	0	0	0	0	0	0	2	6	0	0	0	0	0	0	0	0	57382	743070	0	0		FALSE	FALSE	FALSE	TRUE	FALSE	FALSE	FALSE	FALSE	FALSE	FALSE	FALSE	FALSE	FALSE	FALSE	FALSE	TRUE	FALSE	FALSE	TRUE	FALSE	TRUE
Q9NS87	KIF15	Kinesin-like protein KIF15	0	0	0	0	0	0	2	2	0	0	0	0	0	0	0	0	55243	94066	0	0		FALSE	FALSE	FALSE	TRUE	FALSE	FALSE	FALSE	FALSE	FALSE	FALSE	TRUE	TRUE	FALSE	FALSE	FALSE	TRUE	FALSE	FALSE	TRUE	FALSE	TRUE
Q5K651	SAMD9	Sterile alpha motif domain-containing protein 9	0	0	0	0	0	1	0	1	0	0	0	0	0	0	0	6936.9	0	15835	0	0		FALSE	FALSE	FALSE	FALSE	FALSE	FALSE	FALSE	FALSE	TRUE	FALSE	TRUE	FALSE	FALSE	FALSE	FALSE	TRUE	FALSE	FALSE	TRUE	FALSE	TRUE
O43676	NDUFB3	NADH dehydrogenase [ubiquinone] 1 beta subcomplex subunit 3	0	0	0	0	0	2	1	0	0	0	0	0	0	0	0	625500	396940	0	0	0		TRUE	FALSE	FALSE	FALSE	FALSE	FALSE	FALSE	FALSE	FALSE	FALSE	FALSE	FALSE	FALSE	TRUE	TRUE	TRUE	FALSE	TRUE	FALSE	FALSE	FALSE
P58546	MTPN	Myotrophin	0	0	0	0	0	0	0	2	0	3	0	0	0	0	0	0	0	1522000	0	1440200		FALSE	FALSE	FALSE	TRUE	FALSE	FALSE	FALSE	FALSE	FALSE	FALSE	TRUE	FALSE	TRUE	FALSE	FALSE	TRUE	FALSE	FALSE	TRUE	FALSE	TRUE
P52434	POLR2H	DNA-directed RNA polymerases I, II, and III subunit RPABC3	0	0	0	0	0	3	2	1	1	0	0	0	0	0	0	565050	272500	919430	16735	0		FALSE	FALSE	FALSE	FALSE	FALSE	FALSE	FALSE	FALSE	FALSE	FALSE	FALSE	FALSE	TRUE	FALSE	FALSE	TRUE	FALSE	FALSE	TRUE	FALSE	TRUE
P83731	RPL24	60S ribosomal protein L24	0	1	1	3	0	0	2	2	2	0	1419760	2059670	3241280	712582	0	3975460	20333470	17281980	1225902	13589500		FALSE	FALSE	FALSE	FALSE	FALSE	FALSE	TRUE	FALSE	FALSE	FALSE	TRUE	FALSE	FALSE	FALSE	FALSE	TRUE	FALSE	FALSE	TRUE	FALSE	TRUE
O75718	CRTAP	Cartilage-associated protein	1	2	3	2	0	3	4	5	7	3	69916	27297	472650	28043	0	1083600	1628800	3971500	337910	151660		FALSE	TRUE	FALSE	TRUE	FALSE	FALSE	FALSE	FALSE	FALSE	FALSE	TRUE	FALSE	FALSE	FALSE	FALSE	TRUE	FALSE	FALSE	TRUE	TRUE	FALSE
Q9BRJ6	C7orf50	Uncharacterized protein C7orf50	0	0	0	0	0	0	0	1	0	2	0	0	0	0	0	0	0	105870	0	380950		FALSE	FALSE	FALSE	FALSE	FALSE	FALSE	FALSE	FALSE	FALSE	FALSE	FALSE	FALSE	TRUE	FALSE	FALSE	TRUE	FALSE	FALSE	TRUE	FALSE	TRUE
P52747	ZNF143	Zinc finger protein 143	0	0	0	0	0	0	1	1	0	0	0	0	0	0	0	0	0	216690	0	0		FALSE	FALSE	FALSE	FALSE	FALSE	TRUE	FALSE	FALSE	TRUE	FALSE	FALSE	FALSE	TRUE	FALSE	FALSE	TRUE	FALSE	FALSE	TRUE	FALSE	TRUE
O60443	DFNA5	Non-syndromic hearing impairment protein 5	0	0	0	0	0	5	1	2	3	5	0	0	0	0	0	855520	44720	437040	134150	662950		FALSE	FALSE	TRUE	FALSE	FALSE	FALSE	FALSE	FALSE	FALSE	FALSE	FALSE	FALSE	FALSE	FALSE	FALSE	TRUE	FALSE	FALSE	TRUE	FALSE	TRUE
Q9NPL8	TIMMDC1	Complex I assembly factor TIMMDC1, mitochondrial	0	0	0	0	0	1	1	3	0	0	0	0	0	0	0	187480	220230	590650	0	0		TRUE	FALSE	FALSE	FALSE	FALSE	FALSE	FALSE	FALSE	FALSE	FALSE	FALSE	FALSE	TRUE	TRUE	FALSE	FALSE	FALSE	TRUE	FALSE	FALSE	FALSE
Q6NXT1	ANKRD54	Ankyrin repeat domain-containing protein 54	0	0	0	0	0	2	0	0	0	0	0	0	0	0	0	251620	0	0	0	0		FALSE	FALSE	FALSE	FALSE	FALSE	FALSE	FALSE	FALSE	FALSE	FALSE	TRUE	FALSE	TRUE	FALSE	FALSE	FALSE	FALSE	FALSE	TRUE	FALSE	TRUE
P18754	RCC1	Regulator of chromosome condensation	0	1	0	0	1	4	3	1	2	2	0	25446	0	0	23692	1196500	616140	57138	103590	313410		FALSE	FALSE	FALSE	FALSE	FALSE	FALSE	FALSE	FALSE	FALSE	FALSE	TRUE	FALSE	TRUE	FALSE	FALSE	TRUE	FALSE	FALSE	TRUE	FALSE	TRUE
P35998	PSMC2	26S protease regulatory subunit 7	5	9	12	10	0	17	22	24	22	16	336059	589100	1652738	137010	4370	6872629	11929000	27896038	1512800	4004640		FALSE	FALSE	FALSE	FALSE	FALSE	FALSE	FALSE	FALSE	FALSE	FALSE	TRUE	FALSE	FALSE	FALSE	FALSE	TRUE	FALSE	FALSE	TRUE	FALSE	TRUE
Q6P5R6	RPL22L1	60S ribosomal protein L22-like 1	0	0	0	0	0	0	1	1	1	2	0	0	0	0	0	0	0	463680	0	316270		FALSE	FALSE	FALSE	FALSE	FALSE	FALSE	FALSE	FALSE	FALSE	FALSE	FALSE	FALSE	TRUE	FALSE	FALSE	TRUE	FALSE	FALSE	TRUE	FALSE	TRUE
Q6UWP7	LCLAT1	Lysocardiolipin acyltransferase 1	0	0	0	1	0	1	2	0	1	1	0	0	0	6464.3	0	226450	286010	0	22980	88406		TRUE	FALSE	FALSE	FALSE	FALSE	FALSE	TRUE	FALSE	FALSE	FALSE	FALSE	FALSE	FALSE	FALSE	FALSE	TRUE	FALSE	TRUE	FALSE	FALSE	FALSE
Q86WR7	PROSER2	Proline and serine-rich protein 2	0	0	0	0	0	1	2	1	0	0	0	0	0	0	0	35471	83733	142520	0	0		FALSE	FALSE	FALSE	TRUE	FALSE	FALSE	FALSE	FALSE	FALSE	FALSE	TRUE	FALSE	FALSE	FALSE	FALSE	TRUE	FALSE	FALSE	TRUE	FALSE	TRUE
P63272	SUPT4H1	Transcription elongation factor SPT4	0	0	0	0	0	1	0	0	0	0	0	0	0	0	0	551030	0	0	0	0		FALSE	FALSE	FALSE	FALSE	FALSE	FALSE	FALSE	FALSE	FALSE	FALSE	FALSE	FALSE	TRUE	FALSE	FALSE	TRUE	FALSE	FALSE	TRUE	FALSE	TRUE
P62910	RPL32	60S ribosomal protein L32	0	0	1	2	0	3	6	2	1	6	170570	0	1215600	143060	306860	4214580	7534200	3698000	160990	8305350		FALSE	FALSE	FALSE	FALSE	FALSE	FALSE	TRUE	FALSE	FALSE	FALSE	TRUE	FALSE	FALSE	FALSE	FALSE	TRUE	FALSE	FALSE	TRUE	FALSE	TRUE
P51617	IRAK1	Interleukin-1 receptor-associated kinase 1	0	0	0	0	0	1	1	3	1	0	0	0	0	0	0	32823	28874	530210	6074.8	0		FALSE	FALSE	FALSE	FALSE	FALSE	FALSE	FALSE	FALSE	FALSE	FALSE	TRUE	FALSE	TRUE	FALSE	FALSE	TRUE	FALSE	FALSE	TRUE	FALSE	TRUE
P24666	ACP1	Low molecular weight phosphotyrosine protein phosphatase	0	0	0	0	0	1	1	0	0	0	0	0	0	0	0	497200	399830	0	0	0		FALSE	FALSE	FALSE	FALSE	FALSE	FALSE	FALSE	FALSE	FALSE	FALSE	TRUE	FALSE	TRUE	FALSE	FALSE	TRUE	FALSE	FALSE	TRUE	FALSE	TRUE
Q2L6G2	HLA-B		5	3	6	7	5	3	2	2	3	4	358240	0	1373500	223500	703500	271910	159580	512890	81768	408260		TRUE	FALSE	FALSE	FALSE	FALSE	FALSE	FALSE	FALSE	FALSE	FALSE	FALSE	FALSE	FALSE	FALSE	FALSE	TRUE	FALSE	TRUE	FALSE	FALSE	FALSE
Q13557	CAMK2D	Calcium/calmodulin-dependent protein kinase type II subunit delta	0	0	0	0	0	2	4	6	3	1	0	0	0	0	0	140210	306290	198090	35950	9966.7		FALSE	FALSE	FALSE	TRUE	FALSE	FALSE	TRUE	FALSE	FALSE	FALSE	TRUE	FALSE	FALSE	FALSE	FALSE	TRUE	FALSE	FALSE	TRUE	FALSE	TRUE
Q01201	RELB	Transcription factor RelB	0	0	0	0	0	1	0	0	1	0	0	0	0	0	0	194610	0	0	37843	0		FALSE	FALSE	FALSE	FALSE	FALSE	FALSE	FALSE	FALSE	FALSE	FALSE	TRUE	TRUE	TRUE	FALSE	FALSE	FALSE	FALSE	FALSE	TRUE	FALSE	TRUE
P26583	HMGB2	High mobility group protein B2	0	0	0	0	0	0	0	0	0	1	0	0	0	0	0	0	0	0	0	454320		FALSE	TRUE	FALSE	FALSE	FALSE	FALSE	FALSE	FALSE	FALSE	FALSE	TRUE	FALSE	TRUE	FALSE	FALSE	TRUE	FALSE	FALSE	TRUE	TRUE	FALSE
Q99729-3	HNRNPAB	Heterogeneous nuclear ribonucleoprotein A/B	0	0	0	0	0	3	0	2	2	4	0	0	0	0	0	1107900	0	454540	69334	1860100		FALSE	FALSE	FALSE	FALSE	FALSE	FALSE	FALSE	FALSE	FALSE	FALSE	TRUE	FALSE	TRUE	FALSE	FALSE	TRUE	FALSE	FALSE	TRUE	FALSE	TRUE
Q14728	MFSD10	Major facilitator superfamily domain-containing protein 10	0	0	0	0	0	1	0	1	1	0	0	0	0	0	0	119340	0	291390	34498	0		TRUE	FALSE	FALSE	FALSE	FALSE	FALSE	FALSE	FALSE	FALSE	FALSE	FALSE	FALSE	TRUE	FALSE	FALSE	TRUE	FALSE	TRUE	FALSE	FALSE	FALSE
Q9P0M9	MRPL27	39S ribosomal protein L27, mitochondrial	0	0	0	0	0	1	1	1	0	2	0	0	0	0	0	282590	440870	821010	0	412110		FALSE	FALSE	FALSE	FALSE	FALSE	FALSE	FALSE	FALSE	FALSE	FALSE	FALSE	FALSE	FALSE	TRUE	FALSE	TRUE	FALSE	FALSE	TRUE	FALSE	TRUE
Q9BT78	COPS4	COP9 signalosome complex subunit 4	0	0	0	0	0	6	2	6	2	3	0	0	0	0	0	892360	218320	930820	23917	227670		FALSE	FALSE	FALSE	FALSE	FALSE	FALSE	FALSE	FALSE	TRUE	FALSE	TRUE	FALSE	TRUE	FALSE	FALSE	TRUE	FALSE	FALSE	TRUE	FALSE	TRUE
O75380	NDUFS6	NADH dehydrogenase [ubiquinone] iron-sulfur protein 6, mitochondrial	0	0	0	0	0	1	0	0	0	0	0	0	0	0	0	203480	0	0	0	0		FALSE	FALSE	FALSE	FALSE	FALSE	FALSE	FALSE	FALSE	FALSE	FALSE	FALSE	FALSE	FALSE	TRUE	TRUE	TRUE	FALSE	FALSE	TRUE	FALSE	TRUE
Q96JG8	MAGED4	Melanoma-associated antigen D4	0	0	0	0	0	0	0	1	0	0	0	0	0	0	0	0	0	67185	0	0		FALSE	FALSE	FALSE	FALSE	FALSE	FALSE	FALSE	FALSE	FALSE	FALSE	FALSE	FALSE	FALSE	FALSE	FALSE	TRUE	FALSE	FALSE	TRUE	FALSE	TRUE
Q96RL1	UIMC1	BRCA1-A complex subunit RAP80	0	0	0	0	0	0	0	2	1	2	0	0	0	0	0	0	0	151900	4950.5	101470		FALSE	FALSE	FALSE	FALSE	FALSE	FALSE	FALSE	FALSE	FALSE	FALSE	FALSE	FALSE	TRUE	FALSE	FALSE	TRUE	FALSE	FALSE	TRUE	FALSE	TRUE
Q8NBQ5	HSD17B11	Estradiol 17-beta-dehydrogenase 11	0	0	0	0	0	0	1	0	1	1	0	0	0	0	0	0	123470	0	23974	147270		FALSE	FALSE	FALSE	FALSE	FALSE	FALSE	TRUE	FALSE	FALSE	FALSE	FALSE	FALSE	FALSE	FALSE	FALSE	TRUE	FALSE	FALSE	TRUE	FALSE	TRUE
P27707	DCK	Deoxycytidine kinase	0	0	0	0	0	1	1	4	0	1	0	0	0	0	0	578760	512560	1772500	0	196970		FALSE	FALSE	FALSE	FALSE	FALSE	FALSE	FALSE	FALSE	FALSE	FALSE	FALSE	FALSE	TRUE	FALSE	FALSE	TRUE	FALSE	FALSE	TRUE	FALSE	TRUE
Q9UPQ0-3	LIMCH1	LIM and calponin homology domains-containing protein 1	0	0	0	0	0	1	1	0	0	1	0	0	0	0	0	6809.3	5378.4	0	0	6462.8		FALSE	FALSE	FALSE	FALSE	FALSE	FALSE	FALSE	FALSE	FALSE	FALSE	TRUE	TRUE	FALSE	FALSE	FALSE	TRUE	FALSE	FALSE	TRUE	FALSE	TRUE
Q9NVA2	44450	Septin-11	0	0	0	0	0	2	2	4	2	5	0	0	0	0	0	271140	192620	552250	64227	594120		FALSE	FALSE	FALSE	FALSE	FALSE	FALSE	FALSE	FALSE	FALSE	FALSE	FALSE	FALSE	FALSE	FALSE	FALSE	TRUE	FALSE	FALSE	TRUE	FALSE	TRUE
O94979	SEC31A	Protein transport protein Sec31A	0	0	0	0	0	5	1	4	4	9	0	0	0	0	0	380280	22138	132930	92171	478590		FALSE	FALSE	FALSE	FALSE	FALSE	FALSE	TRUE	FALSE	TRUE	FALSE	TRUE	FALSE	FALSE	FALSE	FALSE	TRUE	FALSE	FALSE	TRUE	FALSE	TRUE
Q9P278	FNIP2	Folliculin-interacting protein 2	0	0	0	0	1	0	0	0	0	0	0	0	0	0	251520	0	0	0	0	0		FALSE	FALSE	FALSE	FALSE	FALSE	FALSE	FALSE	TRUE	FALSE	FALSE	TRUE	FALSE	FALSE	FALSE	FALSE	TRUE	FALSE	FALSE	TRUE	FALSE	TRUE
Q15819	UBE2V2	Ubiquitin-conjugating enzyme E2 variant 2;Ubiquitin-conjugating enzyme E2 variant 1	0	0	0	0	0	1	0	0	0	0	0	0	0	0	0	169720	0	0	0	0		FALSE	FALSE	FALSE	FALSE	FALSE	FALSE	FALSE	FALSE	FALSE	FALSE	FALSE	FALSE	TRUE	FALSE	FALSE	TRUE	FALSE	FALSE	TRUE	FALSE	TRUE
Q99715	COL12A1	Collagen alpha-1(XII) chain	0	0	0	0	0	1	0	0	0	0	0	0	0	0	0	32457	0	0	0	0		FALSE	TRUE	FALSE	TRUE	FALSE	FALSE	FALSE	FALSE	TRUE	FALSE	TRUE	FALSE	FALSE	FALSE	FALSE	TRUE	FALSE	FALSE	TRUE	TRUE	FALSE
P14406	COX7A2	Cytochrome c oxidase subunit 7A2, mitochondrial	2	0	0	0	0	2	2	1	1	1	577790	0	0	0	0	6410900	5087900	1719700	180140	481740		TRUE	FALSE	FALSE	FALSE	FALSE	FALSE	FALSE	FALSE	FALSE	FALSE	FALSE	FALSE	FALSE	TRUE	TRUE	TRUE	FALSE	TRUE	FALSE	FALSE	FALSE
Q92552	MRPS27	28S ribosomal protein S27, mitochondrial	0	0	1	0	0	1	3	1	3	3	0	0	27878	0	0	82607	248250	116590	77264	200510		FALSE	FALSE	FALSE	FALSE	FALSE	FALSE	FALSE	FALSE	FALSE	FALSE	TRUE	FALSE	TRUE	TRUE	FALSE	TRUE	FALSE	FALSE	TRUE	FALSE	TRUE
Q6P1K8	GTF2H2C	General transcription factor IIH subunit 2-like protein;General transcription factor IIH subunit 2	0	0	0	0	0	0	1	0	1	0	0	0	0	0	0	0	48549	0	35146	0		FALSE	FALSE	FALSE	FALSE	FALSE	FALSE	FALSE	FALSE	FALSE	FALSE	FALSE	FALSE	TRUE	FALSE	FALSE	FALSE	FALSE	FALSE	TRUE	FALSE	TRUE
Q06265	EXOSC9	Exosome complex component RRP45	0	0	0	0	0	1	1	0	2	3	0	0	0	0	0	0	161400	0	33470	478040		FALSE	FALSE	FALSE	FALSE	FALSE	FALSE	FALSE	FALSE	FALSE	FALSE	TRUE	FALSE	TRUE	FALSE	FALSE	TRUE	FALSE	FALSE	TRUE	FALSE	TRUE
Q96BD0	SLCO4A1	Solute carrier organic anion transporter family member 4A1	0	0	0	0	0	0	0	0	0	0	0	0	0	0	0	0	0	0	0	0		TRUE	FALSE	TRUE	FALSE	FALSE	FALSE	FALSE	FALSE	FALSE	FALSE	FALSE	FALSE	FALSE	FALSE	FALSE	TRUE	TRUE	FALSE	FALSE	FALSE	FALSE
Q9H7X3	ZNF696	Zinc finger protein 696	0	0	0	0	0	0	0	1	0	0	0	0	0	0	0	0	0	41202	0	0		FALSE	FALSE	FALSE	FALSE	FALSE	FALSE	FALSE	FALSE	FALSE	FALSE	FALSE	FALSE	TRUE	FALSE	FALSE	TRUE	FALSE	FALSE	TRUE	FALSE	TRUE
Q96MF7	NSMCE2	E3 SUMO-protein ligase NSE2	0	0	0	0	0	0	0	0	0	1	0	0	0	0	0	0	0	0	0	85695		FALSE	FALSE	FALSE	FALSE	FALSE	FALSE	FALSE	FALSE	FALSE	FALSE	FALSE	FALSE	TRUE	FALSE	FALSE	TRUE	FALSE	FALSE	TRUE	FALSE	TRUE
Q16698	DECR1	2,4-dienoyl-CoA reductase, mitochondrial	0	0	1	0	0	0	0	1	0	0	0	0	54586	0	0	0	0	85942	0	0		FALSE	FALSE	FALSE	FALSE	FALSE	FALSE	FALSE	FALSE	FALSE	FALSE	TRUE	FALSE	FALSE	TRUE	TRUE	TRUE	FALSE	FALSE	TRUE	FALSE	TRUE
O94903	PROSC	Proline synthase co-transcribed bacterial homolog protein	0	0	0	0	0	1	0	0	0	1	0	0	0	0	0	52816	0	0	0	32846		FALSE	FALSE	FALSE	FALSE	FALSE	FALSE	FALSE	FALSE	FALSE	FALSE	TRUE	FALSE	FALSE	FALSE	FALSE	TRUE	FALSE	FALSE	TRUE	FALSE	TRUE
Q15369	TCEB1	Transcription elongation factor B polypeptide 1	0	0	0	0	0	2	2	2	1	1	0	0	0	0	0	1016300	721660	1718100	185280	78625		FALSE	FALSE	FALSE	FALSE	FALSE	FALSE	FALSE	FALSE	TRUE	FALSE	FALSE	FALSE	TRUE	FALSE	FALSE	TRUE	FALSE	FALSE	TRUE	FALSE	TRUE
O94905	ERLIN2	Erlin-2	1	2	1	2	0	4	3	3	2	0	19117	21846	0	0	0	118590	138700	461160	17641	0		TRUE	FALSE	FALSE	FALSE	FALSE	FALSE	TRUE	FALSE	FALSE	FALSE	FALSE	FALSE	FALSE	FALSE	FALSE	TRUE	FALSE	TRUE	FALSE	FALSE	FALSE
Q9ULA0	DNPEP	Aspartyl aminopeptidase	0	0	0	0	0	2	1	4	0	1	0	0	0	0	0	572440	206760	1313500	0	370910		FALSE	FALSE	FALSE	FALSE	FALSE	FALSE	FALSE	FALSE	FALSE	FALSE	TRUE	FALSE	FALSE	FALSE	FALSE	TRUE	FALSE	FALSE	TRUE	FALSE	TRUE
P29218	IMPA1	Inositol monophosphatase 1	0	0	0	0	0	3	1	0	0	0	54274	40414	0	0	0	981570	546252	0	0	0		FALSE	FALSE	FALSE	FALSE	FALSE	FALSE	FALSE	FALSE	FALSE	FALSE	TRUE	FALSE	FALSE	FALSE	FALSE	TRUE	FALSE	FALSE	TRUE	FALSE	TRUE
Q8IV48	ERI1	3-5 exoribonuclease 1	0	0	0	0	0	0	0	1	2	0	0	0	0	0	0	0	0	289820	54885	0		FALSE	FALSE	FALSE	FALSE	FALSE	FALSE	FALSE	FALSE	TRUE	FALSE	TRUE	FALSE	TRUE	FALSE	FALSE	TRUE	FALSE	FALSE	TRUE	FALSE	TRUE
Q9BYD1	MRPL13	39S ribosomal protein L13, mitochondrial	0	0	1	0	0	2	2	3	2	1	0	0	343370	0	0	1061800	1115200	548080	118450	206370		FALSE	FALSE	FALSE	FALSE	FALSE	FALSE	FALSE	FALSE	FALSE	FALSE	FALSE	FALSE	FALSE	TRUE	FALSE	TRUE	FALSE	FALSE	TRUE	FALSE	TRUE
Q9NUL3	STAU2	Double-stranded RNA-binding protein Staufen homolog 2	0	0	0	0	0	0	1	0	0	1	0	0	0	0	0	0	15849	0	0	26945		FALSE	FALSE	FALSE	FALSE	FALSE	FALSE	TRUE	TRUE	FALSE	FALSE	TRUE	FALSE	TRUE	FALSE	FALSE	TRUE	FALSE	FALSE	TRUE	FALSE	TRUE
P63208	SKP1	S-phase kinase-associated protein 1	0	0	1	0	0	2	1	1	2	1	0	0	45493	0	0	1019700	126180	574320	97524	202300		FALSE	FALSE	FALSE	FALSE	FALSE	FALSE	FALSE	FALSE	FALSE	FALSE	TRUE	FALSE	TRUE	FALSE	FALSE	TRUE	FALSE	FALSE	TRUE	FALSE	TRUE
Q86UE4	MTDH	Protein LYRIC	0	0	1	0	0	0	0	0	0	1	0	0	98939	0	0	0	0	0	0	20245		TRUE	FALSE	FALSE	FALSE	FALSE	FALSE	TRUE	FALSE	FALSE	FALSE	FALSE	FALSE	TRUE	FALSE	FALSE	TRUE	FALSE	TRUE	FALSE	FALSE	FALSE
Q92597	NDRG1	Protein NDRG1	0	0	0	0	0	2	2	0	0	2	0	0	0	0	0	221550	140670	0	0	274060		FALSE	FALSE	FALSE	TRUE	TRUE	FALSE	FALSE	FALSE	FALSE	FALSE	TRUE	TRUE	TRUE	FALSE	FALSE	TRUE	FALSE	FALSE	TRUE	FALSE	TRUE
Q7L5N1	COPS6	COP9 signalosome complex subunit 6	0	0	0	0	0	1	1	1	0	0	0	0	0	0	0	977990	656440	298500	0	0		FALSE	FALSE	FALSE	FALSE	FALSE	FALSE	FALSE	FALSE	FALSE	FALSE	TRUE	FALSE	TRUE	FALSE	FALSE	TRUE	FALSE	FALSE	TRUE	FALSE	TRUE
E7EN19	MAP4K4	Mitogen-activated protein kinase kinase kinase kinase 4	0	0	0	0	0	3	6	7	2	3	0	0	0	0	0	205400	303760	414080	45966	52527		FALSE	FALSE	FALSE	FALSE	FALSE	FALSE	FALSE	FALSE	FALSE	FALSE	FALSE	FALSE	FALSE	FALSE	FALSE	TRUE	FALSE	FALSE	TRUE	FALSE	TRUE
Q9H0E2	TOLLIP	Toll-interacting protein	0	0	0	0	0	0	0	1	0	1	0	26058	0	0	0	1961	19085	218560	0	177750		FALSE	FALSE	FALSE	TRUE	FALSE	FALSE	FALSE	FALSE	FALSE	FALSE	TRUE	FALSE	FALSE	FALSE	FALSE	TRUE	FALSE	FALSE	TRUE	FALSE	TRUE
Q6PJG9	LRFN4	Leucine-rich repeat and fibronectin type-III domain-containing protein 4	3	0	0	2	0	0	0	0	0	0	136750	0	0	22457	0	0	0	0	0	0		TRUE	FALSE	TRUE	FALSE	FALSE	FALSE	FALSE	FALSE	FALSE	FALSE	FALSE	FALSE	FALSE	FALSE	FALSE	FALSE	TRUE	FALSE	FALSE	FALSE	FALSE
P35611	ADD1	Alpha-adducin	0	0	0	0	0	2	0	6	4	5	0	0	0	0	0	136020	0	1094500	74618	455170		FALSE	FALSE	FALSE	TRUE	FALSE	FALSE	FALSE	FALSE	FALSE	FALSE	TRUE	TRUE	TRUE	FALSE	FALSE	TRUE	FALSE	FALSE	TRUE	FALSE	TRUE
Q9UBS8	RNF14	E3 ubiquitin-protein ligase RNF14	0	0	0	0	0	0	0	0	0	1	0	0	0	0	0	0	0	0	0	19984		FALSE	FALSE	FALSE	FALSE	FALSE	FALSE	FALSE	FALSE	FALSE	FALSE	TRUE	FALSE	TRUE	FALSE	FALSE	FALSE	FALSE	FALSE	TRUE	FALSE	TRUE
O60256	PRPSAP2	Phosphoribosyl pyrophosphate synthase-associated protein 2	1	1	1	0	0	3	3	1	3	0	0	0	0	0	0	126740	110840	0	29664	0		FALSE	FALSE	FALSE	FALSE	FALSE	FALSE	FALSE	FALSE	FALSE	FALSE	TRUE	FALSE	TRUE	FALSE	FALSE	TRUE	FALSE	FALSE	TRUE	FALSE	TRUE
P50914	RPL14	60S ribosomal protein L14	1	1	0	1	0	1	1	1	1	0	893090	1409590	8290200	793980	5815400	5159390	9610390	28362300	2600180	19752500		FALSE	FALSE	FALSE	FALSE	FALSE	FALSE	TRUE	FALSE	FALSE	FALSE	TRUE	FALSE	FALSE	FALSE	FALSE	TRUE	FALSE	FALSE	TRUE	FALSE	TRUE
Q9P0K1	ADAM22	Disintegrin and metalloproteinase domain-containing protein 22	0	0	0	0	0	0	0	0	0	0	0	0	0	0	0	0	0	0	0	0		TRUE	TRUE	TRUE	FALSE	FALSE	FALSE	FALSE	FALSE	FALSE	FALSE	FALSE	FALSE	FALSE	FALSE	FALSE	TRUE	TRUE	FALSE	FALSE	FALSE	FALSE
P29558	RBMS1	RNA-binding motif, single-stranded-interacting protein 1;RNA-binding motif, single-stranded-interacting protein 3	0	0	0	0	0	2	0	0	0	0	0	0	0	0	0	339790	0	0	0	0		FALSE	FALSE	FALSE	FALSE	FALSE	FALSE	FALSE	FALSE	FALSE	FALSE	TRUE	FALSE	TRUE	FALSE	FALSE	TRUE	FALSE	FALSE	TRUE	FALSE	TRUE
P33121	ACSL1	Long-chain-fatty-acid--CoA ligase 1	0	0	0	0	0	3	2	2	1	0	0	0	0	0	0	249290	52538	185680	4364.8	0		TRUE	FALSE	FALSE	FALSE	FALSE	FALSE	FALSE	FALSE	FALSE	FALSE	FALSE	FALSE	TRUE	TRUE	TRUE	TRUE	FALSE	TRUE	FALSE	FALSE	FALSE
Q9Y520	PRRC2C	Protein PRRC2C	0	0	0	0	0	3	10	18	3	6	0	0	0	0	0	22213	156590	561770	7496.2	86697		FALSE	FALSE	FALSE	FALSE	FALSE	FALSE	FALSE	FALSE	FALSE	FALSE	TRUE	FALSE	FALSE	FALSE	FALSE	TRUE	FALSE	FALSE	TRUE	FALSE	TRUE
O14757	CHEK1	Serine/threonine-protein kinase Chk1	0	0	0	0	0	1	1	3	2	0	0	0	0	0	0	63295	48264	238570	19803	0		FALSE	FALSE	FALSE	FALSE	FALSE	FALSE	FALSE	FALSE	TRUE	FALSE	TRUE	TRUE	TRUE	FALSE	FALSE	FALSE	FALSE	FALSE	TRUE	FALSE	TRUE
P28827	PTPRM	Receptor-type tyrosine-protein phosphatase mu;Protein-tyrosine-phosphatase	8	2	9	8	8	1	0	2	1	5	168020	10154	1337700	53787	273400	0	0	39988	0	142270		TRUE	FALSE	TRUE	FALSE	FALSE	FALSE	FALSE	FALSE	FALSE	FALSE	FALSE	FALSE	FALSE	FALSE	FALSE	TRUE	TRUE	FALSE	FALSE	FALSE	FALSE
P19404	NDUFV2	NADH dehydrogenase [ubiquinone] flavoprotein 2, mitochondrial	0	0	0	0	0	1	0	0	0	0	0	0	0	0	0	226230	0	0	0	0		FALSE	FALSE	FALSE	FALSE	FALSE	FALSE	FALSE	FALSE	FALSE	FALSE	TRUE	FALSE	TRUE	TRUE	TRUE	TRUE	FALSE	FALSE	TRUE	FALSE	TRUE
P82663	MRPS25	28S ribosomal protein S25, mitochondrial	0	0	0	0	0	0	1	0	0	0	0	0	0	0	0	0	319070	0	0	0		FALSE	FALSE	FALSE	FALSE	FALSE	FALSE	FALSE	FALSE	FALSE	FALSE	FALSE	FALSE	FALSE	TRUE	FALSE	FALSE	FALSE	FALSE	TRUE	FALSE	TRUE
Q9GZZ9	UBA5	Ubiquitin-like modifier-activating enzyme 5	0	0	0	1	0	1	1	0	2	1	0	0	0	20398	0	226230	210420	0	186440	232730		FALSE	FALSE	FALSE	FALSE	FALSE	TRUE	TRUE	FALSE	TRUE	FALSE	TRUE	FALSE	TRUE	FALSE	FALSE	TRUE	FALSE	FALSE	TRUE	FALSE	TRUE
P02788	LTF	Lactotransferrin;Lactoferricin-H;Kaliocin-1;Lactoferroxin-A;Lactoferroxin-B;Lactoferroxin-C	0	0	3	0	0	0	0	0	0	0	23590	0	113300	0	0	0	0	0	11563	0		FALSE	TRUE	FALSE	TRUE	FALSE	FALSE	FALSE	FALSE	FALSE	FALSE	TRUE	FALSE	TRUE	FALSE	FALSE	TRUE	FALSE	FALSE	TRUE	TRUE	FALSE
P51553	IDH3G	Isocitrate dehydrogenase [NAD] subunit gamma, mitochondrial;Isocitrate dehydrogenase [NAD] subunit, mitochondrial	0	0	1	0	0	1	1	2	2	1	0	0	60527	0	0	212450	96947	954370	84201	111990		FALSE	FALSE	FALSE	FALSE	FALSE	FALSE	FALSE	FALSE	FALSE	FALSE	FALSE	FALSE	TRUE	TRUE	TRUE	TRUE	FALSE	FALSE	TRUE	FALSE	TRUE
Q12768	KIAA0196	WASH complex subunit strumpellin	0	0	0	0	0	1	2	4	0	0	0	0	0	0	0	22632	100820	421450	0	0		FALSE	FALSE	FALSE	FALSE	TRUE	FALSE	TRUE	FALSE	FALSE	FALSE	TRUE	FALSE	TRUE	FALSE	FALSE	TRUE	FALSE	FALSE	TRUE	FALSE	TRUE
P04233	CD74	HLA class II histocompatibility antigen gamma chain	0	0	0	0	0	0	0	0	0	0	0	0	0	0	0	0	0	0	0	0		TRUE	FALSE	TRUE	FALSE	TRUE	TRUE	TRUE	TRUE	FALSE	FALSE	FALSE	FALSE	FALSE	FALSE	FALSE	TRUE	TRUE	FALSE	FALSE	FALSE	FALSE
Q96RT7	TUBGCP6	Gamma-tubulin complex component 6	0	0	0	0	0	0	0	2	0	0	0	0	0	0	0	0	0	68670	0	0		FALSE	FALSE	FALSE	FALSE	FALSE	FALSE	FALSE	FALSE	FALSE	FALSE	TRUE	TRUE	FALSE	FALSE	FALSE	TRUE	FALSE	FALSE	TRUE	FALSE	TRUE
P15311	EZR	Ezrin	2	0	1	1	1	0	0	3	2	9	38791	0	102970	6766	59006	0	0	445220	52597	1310100		FALSE	FALSE	FALSE	TRUE	FALSE	FALSE	FALSE	FALSE	FALSE	FALSE	TRUE	TRUE	FALSE	FALSE	FALSE	TRUE	FALSE	FALSE	TRUE	FALSE	TRUE
Q9UKV3	ACIN1	Apoptotic chromatin condensation inducer in the nucleus	0	0	0	0	0	3	1	3	0	5	0	0	0	0	0	120570	12418	104800	0	65067		FALSE	FALSE	FALSE	TRUE	FALSE	FALSE	FALSE	FALSE	FALSE	FALSE	TRUE	FALSE	TRUE	FALSE	FALSE	TRUE	FALSE	FALSE	TRUE	FALSE	TRUE
Q9BTC8	MTA3	Metastasis-associated protein MTA3;Metastasis-associated protein MTA1	0	0	0	0	0	2	2	2	0	3	0	0	0	0	0	0	0	46619	0	54304		FALSE	FALSE	FALSE	FALSE	FALSE	FALSE	FALSE	FALSE	TRUE	FALSE	FALSE	FALSE	TRUE	FALSE	FALSE	TRUE	FALSE	FALSE	TRUE	FALSE	TRUE
Q86VM9	ZC3H18	Zinc finger CCCH domain-containing protein 18	0	0	0	0	0	2	3	5	0	3	0	0	0	0	0	91992	152060	309630	0	95881		FALSE	FALSE	FALSE	FALSE	FALSE	FALSE	FALSE	FALSE	FALSE	FALSE	FALSE	FALSE	TRUE	FALSE	FALSE	TRUE	FALSE	FALSE	TRUE	FALSE	TRUE
Q9NQT8	KIF13B	Kinesin-like protein KIF13B;Kinesin-like protein	0	0	0	0	0	2	2	4	1	2	0	0	0	0	0	12917	14125	221720	12362	33044		FALSE	FALSE	FALSE	FALSE	FALSE	FALSE	FALSE	FALSE	FALSE	FALSE	TRUE	TRUE	FALSE	FALSE	TRUE	TRUE	FALSE	FALSE	TRUE	FALSE	TRUE
Q05397	PTK2	Focal adhesion kinase 1	0	0	0	0	0	6	9	7	4	0	0	0	0	0	0	410260	685910	1145400	39067	0		FALSE	FALSE	FALSE	TRUE	FALSE	FALSE	FALSE	FALSE	TRUE	FALSE	TRUE	TRUE	FALSE	FALSE	FALSE	TRUE	FALSE	FALSE	TRUE	FALSE	TRUE
Q9UIA9	XPO7	Exportin-7	0	0	0	0	0	3	4	6	4	5	0	0	0	0	0	223180	74930	400590	36742	127150		FALSE	FALSE	FALSE	FALSE	FALSE	FALSE	FALSE	FALSE	FALSE	FALSE	TRUE	FALSE	TRUE	FALSE	FALSE	TRUE	FALSE	FALSE	TRUE	FALSE	TRUE
Q7L5Y9	MAEA	Macrophage erythroblast attacher	0	0	0	0	0	0	2	3	0	0	0	0	0	0	0	0	89782	344150	0	0		FALSE	FALSE	FALSE	TRUE	FALSE	FALSE	FALSE	FALSE	FALSE	FALSE	TRUE	TRUE	TRUE	FALSE	FALSE	TRUE	FALSE	FALSE	TRUE	FALSE	TRUE
P34741	SDC2	Syndecan-2;Syndecan	1	2	3	1	4	0	0	0	0	1	446890	223680	861900	23662	785960	0	0	0	0	0		TRUE	TRUE	TRUE	FALSE	FALSE	FALSE	FALSE	FALSE	FALSE	FALSE	FALSE	FALSE	FALSE	FALSE	FALSE	TRUE	TRUE	FALSE	FALSE	FALSE	FALSE
Q9NWU5	MRPL22	39S ribosomal protein L22, mitochondrial	0	1	1	0	0	1	1	2	1	1	0	23617	55212	0	0	155880	169500	625770	21552	93845		FALSE	FALSE	FALSE	FALSE	FALSE	FALSE	FALSE	FALSE	FALSE	FALSE	FALSE	FALSE	FALSE	TRUE	FALSE	TRUE	FALSE	FALSE	TRUE	FALSE	TRUE
E7ESP4	ITGA2		18	15	9	17	13	10	6	6	15	15	290010	104330	0	139280	313450	246870	89089	0	112040	265660		FALSE	FALSE	FALSE	FALSE	FALSE	FALSE	FALSE	FALSE	FALSE	FALSE	TRUE	FALSE	TRUE	FALSE	FALSE	TRUE	FALSE	FALSE	TRUE	FALSE	TRUE
P00749	PLAU	Urokinase-type plasminogen activator;Urokinase-type plasminogen activator long chain A;Urokinase-type plasminogen activator short chain A;Urokinase-type plasminogen activator chain B	0	0	1	1	0	0	0	0	0	1	0	0	53563	8733.3	0	0	0	0	0	63913		FALSE	TRUE	FALSE	TRUE	FALSE	FALSE	FALSE	FALSE	FALSE	FALSE	FALSE	FALSE	FALSE	FALSE	FALSE	TRUE	FALSE	FALSE	TRUE	TRUE	FALSE
Q8NCG7	DAGLB	Sn1-specific diacylglycerol lipase beta	0	0	0	0	0	2	1	1	2	1	0	0	0	0	0	346450	108330	168170	33391	110340		TRUE	FALSE	TRUE	FALSE	FALSE	FALSE	FALSE	FALSE	FALSE	FALSE	FALSE	FALSE	TRUE	FALSE	FALSE	TRUE	TRUE	FALSE	FALSE	FALSE	FALSE
Q86UW9	DTX2	Probable E3 ubiquitin-protein ligase DTX2	0	0	0	0	0	0	0	2	0	1	0	0	0	0	0	0	0	415950	0	24095		FALSE	FALSE	FALSE	FALSE	FALSE	FALSE	FALSE	FALSE	FALSE	FALSE	TRUE	FALSE	TRUE	FALSE	FALSE	TRUE	FALSE	FALSE	TRUE	FALSE	TRUE
Q9HAR2	LPHN3	Latrophilin-3	5	1	4	2	0	0	0	0	0	0	71778	7471.3	221320	7241	0	0	0	0	0	0		TRUE	FALSE	TRUE	FALSE	FALSE	FALSE	FALSE	FALSE	FALSE	FALSE	FALSE	FALSE	FALSE	FALSE	FALSE	TRUE	TRUE	FALSE	FALSE	FALSE	FALSE
P05166	PCCB	Propionyl-CoA carboxylase beta chain, mitochondrial	0	6	2	3	0	0	1	0	0	0	246060	434218	687800	13580	0	0	103918	0	0	5903		FALSE	FALSE	FALSE	FALSE	FALSE	FALSE	FALSE	FALSE	FALSE	FALSE	FALSE	FALSE	FALSE	TRUE	TRUE	TRUE	FALSE	FALSE	TRUE	FALSE	TRUE
P09001	MRPL3	39S ribosomal protein L3, mitochondrial	0	0	2	0	0	1	1	5	0	2	0	0	251080	0	0	321960	226580	4841700	0	205600		FALSE	FALSE	FALSE	FALSE	FALSE	FALSE	FALSE	FALSE	FALSE	FALSE	FALSE	FALSE	FALSE	TRUE	FALSE	TRUE	FALSE	FALSE	TRUE	FALSE	TRUE
Q9Y6E2	BZW2	Basic leucine zipper and W2 domain-containing protein 2	0	0	0	0	0	7	1	7	9	11	0	0	0	0	0	2300800	311840	2988700	470240	2645800		FALSE	FALSE	FALSE	TRUE	FALSE	FALSE	FALSE	FALSE	FALSE	FALSE	TRUE	FALSE	FALSE	FALSE	FALSE	TRUE	FALSE	FALSE	TRUE	FALSE	TRUE
Q92959	SLCO2A1	Solute carrier organic anion transporter family member 2A1	0	0	0	1	0	0	0	0	0	0	0	0	0	8578.1	0	0	0	0	0	0		TRUE	FALSE	TRUE	FALSE	FALSE	FALSE	FALSE	FALSE	FALSE	FALSE	FALSE	FALSE	FALSE	FALSE	FALSE	TRUE	TRUE	FALSE	FALSE	FALSE	FALSE
E7EUC7	UGP2	UTP--glucose-1-phosphate uridylyltransferase	0	0	0	0	0	10	5	6	5	5	0	0	0	0	0	1998600	678690	2055300	288350	834929		FALSE	FALSE	FALSE	FALSE	FALSE	FALSE	FALSE	FALSE	FALSE	FALSE	FALSE	FALSE	TRUE	TRUE	TRUE	TRUE	FALSE	FALSE	TRUE	FALSE	TRUE
Q96PZ0	PUS7	Pseudouridylate synthase 7 homolog	0	0	0	0	0	1	0	0	0	2	0	0	0	0	0	55381	0	0	0	68184		FALSE	FALSE	FALSE	FALSE	FALSE	FALSE	FALSE	FALSE	FALSE	FALSE	FALSE	FALSE	TRUE	FALSE	FALSE	TRUE	FALSE	FALSE	TRUE	FALSE	TRUE
P28290	SSFA2	Sperm-specific antigen 2	0	0	0	0	0	0	0	1	0	0	0	0	0	0	0	0	0	41810	0	0		FALSE	TRUE	FALSE	FALSE	FALSE	FALSE	FALSE	FALSE	FALSE	FALSE	TRUE	FALSE	FALSE	FALSE	FALSE	TRUE	FALSE	FALSE	TRUE	TRUE	FALSE
Q9NX74	DUS2	tRNA-dihydrouridine(20) synthase [NAD(P)+]-like	0	0	0	0	0	0	0	1	0	1	0	0	0	0	0	0	0	137950	0	9399		FALSE	FALSE	FALSE	FALSE	FALSE	FALSE	TRUE	FALSE	FALSE	FALSE	TRUE	FALSE	FALSE	FALSE	FALSE	FALSE	FALSE	FALSE	TRUE	FALSE	TRUE
E7EVA0	MAP4	Microtubule-associated protein;Microtubule-associated protein 4	4	0	6	4	0	31	31	35	24	33	60872	0	185360	12469	0	1994000	1960000	4241900	312060	1665500		FALSE	FALSE	FALSE	TRUE	FALSE	FALSE	FALSE	FALSE	FALSE	FALSE	TRUE	TRUE	FALSE	FALSE	FALSE	TRUE	FALSE	FALSE	TRUE	FALSE	TRUE
Q676U5	ATG16L1	Autophagy-related protein 16-1	0	0	0	0	0	1	1	0	0	0	0	0	0	0	0	9435.3	12006	0	0	0		FALSE	FALSE	FALSE	FALSE	FALSE	FALSE	TRUE	FALSE	FALSE	FALSE	TRUE	FALSE	FALSE	FALSE	FALSE	TRUE	FALSE	FALSE	TRUE	FALSE	TRUE
P52848	NDST1	Bifunctional heparan sulfate N-deacetylase/N-sulfotransferase 1;Heparan sulfate N-deacetylase 1;Heparan sulfate N-sulfotransferase 1	2	0	3	0	0	0	0	2	0	5	31991	0	126040	0	0	0	0	138640	0	184790		TRUE	FALSE	FALSE	FALSE	FALSE	TRUE	FALSE	FALSE	FALSE	FALSE	FALSE	FALSE	FALSE	FALSE	FALSE	TRUE	FALSE	TRUE	FALSE	FALSE	FALSE
Q96F07-2	CYFIP2	Cytoplasmic FMR1-interacting protein 2	2	4	3	1	0	6	7	10	7	1	0	0	0	0	0	0	0	117020	4309.3	0		FALSE	FALSE	FALSE	TRUE	FALSE	FALSE	TRUE	FALSE	FALSE	FALSE	TRUE	FALSE	TRUE	FALSE	FALSE	TRUE	FALSE	FALSE	TRUE	FALSE	TRUE
Q9NVU7	SDAD1	Protein SDA1 homolog	0	0	0	0	0	1	1	3	0	1	0	0	0	0	0	39568	75377	9321400	0	150530		FALSE	FALSE	FALSE	FALSE	FALSE	FALSE	FALSE	FALSE	FALSE	FALSE	FALSE	FALSE	TRUE	FALSE	FALSE	FALSE	FALSE	FALSE	TRUE	FALSE	TRUE
Q13576	IQGAP2	Ras GTPase-activating-like protein IQGAP2	1	0	0	1	0	4	1	0	3	2	6895.6	0	0	10317	0	94109	0	0	26049	170480		FALSE	FALSE	FALSE	TRUE	FALSE	FALSE	FALSE	FALSE	TRUE	FALSE	FALSE	FALSE	FALSE	FALSE	FALSE	TRUE	FALSE	FALSE	TRUE	FALSE	TRUE
Q9H2U1	DHX36	ATP-dependent RNA helicase DHX36	0	0	0	0	0	1	1	1	0	3	0	0	0	0	0	56308	32780	124770	0	53650		FALSE	FALSE	FALSE	FALSE	FALSE	FALSE	FALSE	FALSE	FALSE	FALSE	TRUE	FALSE	TRUE	TRUE	FALSE	TRUE	FALSE	FALSE	TRUE	FALSE	TRUE
E7EWM1	NCOA2	Nuclear receptor coactivator 2	0	0	0	0	0	0	0	0	0	1	0	0	0	0	0	0	0	0	0	29374		FALSE	FALSE	FALSE	FALSE	FALSE	FALSE	FALSE	FALSE	FALSE	FALSE	FALSE	FALSE	TRUE	FALSE	FALSE	TRUE	FALSE	FALSE	TRUE	FALSE	TRUE
P23588	EIF4B	Eukaryotic translation initiation factor 4B	0	0	0	0	0	3	0	0	1	7	0	0	0	0	0	275700	0	0	17364	802760		FALSE	FALSE	FALSE	FALSE	FALSE	FALSE	FALSE	FALSE	FALSE	FALSE	TRUE	FALSE	FALSE	FALSE	FALSE	TRUE	FALSE	FALSE	TRUE	FALSE	TRUE
Q14203-3	DCTN1	Dynactin subunit 1	1	5	4	0	0	15	26	30	16	14	22255	50637	118740	0	22.3	1251400	2604700	7695400	335150	625805		FALSE	FALSE	FALSE	FALSE	FALSE	FALSE	FALSE	FALSE	FALSE	FALSE	TRUE	TRUE	TRUE	FALSE	FALSE	TRUE	FALSE	FALSE	TRUE	FALSE	TRUE
Q8WVB6	CHTF18	Chromosome transmission fidelity protein 18 homolog	0	0	0	0	0	3	4	6	0	0	0	0	0	0	0	54573	58425	447490	0	0		FALSE	FALSE	FALSE	FALSE	FALSE	FALSE	FALSE	FALSE	FALSE	FALSE	TRUE	FALSE	TRUE	FALSE	FALSE	TRUE	FALSE	FALSE	TRUE	FALSE	TRUE
P52789	HK2	Hexokinase-2;Hexokinase	0	0	0	0	0	7	4	3	6	5	0	0	0	0	0	155690	51281	193000	73960	84793		FALSE	FALSE	FALSE	FALSE	FALSE	FALSE	FALSE	FALSE	TRUE	FALSE	TRUE	FALSE	FALSE	TRUE	FALSE	TRUE	FALSE	FALSE	TRUE	FALSE	TRUE
Q16576	RBBP7	Histone-binding protein RBBP7	0	0	0	0	0	2	1	8	1	2	0	0	0	0	0	812320	246530	9067200	49736	390090		FALSE	FALSE	FALSE	FALSE	FALSE	FALSE	FALSE	FALSE	FALSE	FALSE	FALSE	FALSE	TRUE	FALSE	FALSE	TRUE	FALSE	FALSE	TRUE	FALSE	TRUE
P24821	TNC	Tenascin	0	0	3	0	2	0	0	0	0	0	0	0	70472	0	14616	0	0	0	0	0		FALSE	TRUE	FALSE	TRUE	FALSE	FALSE	FALSE	FALSE	FALSE	FALSE	FALSE	FALSE	FALSE	FALSE	FALSE	TRUE	FALSE	FALSE	TRUE	TRUE	FALSE
Q9BYT8	NLN	Neurolysin, mitochondrial	0	0	0	0	0	1	0	1	1	0	0	0	0	0	0	50827	0	53966	11157	0		FALSE	FALSE	FALSE	FALSE	FALSE	FALSE	FALSE	FALSE	FALSE	FALSE	TRUE	FALSE	FALSE	TRUE	FALSE	TRUE	FALSE	FALSE	TRUE	FALSE	TRUE
P35916	FLT4	Vascular endothelial growth factor receptor 3;Receptor protein-tyrosine kinase	0	0	2	0	1	0	0	0	0	0	0	0	25629	0	17102	0	0	0	0	0		TRUE	TRUE	TRUE	FALSE	FALSE	FALSE	FALSE	FALSE	FALSE	FALSE	FALSE	FALSE	TRUE	FALSE	FALSE	TRUE	TRUE	FALSE	FALSE	FALSE	FALSE
Q14194	CRMP1	Dihydropyrimidinase-related protein 1	5	5	2	2	0	10	10	9	7	7	22303	25193	105240	8364.9	0	1078000	983650	3005100	114430	192035		FALSE	FALSE	FALSE	FALSE	FALSE	FALSE	FALSE	FALSE	FALSE	FALSE	TRUE	TRUE	FALSE	FALSE	TRUE	TRUE	FALSE	FALSE	TRUE	FALSE	TRUE
O43795	MYO1B	Unconventional myosin-Ib	3	7	13	0	3	7	17	22	10	0	38140	129040	777790	0	89082	647010	1874400	7510700	115320	0		FALSE	FALSE	FALSE	TRUE	FALSE	FALSE	FALSE	FALSE	FALSE	FALSE	FALSE	FALSE	FALSE	FALSE	FALSE	TRUE	FALSE	FALSE	TRUE	FALSE	TRUE
Q9Y2R5	MRPS17	28S ribosomal protein S17, mitochondrial	0	0	0	0	0	0	0	0	1	1	0	0	0	0	0	0	0	0	74995	467950		FALSE	FALSE	FALSE	FALSE	FALSE	FALSE	FALSE	FALSE	FALSE	FALSE	FALSE	FALSE	FALSE	TRUE	FALSE	TRUE	FALSE	FALSE	TRUE	FALSE	TRUE
P49458	SRP9	Signal recognition particle 9 kDa protein	0	0	0	0	0	1	0	1	0	1	0	0	0	0	0	916910	0	1120000	0	0		FALSE	FALSE	FALSE	FALSE	FALSE	FALSE	FALSE	FALSE	FALSE	FALSE	TRUE	FALSE	FALSE	FALSE	FALSE	TRUE	FALSE	FALSE	TRUE	FALSE	TRUE
Q96AE4	FUBP1	Far upstream element-binding protein 1	0	0	0	0	0	5	0	2	3	13	0	0	0	0	0	356090	0	273560	60800	1990500		FALSE	FALSE	FALSE	FALSE	FALSE	FALSE	FALSE	FALSE	FALSE	FALSE	FALSE	FALSE	TRUE	FALSE	FALSE	TRUE	FALSE	FALSE	TRUE	FALSE	TRUE
Q69YH5	CDCA2	Cell division cycle-associated protein 2	0	0	0	0	0	2	2	2	1	3	0	0	0	0	0	52315	70959	110290	5806.6	110000		FALSE	FALSE	FALSE	FALSE	FALSE	FALSE	FALSE	FALSE	FALSE	FALSE	FALSE	FALSE	TRUE	FALSE	FALSE	TRUE	FALSE	FALSE	TRUE	FALSE	TRUE
P09622	DLD	Dihydrolipoyl dehydrogenase, mitochondrial;Dihydrolipoyl dehydrogenase	3	2	0	0	0	6	6	3	0	1	135450	95250	0	0	0	1557100	1670300	604120	0	26871		FALSE	FALSE	FALSE	FALSE	FALSE	FALSE	FALSE	FALSE	FALSE	FALSE	FALSE	FALSE	TRUE	TRUE	TRUE	TRUE	FALSE	FALSE	TRUE	FALSE	TRUE
O75694	NUP155	Nuclear pore complex protein Nup155	0	0	0	0	1	6	2	6	5	3	0	0	0	0	23409	682980	161290	1490000	82149	59946		FALSE	FALSE	FALSE	FALSE	FALSE	FALSE	FALSE	FALSE	FALSE	FALSE	TRUE	FALSE	TRUE	FALSE	FALSE	TRUE	FALSE	FALSE	TRUE	FALSE	TRUE
Q9Y4P3	TBL2	Transducin beta-like protein 2	0	0	0	0	0	1	0	0	1	1	0	0	0	0	0	79980	0	0	15447	57446		FALSE	TRUE	FALSE	FALSE	FALSE	FALSE	FALSE	FALSE	FALSE	FALSE	TRUE	FALSE	FALSE	FALSE	FALSE	TRUE	FALSE	FALSE	TRUE	TRUE	FALSE
P78316	NOP14	Nucleolar protein 14	0	0	2	0	0	0	1	2	0	1	0	0	82766	0	0	0	64723	211930	0	22297		FALSE	FALSE	FALSE	FALSE	FALSE	FALSE	FALSE	FALSE	FALSE	FALSE	FALSE	FALSE	TRUE	FALSE	FALSE	TRUE	FALSE	FALSE	TRUE	FALSE	TRUE
Q9Y2Q3	GSTK1	Glutathione S-transferase kappa 1	0	0	0	0	0	0	1	0	0	0	0	0	0	0	0	0	202030	0	0	0		FALSE	FALSE	FALSE	FALSE	FALSE	FALSE	FALSE	FALSE	FALSE	TRUE	FALSE	FALSE	FALSE	FALSE	FALSE	TRUE	FALSE	FALSE	TRUE	FALSE	TRUE
Q96CW1	AP2M1	AP-2 complex subunit mu	0	0	2	0	3	6	7	7	5	5	0	0	517840	0	188420	999820	1454700	3474200	194190	637320		FALSE	FALSE	FALSE	TRUE	FALSE	FALSE	FALSE	FALSE	FALSE	FALSE	TRUE	FALSE	FALSE	FALSE	FALSE	TRUE	FALSE	FALSE	TRUE	FALSE	TRUE
K4DIA1	SCN5A	Sodium channel protein;Sodium channel protein type 5 subunit alpha	0	0	0	0	0	0	0	0	0	0	0	0	0	0	0	0	0	0	0	0		TRUE	FALSE	TRUE	FALSE	FALSE	FALSE	FALSE	FALSE	FALSE	FALSE	FALSE	FALSE	TRUE	FALSE	FALSE	TRUE	TRUE	FALSE	FALSE	FALSE	FALSE
P54764	EPHA4	Ephrin type-A receptor 4;Receptor protein-tyrosine kinase	0	0	4	1	1	0	0	1	1	1	0	0	85838	0	0	0	0	0	0	0		TRUE	FALSE	TRUE	FALSE	TRUE	FALSE	FALSE	FALSE	FALSE	FALSE	FALSE	FALSE	FALSE	FALSE	FALSE	TRUE	TRUE	FALSE	FALSE	FALSE	FALSE
P20936	RASA1	Ras GTPase-activating protein 1	0	0	0	0	0	0	0	2	0	0	0	0	0	0	0	0	0	89365	0	0		FALSE	FALSE	FALSE	FALSE	FALSE	FALSE	FALSE	FALSE	FALSE	FALSE	TRUE	FALSE	FALSE	FALSE	FALSE	TRUE	FALSE	FALSE	TRUE	FALSE	TRUE
P78559	MAP1A	Microtubule-associated protein 1A;MAP1A heavy chain;MAP1 light chain LC2	0	0	0	1	0	0	4	9	2	6	0	0	0	0	0	0	37289	305700	2741.3	70588		FALSE	FALSE	FALSE	FALSE	FALSE	FALSE	FALSE	FALSE	FALSE	FALSE	TRUE	TRUE	FALSE	FALSE	FALSE	TRUE	FALSE	FALSE	TRUE	FALSE	TRUE
Q15631	TSN	Translin	0	0	0	0	0	3	0	4	1	5	0	0	0	0	0	1965100	0	2292400	39838	2172200		FALSE	FALSE	FALSE	FALSE	FALSE	FALSE	TRUE	FALSE	FALSE	FALSE	TRUE	FALSE	TRUE	FALSE	FALSE	TRUE	FALSE	FALSE	TRUE	FALSE	TRUE
Q15418	RPS6KA1	Ribosomal protein S6 kinase alpha-1;Ribosomal protein S6 kinase	0	0	0	0	0	5	4	0	2	2	0	0	0	0	0	300430	274620	0	40047	66441		FALSE	FALSE	FALSE	FALSE	FALSE	FALSE	FALSE	FALSE	FALSE	FALSE	TRUE	FALSE	TRUE	FALSE	FALSE	TRUE	FALSE	FALSE	TRUE	FALSE	TRUE
Q99627	COPS8	COP9 signalosome complex subunit 8	0	0	0	0	0	2	0	2	0	0	0	0	0	0	0	646250	0	2205600	0	0		FALSE	FALSE	FALSE	FALSE	FALSE	FALSE	FALSE	FALSE	FALSE	FALSE	TRUE	FALSE	TRUE	FALSE	FALSE	TRUE	FALSE	FALSE	TRUE	FALSE	TRUE
Q05682-4	CALD1	Caldesmon	0	0	1	0	0	15	7	9	11	15	0	0	40306	0	0	5432700	995860	4678700	831310	4609600		FALSE	FALSE	FALSE	TRUE	FALSE	FALSE	FALSE	FALSE	FALSE	FALSE	TRUE	TRUE	FALSE	FALSE	FALSE	TRUE	FALSE	FALSE	TRUE	FALSE	TRUE
Q9Y6M9	NDUFB9	NADH dehydrogenase [ubiquinone] 1 beta subcomplex subunit 9	0	0	0	0	0	1	0	1	0	0	0	0	0	0	0	176770	0	424340	0	0		FALSE	FALSE	FALSE	FALSE	FALSE	FALSE	FALSE	FALSE	FALSE	FALSE	FALSE	FALSE	FALSE	TRUE	TRUE	TRUE	FALSE	FALSE	TRUE	FALSE	TRUE
Q15003	NCAPH	Condensin complex subunit 2	0	0	3	2	0	7	9	14	7	9	0	0	284030	17001	0	1067400	1735500	8434200	227330	998740		FALSE	FALSE	FALSE	FALSE	FALSE	FALSE	FALSE	FALSE	FALSE	FALSE	TRUE	FALSE	TRUE	FALSE	FALSE	TRUE	FALSE	FALSE	TRUE	FALSE	TRUE
Q9BUI4	POLR3C	DNA-directed RNA polymerase III subunit RPC3	0	0	0	0	0	2	2	1	1	0	0	0	0	0	0	71760	58307	27792	4813	0		FALSE	FALSE	FALSE	FALSE	FALSE	FALSE	FALSE	FALSE	FALSE	FALSE	FALSE	FALSE	TRUE	FALSE	FALSE	TRUE	FALSE	FALSE	TRUE	FALSE	TRUE
O94901	SUN1	SUN domain-containing protein 1	0	0	0	0	0	0	1	3	2	3	0	0	0	0	0	0	11601	133370	22295	114010		TRUE	FALSE	FALSE	TRUE	FALSE	FALSE	FALSE	FALSE	FALSE	FALSE	FALSE	FALSE	TRUE	FALSE	FALSE	TRUE	FALSE	TRUE	FALSE	FALSE	FALSE
O43813	LANCL1	LanC-like protein 1	0	0	0	0	0	1	1	0	0	1	0	0	0	0	0	237610	75339	0	0	128590		FALSE	FALSE	FALSE	TRUE	FALSE	FALSE	FALSE	FALSE	FALSE	FALSE	TRUE	FALSE	FALSE	FALSE	FALSE	TRUE	FALSE	FALSE	TRUE	FALSE	TRUE
Q12866	MERTK	Tyrosine-protein kinase Mer;Receptor protein-tyrosine kinase	1	1	2	1	0	1	0	1	1	0	0	0	21019	0	0	0	0	0	0	0		TRUE	FALSE	TRUE	FALSE	FALSE	FALSE	TRUE	FALSE	FALSE	FALSE	FALSE	FALSE	FALSE	FALSE	FALSE	TRUE	TRUE	FALSE	FALSE	FALSE	FALSE
E9PIE4	MTCH2		1	0	0	1	0	4	1	4	6	5	0	0	0	0	0	59550	0	0	0	0		FALSE	FALSE	FALSE	FALSE	FALSE	FALSE	FALSE	FALSE	FALSE	FALSE	FALSE	FALSE	FALSE	TRUE	TRUE	TRUE	FALSE	FALSE	TRUE	FALSE	TRUE
Q99519	NEU1	Sialidase-1	0	0	0	0	0	1	0	0	0	0	0	0	0	0	0	130800	0	0	0	0		FALSE	FALSE	FALSE	TRUE	FALSE	FALSE	FALSE	TRUE	TRUE	FALSE	TRUE	FALSE	FALSE	FALSE	FALSE	TRUE	FALSE	FALSE	TRUE	FALSE	TRUE
O14683	TP53I11	Tumor protein p53-inducible protein 11	0	0	0	0	0	1	1	0	1	0	0	0	0	0	0	219010	200990	0	64047	0		TRUE	FALSE	TRUE	FALSE	FALSE	TRUE	TRUE	FALSE	FALSE	FALSE	FALSE	FALSE	FALSE	FALSE	FALSE	FALSE	TRUE	FALSE	FALSE	FALSE	FALSE
P04216	THY1	Thy-1 membrane glycoprotein	2	1	3	4	2	0	0	0	0	1	13023000	1579500	13695000	6045200	9873900	0	0	0	0	996480		FALSE	FALSE	TRUE	FALSE	FALSE	FALSE	FALSE	FALSE	FALSE	FALSE	FALSE	FALSE	TRUE	FALSE	FALSE	TRUE	FALSE	FALSE	TRUE	FALSE	TRUE
O00165	HAX1	HCLS1-associated protein X-1	0	0	0	0	0	1	0	2	1	0	0	0	0	0	0	51779	0	279600	97419	0		FALSE	FALSE	FALSE	TRUE	FALSE	FALSE	TRUE	FALSE	TRUE	FALSE	TRUE	FALSE	TRUE	TRUE	FALSE	FALSE	FALSE	FALSE	TRUE	FALSE	TRUE
Q6SPF0	SAMD1	Atherin	0	0	0	0	0	1	1	1	0	0	0	0	0	0	0	26216	46587	31998	0	0		FALSE	TRUE	FALSE	FALSE	FALSE	FALSE	FALSE	FALSE	FALSE	FALSE	TRUE	FALSE	FALSE	TRUE	FALSE	FALSE	FALSE	FALSE	TRUE	TRUE	FALSE
Q9NUJ3	TCP11L1	T-complex protein 11-like protein 1	0	0	0	0	0	1	0	0	0	0	0	0	0	0	0	75006	0	0	0	0		FALSE	FALSE	FALSE	FALSE	FALSE	FALSE	FALSE	FALSE	FALSE	FALSE	TRUE	FALSE	FALSE	FALSE	FALSE	TRUE	FALSE	FALSE	TRUE	FALSE	TRUE
Q04323	UBXN1	UBX domain-containing protein 1	0	0	0	0	0	1	1	0	0	0	0	0	0	0	0	0	0	0	0	0		FALSE	FALSE	FALSE	FALSE	FALSE	FALSE	FALSE	FALSE	FALSE	FALSE	TRUE	FALSE	TRUE	FALSE	FALSE	TRUE	FALSE	FALSE	TRUE	FALSE	TRUE
P27361	MAPK3	Mitogen-activated protein kinase 3;Mitogen-activated protein kinase	0	0	0	0	0	3	1	0	1	0	0	0	0	0	0	91811	0	0	11291	0		FALSE	FALSE	FALSE	FALSE	FALSE	FALSE	FALSE	FALSE	FALSE	FALSE	TRUE	FALSE	TRUE	FALSE	TRUE	TRUE	FALSE	FALSE	TRUE	FALSE	TRUE
P54105	CLNS1A	Methylosome subunit pICln	0	0	1	0	0	1	0	1	0	1	0	0	155560	0	0	1914700	0	129580	0	555180		FALSE	FALSE	FALSE	FALSE	FALSE	FALSE	FALSE	FALSE	FALSE	FALSE	TRUE	TRUE	TRUE	FALSE	FALSE	TRUE	FALSE	FALSE	TRUE	FALSE	TRUE
Q9H936	SLC25A22	Mitochondrial glutamate carrier 1;Mitochondrial glutamate carrier 2	0	1	0	0	0	0	1	3	2	4	0	16999	0	0	0	0	184960	611220	13659	240010		TRUE	FALSE	FALSE	FALSE	FALSE	FALSE	FALSE	FALSE	FALSE	FALSE	FALSE	FALSE	TRUE	TRUE	TRUE	TRUE	FALSE	TRUE	FALSE	FALSE	FALSE
Q8IUX1	TMEM126B	Complex I assembly factor TMEM126B, mitochondrial	0	0	0	0	0	0	0	2	0	0	0	0	0	0	0	0	0	347620	0	0		TRUE	FALSE	FALSE	FALSE	FALSE	FALSE	FALSE	FALSE	FALSE	FALSE	FALSE	FALSE	FALSE	TRUE	FALSE	FALSE	FALSE	TRUE	FALSE	FALSE	FALSE
Q5H9R7	PPP6R3	Serine/threonine-protein phosphatase 6 regulatory subunit 3	0	0	0	0	0	0	1	8	2	1	0	0	0	0	0	0	27600	805110	22541	23893		FALSE	FALSE	FALSE	TRUE	FALSE	FALSE	FALSE	FALSE	FALSE	FALSE	TRUE	FALSE	TRUE	FALSE	FALSE	TRUE	FALSE	FALSE	TRUE	FALSE	TRUE
Q99873	PRMT1	Protein arginine N-methyltransferase 1	1	0	0	4	0	6	3	8	11	10	0	0	0	77485	83309	4501200	1352948	4735900	1466200	6177179		FALSE	FALSE	FALSE	FALSE	FALSE	FALSE	FALSE	FALSE	FALSE	FALSE	TRUE	FALSE	TRUE	FALSE	FALSE	TRUE	FALSE	FALSE	TRUE	FALSE	TRUE
O00217	NDUFS8	NADH dehydrogenase [ubiquinone] iron-sulfur protein 8, mitochondrial	0	0	0	0	0	0	0	1	0	0	0	0	0	0	0	0	0	691050	0	0		FALSE	FALSE	FALSE	FALSE	FALSE	FALSE	FALSE	FALSE	FALSE	FALSE	FALSE	FALSE	FALSE	TRUE	TRUE	TRUE	FALSE	FALSE	TRUE	FALSE	TRUE
Q9NY33	DPP3	Dipeptidyl peptidase 3	0	0	0	0	0	0	0	0	0	0	0	0	0	0	0	0	0	0	0	44825		FALSE	FALSE	FALSE	FALSE	FALSE	FALSE	FALSE	FALSE	FALSE	FALSE	TRUE	FALSE	FALSE	FALSE	FALSE	TRUE	FALSE	FALSE	TRUE	FALSE	TRUE
P17480	UBTF	Nucleolar transcription factor 1	0	0	0	0	0	2	0	0	0	2	0	0	0	0	0	219450	0	0	0	125980		FALSE	FALSE	FALSE	FALSE	FALSE	FALSE	FALSE	FALSE	FALSE	FALSE	FALSE	FALSE	TRUE	FALSE	FALSE	TRUE	FALSE	FALSE	TRUE	FALSE	TRUE
Q8N131	TMEM123	Porimin	1	1	0	1	0	0	0	0	0	0	8284500	1897600	0	993690	0	0	0	0	0	0		TRUE	FALSE	TRUE	FALSE	FALSE	TRUE	FALSE	FALSE	TRUE	FALSE	FALSE	FALSE	FALSE	FALSE	FALSE	FALSE	TRUE	FALSE	FALSE	FALSE	FALSE
Q15843	NEDD8	NEDD8	0	0	0	0	0	0	0	1	1	1	0	0	0	0	0	0	0	7264400	1964000	1556000		FALSE	FALSE	FALSE	FALSE	FALSE	FALSE	FALSE	FALSE	FALSE	FALSE	TRUE	FALSE	TRUE	FALSE	FALSE	TRUE	FALSE	FALSE	TRUE	FALSE	TRUE
Q9H019	MTFR1L	Mitochondrial fission regulator 1-like	0	0	0	0	0	0	1	1	0	0	0	0	0	0	0	0	57835	301680	0	0		FALSE	FALSE	FALSE	FALSE	FALSE	FALSE	FALSE	FALSE	FALSE	FALSE	FALSE	FALSE	FALSE	TRUE	FALSE	FALSE	FALSE	FALSE	TRUE	FALSE	TRUE
Q8N9N8	EIF1AD	Probable RNA-binding protein EIF1AD	0	0	0	0	0	1	0	0	0	0	0	0	0	0	0	205650	0	0	0	0		FALSE	FALSE	FALSE	FALSE	FALSE	FALSE	FALSE	FALSE	TRUE	FALSE	FALSE	FALSE	TRUE	FALSE	FALSE	TRUE	FALSE	FALSE	TRUE	FALSE	TRUE
P55786	NPEPPS	Puromycin-sensitive aminopeptidase	8	10	3	3	0	20	19	23	23	31	345685	356952	531750	12770	24480	9251725	5637402	16069720	1651200	13343300		FALSE	FALSE	FALSE	FALSE	FALSE	FALSE	FALSE	FALSE	FALSE	FALSE	TRUE	FALSE	TRUE	FALSE	FALSE	TRUE	FALSE	FALSE	TRUE	FALSE	TRUE
P46776	RPL27A	60S ribosomal protein L27a	1	0	2	0	0	2	1	1	0	0	903270	1306550	9863800	305040	0	7298570	10595050	11776800	1176000	2316900		FALSE	FALSE	FALSE	FALSE	FALSE	FALSE	TRUE	FALSE	FALSE	FALSE	TRUE	FALSE	FALSE	FALSE	FALSE	TRUE	FALSE	FALSE	TRUE	FALSE	TRUE
Q12996	CSTF3	Cleavage stimulation factor subunit 3	0	0	0	0	0	3	1	0	4	2	0	0	0	0	0	127510	13970	0	49751	68305		FALSE	FALSE	FALSE	FALSE	FALSE	FALSE	FALSE	FALSE	FALSE	FALSE	FALSE	FALSE	TRUE	FALSE	FALSE	TRUE	FALSE	FALSE	TRUE	FALSE	TRUE
Q9NQV6	PRDM10	PR domain zinc finger protein 10	0	0	0	0	0	0	0	1	0	0	0	0	0	0	0	0	0	44027	0	0		FALSE	FALSE	FALSE	FALSE	FALSE	FALSE	FALSE	FALSE	TRUE	FALSE	FALSE	FALSE	TRUE	FALSE	FALSE	TRUE	FALSE	FALSE	TRUE	FALSE	TRUE
Q13488	TCIRG1	V-type proton ATPase 116 kDa subunit a isoform 3;V-type proton ATPase subunit a	0	0	0	0	0	1	2	2	2	1	0	0	0	0	0	34342	98811	260000	33780	60230		TRUE	FALSE	FALSE	TRUE	FALSE	FALSE	FALSE	FALSE	FALSE	FALSE	FALSE	FALSE	FALSE	TRUE	FALSE	TRUE	FALSE	TRUE	FALSE	FALSE	FALSE
O00193	SMAP	Small acidic protein	0	0	0	0	0	2	0	0	0	0	0	0	0	0	0	3495400	0	0	0	0		FALSE	FALSE	FALSE	FALSE	FALSE	FALSE	FALSE	FALSE	FALSE	FALSE	FALSE	FALSE	FALSE	FALSE	FALSE	TRUE	FALSE	FALSE	TRUE	FALSE	TRUE
Q7Z589	EMSY	Protein EMSY	0	0	0	0	0	0	1	2	1	0	0	0	0	0	0	0	8015.7	27975	0	0		FALSE	FALSE	FALSE	FALSE	FALSE	FALSE	FALSE	FALSE	FALSE	FALSE	FALSE	FALSE	TRUE	FALSE	FALSE	TRUE	FALSE	FALSE	TRUE	FALSE	TRUE
Q00613	HSF1	Heat shock factor protein 1	0	0	0	0	0	0	0	0	0	1	0	0	0	0	0	0	0	0	0	63686		FALSE	FALSE	FALSE	FALSE	FALSE	FALSE	FALSE	FALSE	FALSE	FALSE	TRUE	TRUE	TRUE	FALSE	FALSE	TRUE	FALSE	FALSE	TRUE	FALSE	TRUE
P48509	CD151	CD151 antigen;Tetraspanin	0	0	2	2	1	0	0	0	0	0	0	0	338460	141320	77788	0	0	0	0	0		TRUE	FALSE	TRUE	FALSE	FALSE	FALSE	FALSE	FALSE	FALSE	FALSE	FALSE	FALSE	FALSE	FALSE	FALSE	TRUE	TRUE	FALSE	FALSE	FALSE	FALSE
Q8WWI1	LMO7	LIM domain only protein 7	0	0	0	0	0	2	3	2	0	4	0	0	0	0	0	10663	16967	21340	0	25244		FALSE	FALSE	FALSE	FALSE	FALSE	FALSE	FALSE	FALSE	FALSE	FALSE	TRUE	FALSE	FALSE	FALSE	FALSE	TRUE	FALSE	FALSE	TRUE	FALSE	TRUE
O00214	LGALS8	Galectin-8;Galectin	0	0	0	0	0	0	0	0	0	0	0	0	0	0	0	0	0	0	0	0		FALSE	TRUE	FALSE	TRUE	FALSE	FALSE	FALSE	FALSE	TRUE	FALSE	TRUE	FALSE	FALSE	FALSE	FALSE	TRUE	FALSE	FALSE	TRUE	TRUE	FALSE
Q8WVX9	FAR1	Fatty acyl-CoA reductase 1	0	0	1	0	0	3	4	3	3	1	0	0	56247	0	0	419530	433160	987140	57855	56903		TRUE	FALSE	FALSE	FALSE	FALSE	FALSE	FALSE	FALSE	FALSE	TRUE	FALSE	FALSE	FALSE	FALSE	FALSE	TRUE	FALSE	TRUE	FALSE	FALSE	FALSE
O95159	ZFPL1	Zinc finger protein-like 1	0	0	0	0	0	0	0	0	3	1	0	0	0	0	0	0	0	0	78650	100750		TRUE	FALSE	FALSE	FALSE	FALSE	TRUE	FALSE	FALSE	FALSE	FALSE	FALSE	FALSE	FALSE	FALSE	FALSE	TRUE	FALSE	TRUE	FALSE	FALSE	FALSE
Q9NPD3	EXOSC4	Exosome complex component RRP41	0	1	0	0	0	1	1	0	1	0	0	40224	0	0	0	456010	395510	0	29180	0		FALSE	FALSE	FALSE	FALSE	FALSE	FALSE	FALSE	FALSE	TRUE	FALSE	TRUE	FALSE	TRUE	FALSE	FALSE	TRUE	FALSE	FALSE	TRUE	FALSE	TRUE
Q8NG31	CASC5	Protein CASC5	0	0	0	0	0	0	1	3	1	0	0	0	0	0	0	0	7922.2	69419	1900.2	0		FALSE	FALSE	FALSE	FALSE	FALSE	FALSE	FALSE	FALSE	FALSE	FALSE	FALSE	FALSE	TRUE	FALSE	FALSE	TRUE	FALSE	FALSE	TRUE	FALSE	TRUE
Q9Y315	DERA	Deoxyribose-phosphate aldolase	1	0	0	0	0	1	0	4	2	2	29886	0	0	0	0	89084	0	1654700	64283	97150		FALSE	FALSE	FALSE	FALSE	FALSE	FALSE	FALSE	FALSE	FALSE	FALSE	TRUE	FALSE	TRUE	FALSE	FALSE	TRUE	FALSE	FALSE	TRUE	FALSE	TRUE
O43159	RRP8	Ribosomal RNA-processing protein 8	0	0	0	0	0	0	0	0	0	2	0	0	0	0	0	0	0	0	0	65344		FALSE	FALSE	FALSE	FALSE	FALSE	FALSE	FALSE	FALSE	FALSE	FALSE	TRUE	FALSE	TRUE	FALSE	FALSE	TRUE	FALSE	FALSE	TRUE	FALSE	TRUE
P78406	RAE1	mRNA export factor	0	0	0	0	0	1	0	3	1	3	0	0	0	0	0	459520	0	1552500	66867	447450		FALSE	FALSE	FALSE	FALSE	FALSE	FALSE	FALSE	FALSE	FALSE	FALSE	TRUE	TRUE	TRUE	FALSE	FALSE	TRUE	FALSE	FALSE	TRUE	FALSE	TRUE
Q8WUK0	PTPMT1	Phosphatidylglycerophosphatase and protein-tyrosine phosphatase 1	0	0	1	0	0	0	0	0	1	0	0	0	36908	0	0	0	0	0	14359	0		FALSE	FALSE	FALSE	FALSE	FALSE	FALSE	FALSE	FALSE	FALSE	FALSE	FALSE	FALSE	FALSE	TRUE	FALSE	TRUE	FALSE	FALSE	TRUE	FALSE	TRUE
Q9UK41	VPS28	Vacuolar protein sorting-associated protein 28 homolog	0	0	0	0	0	1	0	1	0	0	0	0	0	0	0	762440	0	256440	0	0		FALSE	FALSE	FALSE	TRUE	TRUE	FALSE	FALSE	FALSE	FALSE	FALSE	FALSE	FALSE	FALSE	FALSE	FALSE	TRUE	FALSE	FALSE	TRUE	FALSE	TRUE
O43189-2	PHF1	PHD finger protein 1	0	0	0	0	0	1	0	1	0	0	0	0	0	0	0	16683	0	33764	0	0		FALSE	FALSE	FALSE	FALSE	FALSE	FALSE	FALSE	FALSE	FALSE	FALSE	TRUE	TRUE	TRUE	FALSE	FALSE	TRUE	FALSE	FALSE	TRUE	FALSE	TRUE
Q9NQP4	PFDN4	Prefoldin subunit 4	0	0	0	0	0	1	0	0	0	0	0	0	0	0	0	884480	0	0	0	0		FALSE	FALSE	FALSE	FALSE	FALSE	FALSE	FALSE	FALSE	FALSE	FALSE	TRUE	FALSE	TRUE	TRUE	FALSE	TRUE	FALSE	FALSE	TRUE	FALSE	TRUE
P62861	FAU	40S ribosomal protein S30	0	0	0	0	0	0	0	0	0	2	0	0	0	0	0	0	0	0	0	3146700		FALSE	FALSE	FALSE	FALSE	FALSE	FALSE	TRUE	FALSE	FALSE	FALSE	TRUE	FALSE	TRUE	FALSE	FALSE	TRUE	FALSE	FALSE	TRUE	FALSE	TRUE
Q96I59	NARS2	Probable asparagine--tRNA ligase, mitochondrial	0	0	0	0	0	0	1	1	0	0	0	0	0	0	0	0	37267	169780	0	0		FALSE	FALSE	FALSE	FALSE	FALSE	FALSE	FALSE	FALSE	FALSE	FALSE	TRUE	FALSE	TRUE	TRUE	FALSE	FALSE	FALSE	FALSE	TRUE	FALSE	TRUE
Q14134	TRIM29	Tripartite motif-containing protein 29	0	0	0	0	0	0	0	0	0	2	0	0	0	0	0	0	0	0	0	47281		FALSE	FALSE	FALSE	FALSE	FALSE	FALSE	FALSE	TRUE	FALSE	FALSE	TRUE	FALSE	TRUE	FALSE	FALSE	TRUE	FALSE	FALSE	TRUE	FALSE	TRUE
Q14331	FRG1	Protein FRG1	0	0	0	0	0	1	0	0	0	0	0	0	0	0	0	224480	0	0	0	0		FALSE	FALSE	FALSE	FALSE	FALSE	FALSE	TRUE	FALSE	FALSE	FALSE	TRUE	FALSE	TRUE	FALSE	FALSE	TRUE	FALSE	FALSE	TRUE	FALSE	TRUE
Q96KG9	SCYL1	N-terminal kinase-like protein	0	0	0	0	0	1	3	7	2	0	0	0	0	0	0	17745	124590	1046500	41062	0		FALSE	FALSE	FALSE	FALSE	FALSE	TRUE	TRUE	FALSE	FALSE	FALSE	TRUE	TRUE	TRUE	FALSE	FALSE	TRUE	FALSE	FALSE	TRUE	FALSE	TRUE
Q8NBI5	SLC43A3	Solute carrier family 43 member 3	2	2	3	2	2	0	0	0	1	1	886760	285150	2101000	166250	1162300	0	0	0	46754	188400		TRUE	FALSE	FALSE	TRUE	FALSE	FALSE	FALSE	FALSE	TRUE	FALSE	FALSE	FALSE	TRUE	FALSE	FALSE	TRUE	FALSE	TRUE	FALSE	FALSE	FALSE
Q9NVD7	PARVA	Alpha-parvin	0	0	0	0	0	2	1	1	2	1	0	0	0	0	0	283860	102660	186030	50394	120080		FALSE	FALSE	FALSE	TRUE	FALSE	FALSE	TRUE	FALSE	FALSE	FALSE	TRUE	TRUE	FALSE	FALSE	FALSE	TRUE	FALSE	FALSE	TRUE	FALSE	TRUE
Q3YEC7	RABL6	Rab-like protein 6	0	0	0	0	0	1	1	1	0	0	0	0	0	0	0	19780	19874	80584	0	0		FALSE	FALSE	FALSE	FALSE	FALSE	FALSE	FALSE	FALSE	FALSE	FALSE	TRUE	FALSE	TRUE	FALSE	FALSE	TRUE	FALSE	FALSE	TRUE	FALSE	TRUE
F2Z2U4	TRRAP	Transformation/transcription domain-associated protein	0	0	0	0	0	1	3	5	0	1	0	0	0	0	0	7131.6	13882	51028	0	6439.8		FALSE	FALSE	FALSE	FALSE	FALSE	TRUE	FALSE	FALSE	FALSE	FALSE	FALSE	FALSE	TRUE	FALSE	FALSE	TRUE	FALSE	FALSE	TRUE	FALSE	TRUE
P42766	RPL35	60S ribosomal protein L35	0	0	0	2	1	1	1	0	2	2	0	0	1421800	381300	183920	112400	2057300	1119100	518540	3685200		FALSE	FALSE	FALSE	FALSE	FALSE	FALSE	TRUE	FALSE	FALSE	FALSE	TRUE	FALSE	FALSE	FALSE	FALSE	TRUE	FALSE	FALSE	TRUE	FALSE	TRUE
P37837	TALDO1	Transaldolase	0	0	0	0	0	1	1	0	1	0	0	0	0	0	0	73735	45568	0	21145	0		FALSE	FALSE	FALSE	FALSE	FALSE	FALSE	FALSE	FALSE	FALSE	FALSE	TRUE	FALSE	TRUE	FALSE	FALSE	TRUE	FALSE	FALSE	TRUE	FALSE	TRUE
P00813	ADA	Adenosine deaminase	0	0	0	0	0	3	1	1	0	0	0	0	0	0	0	186880	79940	38914	0	0		FALSE	TRUE	FALSE	TRUE	FALSE	FALSE	FALSE	FALSE	TRUE	FALSE	TRUE	FALSE	FALSE	FALSE	FALSE	TRUE	FALSE	FALSE	TRUE	TRUE	FALSE
Q9H4A3	WNK1	Serine/threonine-protein kinase WNK1	0	0	0	0	0	0	0	2	0	1	0	0	0	0	0	0	0	46199	0	12294		FALSE	FALSE	FALSE	FALSE	FALSE	FALSE	FALSE	FALSE	FALSE	FALSE	TRUE	FALSE	FALSE	FALSE	FALSE	TRUE	FALSE	FALSE	TRUE	FALSE	TRUE
Q6IAA8	LAMTOR1	Ragulator complex protein LAMTOR1	0	0	0	0	0	1	0	0	3	0	0	0	0	0	0	800460	0	0	185670	0		FALSE	FALSE	FALSE	TRUE	TRUE	TRUE	FALSE	TRUE	TRUE	FALSE	TRUE	FALSE	FALSE	FALSE	FALSE	TRUE	FALSE	FALSE	TRUE	FALSE	TRUE
O00233	PSMD9	26S proteasome non-ATPase regulatory subunit 9	0	0	0	0	0	2	1	2	0	1	0	0	0	0	0	183630	180660	1054000	0	85468		FALSE	FALSE	FALSE	TRUE	FALSE	FALSE	FALSE	FALSE	FALSE	FALSE	TRUE	FALSE	FALSE	FALSE	FALSE	TRUE	FALSE	FALSE	TRUE	FALSE	TRUE
F5GXE4	ATE1	Arginyl-tRNA--protein transferase 1	0	0	0	0	0	0	0	2	2	1	0	0	0	0	0	0	0	357720	99176	116180		FALSE	FALSE	FALSE	FALSE	FALSE	FALSE	FALSE	FALSE	FALSE	FALSE	FALSE	FALSE	TRUE	FALSE	FALSE	FALSE	FALSE	FALSE	TRUE	FALSE	TRUE
Q12830	BPTF	Nucleosome-remodeling factor subunit BPTF	0	0	0	0	0	0	2	3	0	2	0	0	0	0	0	0	10969	32212	0	6591.6		FALSE	FALSE	FALSE	FALSE	FALSE	FALSE	FALSE	FALSE	FALSE	FALSE	TRUE	FALSE	TRUE	FALSE	FALSE	TRUE	FALSE	FALSE	TRUE	FALSE	TRUE
O75251	NDUFS7	NADH dehydrogenase [ubiquinone] iron-sulfur protein 7, mitochondrial	1	0	1	0	0	3	3	0	0	0	122050	0	161890	0	0	817960	1080700	0	0	0		FALSE	FALSE	FALSE	FALSE	FALSE	FALSE	FALSE	FALSE	FALSE	FALSE	FALSE	FALSE	FALSE	TRUE	TRUE	TRUE	FALSE	FALSE	TRUE	FALSE	TRUE
Q9Y3B8	REXO2	Oligoribonuclease, mitochondrial	0	0	0	0	0	1	0	0	0	0	0	0	0	0	0	238140	0	0	0	0		FALSE	FALSE	FALSE	FALSE	FALSE	FALSE	FALSE	FALSE	FALSE	FALSE	TRUE	FALSE	TRUE	TRUE	FALSE	TRUE	FALSE	FALSE	TRUE	FALSE	TRUE
Q9NRL3	STRN4	Striatin-4	0	0	0	0	0	0	0	2	1	2	0	0	0	0	0	0	0	524720	15405	517330		FALSE	FALSE	FALSE	FALSE	FALSE	FALSE	FALSE	FALSE	FALSE	FALSE	TRUE	FALSE	FALSE	FALSE	FALSE	TRUE	FALSE	FALSE	TRUE	FALSE	TRUE
P61421	ATP6V0D1	V-type proton ATPase subunit d 1	0	0	0	1	0	1	2	3	2	1	0	0	0	14531	0	159380	278540	959220	90343	55535		FALSE	FALSE	FALSE	FALSE	FALSE	FALSE	FALSE	TRUE	FALSE	FALSE	TRUE	FALSE	FALSE	FALSE	FALSE	TRUE	FALSE	FALSE	TRUE	FALSE	TRUE
P49023	PXN	Paxillin	0	0	0	1	1	2	1	4	3	6	0	0	0	4305.5	20476	317240	110420	593970	91844	319190		FALSE	FALSE	FALSE	FALSE	FALSE	FALSE	FALSE	FALSE	FALSE	FALSE	TRUE	TRUE	FALSE	FALSE	FALSE	TRUE	FALSE	FALSE	TRUE	FALSE	TRUE
Q9NZJ0	DTL	Denticleless protein homolog	0	0	0	0	0	0	0	0	2	0	0	0	0	0	0	0	0	0	16893	0		FALSE	FALSE	FALSE	FALSE	FALSE	FALSE	FALSE	FALSE	FALSE	FALSE	TRUE	TRUE	TRUE	FALSE	FALSE	FALSE	FALSE	FALSE	TRUE	FALSE	TRUE
Q8IZD4	DCP1B	mRNA-decapping enzyme 1B	0	0	0	0	0	0	0	1	0	3	0	0	0	0	0	0	0	44908	0	141850		FALSE	FALSE	FALSE	FALSE	FALSE	FALSE	FALSE	FALSE	TRUE	FALSE	TRUE	FALSE	TRUE	FALSE	FALSE	FALSE	FALSE	FALSE	TRUE	FALSE	TRUE
Q9H267	VPS33B	Vacuolar protein sorting-associated protein 33B	0	0	0	0	0	2	3	4	0	0	0	0	0	0	0	61323	134840	270760	0	0		FALSE	FALSE	FALSE	FALSE	TRUE	FALSE	FALSE	TRUE	TRUE	FALSE	TRUE	FALSE	FALSE	FALSE	FALSE	TRUE	FALSE	FALSE	TRUE	FALSE	TRUE
P30622	CLIP1	CAP-Gly domain-containing linker protein 1	0	0	0	0	0	0	3	2	0	0	0	0	0	0	0	0	32535	55864	0	0		FALSE	FALSE	FALSE	TRUE	FALSE	FALSE	FALSE	FALSE	TRUE	FALSE	TRUE	FALSE	FALSE	FALSE	FALSE	TRUE	FALSE	FALSE	TRUE	FALSE	TRUE
Q07864	POLE	DNA polymerase epsilon catalytic subunit A;DNA polymerase	0	0	0	0	0	1	2	5	0	0	0	0	0	0	0	21923	26395	163770	0	0		FALSE	FALSE	FALSE	TRUE	FALSE	FALSE	FALSE	FALSE	FALSE	FALSE	FALSE	FALSE	TRUE	FALSE	FALSE	TRUE	FALSE	FALSE	TRUE	FALSE	TRUE
Q86UY6	NAA40	N-alpha-acetyltransferase 40	0	0	0	0	0	0	1	1	0	0	0	0	0	0	0	0	131810	201770	0	0		FALSE	FALSE	FALSE	FALSE	FALSE	FALSE	FALSE	FALSE	FALSE	FALSE	TRUE	FALSE	TRUE	FALSE	FALSE	TRUE	FALSE	FALSE	TRUE	FALSE	TRUE
P36941	LTBR	Tumor necrosis factor receptor superfamily member 3	0	0	0	0	0	0	0	0	0	0	0	0	0	0	0	0	0	0	0	0		TRUE	FALSE	TRUE	FALSE	FALSE	TRUE	FALSE	FALSE	FALSE	FALSE	FALSE	FALSE	FALSE	FALSE	FALSE	TRUE	TRUE	FALSE	FALSE	FALSE	FALSE
P54687	BCAT1	Branched-chain-amino-acid aminotransferase, cytosolic	0	0	0	0	0	1	0	0	0	1	0	0	0	0	0	188430	0	0	0	0		FALSE	FALSE	FALSE	FALSE	FALSE	FALSE	FALSE	FALSE	FALSE	FALSE	TRUE	FALSE	FALSE	FALSE	FALSE	TRUE	FALSE	FALSE	TRUE	FALSE	TRUE
P11586	MTHFD1	C-1-tetrahydrofolate synthase, cytoplasmic;Methylenetetrahydrofolate dehydrogenase;Methenyltetrahydrofolate cyclohydrolase;Formyltetrahydrofolate synthetase;C-1-tetrahydrofolate synthase, cytoplasmic, N-terminally processed	12	12	10	15	2	27	31	25	31	24	954960	989360	2328050	420240	244310	23961360	18518060	38661250	3599860	9130700		FALSE	FALSE	FALSE	FALSE	FALSE	FALSE	FALSE	FALSE	FALSE	FALSE	TRUE	FALSE	FALSE	FALSE	FALSE	TRUE	FALSE	FALSE	TRUE	FALSE	TRUE
Q15436	SEC23A	Protein transport protein Sec23A	0	0	0	0	0	9	4	3	0	2	0	0	0	0	0	727810	265480	660740	0	28855		FALSE	FALSE	FALSE	FALSE	FALSE	FALSE	TRUE	FALSE	TRUE	FALSE	TRUE	FALSE	TRUE	FALSE	FALSE	TRUE	FALSE	FALSE	TRUE	FALSE	TRUE
Q99816	TSG101	Tumor susceptibility gene 101 protein	0	0	0	0	0	7	1	1	5	6	0	0	0	0	0	1597300	70571	170840	247800	1007900		FALSE	FALSE	FALSE	TRUE	TRUE	FALSE	FALSE	FALSE	FALSE	FALSE	TRUE	TRUE	TRUE	FALSE	FALSE	TRUE	FALSE	FALSE	TRUE	FALSE	TRUE
Q9Y6R4	MAP3K4	Mitogen-activated protein kinase kinase kinase 4	0	0	0	0	0	0	0	7	0	0	0	0	0	0	0	0	0	207390	0	0		FALSE	FALSE	FALSE	FALSE	FALSE	FALSE	FALSE	FALSE	FALSE	FALSE	TRUE	FALSE	TRUE	FALSE	FALSE	TRUE	FALSE	FALSE	TRUE	FALSE	TRUE
Q9BQE3	TUBA1C	Tubulin alpha-1C chain	3	6	8	11	5	8	8	13	16	11	0	0	0	0	444180	0	0	0	113800	457540		FALSE	FALSE	FALSE	FALSE	FALSE	FALSE	FALSE	FALSE	FALSE	FALSE	TRUE	TRUE	FALSE	FALSE	FALSE	TRUE	FALSE	FALSE	TRUE	FALSE	TRUE
Q13449	LSAMP	Limbic system-associated membrane protein	0	0	0	0	0	0	0	0	0	0	0	0	0	0	0	0	0	0	0	0		FALSE	FALSE	TRUE	FALSE	FALSE	FALSE	FALSE	FALSE	FALSE	FALSE	FALSE	FALSE	FALSE	FALSE	FALSE	TRUE	FALSE	FALSE	TRUE	FALSE	TRUE
Q12849	GRSF1	G-rich sequence factor 1	0	0	0	0	0	1	1	2	1	2	0	0	0	0	0	79268	45365	306400	10178	134810		FALSE	FALSE	FALSE	FALSE	FALSE	FALSE	FALSE	FALSE	FALSE	FALSE	TRUE	FALSE	FALSE	TRUE	FALSE	TRUE	FALSE	FALSE	TRUE	FALSE	TRUE
Q8N684	CPSF7	Cleavage and polyadenylation specificity factor subunit 7	0	1	0	0	1	6	4	4	4	3	0	14889	0	0	17769	838780	405440	751730	144190	348980		FALSE	FALSE	FALSE	FALSE	FALSE	FALSE	FALSE	FALSE	FALSE	FALSE	TRUE	FALSE	TRUE	FALSE	FALSE	TRUE	FALSE	FALSE	TRUE	FALSE	TRUE
P61769	B2M	Beta-2-microglobulin;Beta-2-microglobulin form pI 5.3	0	0	1	1	1	0	0	0	1	1	0	0	818780	360040	274820	0	0	0	150620	298490		FALSE	TRUE	FALSE	TRUE	FALSE	TRUE	FALSE	FALSE	FALSE	FALSE	TRUE	FALSE	FALSE	FALSE	FALSE	TRUE	FALSE	FALSE	TRUE	TRUE	FALSE
Q9UPR5	SLC8A2	Sodium/calcium exchanger 2	0	0	1	0	0	0	0	0	0	0	0	0	65149	0	0	0	0	0	0	0		TRUE	FALSE	TRUE	FALSE	FALSE	FALSE	FALSE	FALSE	FALSE	FALSE	FALSE	FALSE	FALSE	FALSE	FALSE	FALSE	TRUE	FALSE	FALSE	FALSE	FALSE
P61326	MAGOH	Protein mago nashi homolog;Protein mago nashi homolog 2	0	0	0	0	0	1	0	1	1	1	0	0	0	0	0	526990	0	436380	138390	312300		FALSE	FALSE	FALSE	FALSE	FALSE	FALSE	FALSE	FALSE	FALSE	FALSE	TRUE	FALSE	TRUE	FALSE	FALSE	TRUE	FALSE	FALSE	TRUE	FALSE	TRUE
Q9HBA0	TRPV4	Transient receptor potential cation channel subfamily V member 4	0	0	0	0	0	0	0	0	0	0	0	0	0	0	0	0	0	0	0	0		TRUE	FALSE	TRUE	FALSE	FALSE	FALSE	TRUE	FALSE	FALSE	FALSE	FALSE	FALSE	FALSE	FALSE	FALSE	TRUE	TRUE	FALSE	FALSE	FALSE	FALSE
O75581	LRP6	Low-density lipoprotein receptor-related protein 6	6	3	15	4	7	0	0	0	0	5	82077	31512	839490	17226	281620	0	0	0	0	213370		TRUE	FALSE	TRUE	FALSE	FALSE	FALSE	TRUE	FALSE	FALSE	FALSE	FALSE	FALSE	FALSE	FALSE	FALSE	TRUE	TRUE	FALSE	FALSE	FALSE	FALSE
P18887	XRCC1	DNA repair protein XRCC1	0	0	0	0	0	2	0	0	0	1	0	0	0	0	0	63168	0	0	0	29141		FALSE	FALSE	FALSE	FALSE	FALSE	FALSE	FALSE	FALSE	FALSE	FALSE	FALSE	FALSE	TRUE	FALSE	FALSE	TRUE	FALSE	FALSE	TRUE	FALSE	TRUE
Q9GZM7	TINAGL1	Tubulointerstitial nephritis antigen-like	0	0	0	0	0	0	0	0	0	1	0	0	0	0	0	0	0	0	0	76557		FALSE	TRUE	FALSE	FALSE	FALSE	FALSE	FALSE	FALSE	FALSE	FALSE	FALSE	FALSE	FALSE	FALSE	FALSE	TRUE	FALSE	FALSE	TRUE	TRUE	FALSE
Q6L8Q7	PDE12	2,5-phosphodiesterase 12	0	0	0	0	0	2	1	1	0	2	0	0	0	0	0	12169	0	88986	0	142940		FALSE	FALSE	FALSE	FALSE	FALSE	FALSE	FALSE	FALSE	FALSE	FALSE	FALSE	FALSE	FALSE	TRUE	FALSE	TRUE	FALSE	FALSE	TRUE	FALSE	TRUE
P50502	ST13	Hsc70-interacting protein;Putative protein FAM10A4;Putative protein FAM10A5	0	0	0	0	0	3	0	1	0	4	0	0	0	0	0	1359600	0	313220	0	744700		FALSE	FALSE	FALSE	FALSE	FALSE	FALSE	FALSE	FALSE	FALSE	FALSE	TRUE	FALSE	FALSE	FALSE	FALSE	TRUE	FALSE	FALSE	TRUE	FALSE	TRUE
Q9BY77	POLDIP3	Polymerase delta-interacting protein 3	0	1	1	0	0	2	3	2	1	2	0	16787	34336	0	0	173120	369490	377960	8878	101810		FALSE	FALSE	FALSE	FALSE	FALSE	FALSE	FALSE	FALSE	FALSE	FALSE	TRUE	FALSE	TRUE	FALSE	FALSE	TRUE	FALSE	FALSE	TRUE	FALSE	TRUE
Q9Y6D0	SELK	Selenoprotein K	0	0	0	0	0	0	0	1	1	0	0	0	0	0	0	0	0	398820	0	0		TRUE	FALSE	FALSE	FALSE	FALSE	FALSE	TRUE	FALSE	FALSE	FALSE	FALSE	FALSE	TRUE	FALSE	FALSE	FALSE	FALSE	TRUE	FALSE	FALSE	FALSE
P08962	CD63	CD63 antigen;Tetraspanin	1	0	0	1	0	0	0	0	0	0	222770	0	0	128100	0	0	0	0	0	0		TRUE	TRUE	TRUE	FALSE	FALSE	FALSE	FALSE	FALSE	TRUE	FALSE	FALSE	FALSE	FALSE	FALSE	FALSE	TRUE	TRUE	FALSE	FALSE	FALSE	FALSE
P27708	CAD	CAD protein;Glutamine-dependent carbamoyl-phosphate synthase;Aspartate carbamoyltransferase;Dihydroorotase	3	10	8	5	5	24	26	53	44	22	29036	99476.3	408236	16666	96674	1740300	2.50841e+06	13770926	918800	1131000		FALSE	FALSE	FALSE	FALSE	FALSE	FALSE	FALSE	FALSE	FALSE	FALSE	TRUE	FALSE	TRUE	FALSE	FALSE	TRUE	FALSE	FALSE	TRUE	FALSE	TRUE
Q9HB07	C12orf10	UPF0160 protein MYG1, mitochondrial	0	0	0	0	0	3	3	3	4	4	0	0	0	0	0	1079300	755400	866150	244300	821180		FALSE	FALSE	FALSE	FALSE	FALSE	FALSE	FALSE	FALSE	FALSE	FALSE	FALSE	FALSE	TRUE	TRUE	FALSE	TRUE	FALSE	FALSE	TRUE	FALSE	TRUE
Q9NZN8	CNOT2	CCR4-NOT transcription complex subunit 2	0	0	0	0	0	0	4	1	1	0	0	0	0	0	0	0	313630	125430	14229	0		FALSE	FALSE	FALSE	FALSE	FALSE	FALSE	FALSE	FALSE	FALSE	FALSE	TRUE	FALSE	TRUE	FALSE	FALSE	TRUE	FALSE	FALSE	TRUE	FALSE	TRUE
P61923	COPZ1	Coatomer subunit zeta-1	0	0	0	1	0	1	1	2	1	3	0	0	0	25017	0	357540	359590	3244600	76679	1911400		FALSE	FALSE	FALSE	FALSE	FALSE	TRUE	FALSE	FALSE	TRUE	FALSE	TRUE	FALSE	FALSE	FALSE	FALSE	TRUE	FALSE	FALSE	TRUE	FALSE	TRUE
Q9H9L4	KANSL2	KAT8 regulatory NSL complex subunit 2	0	0	0	0	0	2	1	0	0	0	0	0	0	0	0	50859	17165	0	0	0		FALSE	FALSE	FALSE	TRUE	FALSE	FALSE	FALSE	FALSE	FALSE	FALSE	TRUE	FALSE	TRUE	FALSE	FALSE	FALSE	FALSE	FALSE	TRUE	FALSE	TRUE
Q12800	TFCP2	Alpha-globin transcription factor CP2;Upstream-binding protein 1	0	0	0	0	0	0	0	2	0	0	0	0	0	0	0	0	0	766440	0	0		FALSE	FALSE	FALSE	FALSE	FALSE	FALSE	FALSE	FALSE	FALSE	FALSE	TRUE	FALSE	TRUE	FALSE	FALSE	TRUE	FALSE	FALSE	TRUE	FALSE	TRUE
Q99590	SCAF11	Protein SCAF11	0	0	0	0	0	2	2	1	0	3	0	0	0	0	0	24222	18565	50208	0	69938		FALSE	FALSE	FALSE	FALSE	FALSE	FALSE	FALSE	FALSE	FALSE	FALSE	FALSE	FALSE	TRUE	FALSE	FALSE	FALSE	FALSE	FALSE	TRUE	FALSE	TRUE
Q14161	GIT2	ARF GTPase-activating protein GIT2	0	0	0	0	0	0	0	4	1	2	0	0	0	0	0	0	0	153190	5332.1	0		FALSE	FALSE	FALSE	FALSE	FALSE	FALSE	FALSE	FALSE	FALSE	FALSE	FALSE	FALSE	FALSE	FALSE	FALSE	TRUE	FALSE	FALSE	TRUE	FALSE	TRUE
Q9UBQ0	VPS29	Vacuolar protein sorting-associated protein 29	1	0	0	0	1	2	1	1	0	2	84794	24473	0	0	31159	832690	726391	371560	0	400270		FALSE	FALSE	FALSE	FALSE	TRUE	FALSE	FALSE	FALSE	TRUE	FALSE	TRUE	FALSE	FALSE	FALSE	FALSE	TRUE	FALSE	FALSE	TRUE	FALSE	TRUE
P36873	PPP1CC	Serine/threonine-protein phosphatase PP1-gamma catalytic subunit;Serine/threonine-protein phosphatase	0	0	0	0	0	0	0	1	5	4	0	0	0	0	0	0	0	0	18411	75225		FALSE	FALSE	FALSE	FALSE	FALSE	FALSE	FALSE	FALSE	FALSE	FALSE	TRUE	TRUE	TRUE	TRUE	FALSE	TRUE	FALSE	FALSE	TRUE	FALSE	TRUE
P40616	ARL1	ADP-ribosylation factor-like protein 1	0	0	1	1	0	0	0	1	2	2	0	0	147720	29846	0	0	0	1073200	289290	954510		FALSE	FALSE	FALSE	FALSE	FALSE	TRUE	FALSE	FALSE	FALSE	FALSE	TRUE	FALSE	FALSE	FALSE	FALSE	TRUE	FALSE	FALSE	TRUE	FALSE	TRUE
P54619-3	PRKAG1	5-AMP-activated protein kinase subunit gamma-1	0	1	0	1	0	3	2	2	3	3	0	22780	0	7660.9	0	557050	195700	568530	125240	588640		FALSE	FALSE	FALSE	FALSE	FALSE	FALSE	FALSE	FALSE	FALSE	FALSE	TRUE	FALSE	TRUE	FALSE	FALSE	TRUE	FALSE	FALSE	TRUE	FALSE	TRUE
P82979	SARNP	SAP domain-containing ribonucleoprotein	0	0	0	0	0	0	0	0	0	1	0	0	0	0	0	0	0	0	0	49099		FALSE	FALSE	FALSE	FALSE	FALSE	FALSE	FALSE	FALSE	FALSE	FALSE	FALSE	FALSE	TRUE	FALSE	FALSE	TRUE	FALSE	FALSE	TRUE	FALSE	TRUE
P14384	CPM	Carboxypeptidase M	0	0	2	0	2	1	0	0	0	4	0	0	213540	0	125980	27283	0	0	0	258570		FALSE	FALSE	TRUE	FALSE	FALSE	FALSE	FALSE	FALSE	TRUE	FALSE	FALSE	FALSE	FALSE	FALSE	FALSE	TRUE	FALSE	FALSE	TRUE	FALSE	TRUE
P54819	AK2	Adenylate kinase 2, mitochondrial;Adenylate kinase 2, mitochondrial, N-terminally processed;Adenylate kinase 2, mitochondrial	0	0	0	0	0	2	0	2	3	2	0	0	0	0	0	177560	0	352990	189740	545840		FALSE	FALSE	FALSE	FALSE	FALSE	FALSE	FALSE	FALSE	FALSE	FALSE	FALSE	FALSE	FALSE	TRUE	TRUE	TRUE	FALSE	FALSE	TRUE	FALSE	TRUE
P60660	MYL6	Myosin light polypeptide 6	2	3	2	2	0	5	5	5	4	5	193370	422830	480080	62410	8370	8007700	12546000	9470900	763070	9204231		FALSE	FALSE	FALSE	FALSE	FALSE	FALSE	FALSE	FALSE	FALSE	FALSE	FALSE	FALSE	FALSE	FALSE	FALSE	TRUE	FALSE	FALSE	TRUE	FALSE	TRUE
P02647	APOA1	Apolipoprotein A-I;Proapolipoprotein A-I;Truncated apolipoprotein A-I	0	0	0	0	0	0	0	0	0	1	0	0	0	0	0	0	0	0	0	126060		FALSE	TRUE	FALSE	FALSE	FALSE	FALSE	FALSE	FALSE	TRUE	FALSE	TRUE	FALSE	FALSE	FALSE	FALSE	TRUE	FALSE	FALSE	TRUE	TRUE	FALSE
Q9UHY1	NRBP1	Nuclear receptor-binding protein	0	0	0	0	0	0	0	1	2	2	0	0	0	0	0	0	0	76026	61639	310880		FALSE	FALSE	FALSE	FALSE	FALSE	FALSE	FALSE	FALSE	FALSE	FALSE	TRUE	FALSE	FALSE	FALSE	FALSE	TRUE	FALSE	FALSE	TRUE	FALSE	TRUE
Q14157	UBAP2L	Ubiquitin-associated protein 2-like	0	0	3	0	0	2	1	4	3	5	0	0	138790	0	0	254430	48694	803170	70144	489620		FALSE	FALSE	FALSE	FALSE	FALSE	FALSE	FALSE	FALSE	FALSE	FALSE	TRUE	FALSE	TRUE	FALSE	FALSE	TRUE	FALSE	FALSE	TRUE	FALSE	TRUE
Q9NXR7	BRE	BRCA1-A complex subunit BRE	0	0	0	0	0	0	0	1	0	0	0	0	0	0	0	0	0	265330	0	0		FALSE	FALSE	FALSE	FALSE	FALSE	FALSE	FALSE	FALSE	FALSE	FALSE	TRUE	FALSE	TRUE	FALSE	FALSE	TRUE	FALSE	FALSE	TRUE	FALSE	TRUE
P49959	MRE11A	Double-strand break repair protein MRE11A	0	0	0	0	0	3	1	1	0	0	0	0	0	0	0	298900	0	136240	0	0		FALSE	FALSE	FALSE	FALSE	FALSE	FALSE	FALSE	FALSE	FALSE	FALSE	FALSE	FALSE	TRUE	FALSE	FALSE	TRUE	FALSE	FALSE	TRUE	FALSE	TRUE
Q9NQC3	RTN4	Reticulon-4;Reticulon	1	0	0	1	0	3	1	1	2	3	27244	0	0	4590.9	0	679290	103440	361610	105280	273650		TRUE	FALSE	FALSE	TRUE	FALSE	FALSE	TRUE	FALSE	FALSE	FALSE	FALSE	FALSE	FALSE	FALSE	FALSE	TRUE	FALSE	TRUE	FALSE	FALSE	FALSE
Q9Y6M1	IGF2BP2	Insulin-like growth factor 2 mRNA-binding protein 2	1	1	3	2	3	9	14	13	13	10	23442	43187	127320	22173	60515	1761200	2185100	3202600	488110	833620		FALSE	FALSE	FALSE	FALSE	FALSE	FALSE	FALSE	FALSE	FALSE	FALSE	TRUE	FALSE	TRUE	FALSE	FALSE	TRUE	FALSE	FALSE	TRUE	FALSE	TRUE
Q567U6	CCDC93	Coiled-coil domain-containing protein 93	0	0	0	0	0	1	3	5	0	1	0	0	0	0	0	68697	99451	440120	0	53836		FALSE	FALSE	FALSE	TRUE	TRUE	FALSE	FALSE	FALSE	TRUE	FALSE	FALSE	FALSE	FALSE	FALSE	FALSE	TRUE	FALSE	FALSE	TRUE	FALSE	TRUE
Q7Z460	CLASP1	CLIP-associating protein 1	0	0	0	0	0	10	6	8	9	3	0	0	0	0	0	290260	94958	367110	58928	50620		FALSE	FALSE	FALSE	FALSE	FALSE	TRUE	FALSE	FALSE	FALSE	FALSE	TRUE	TRUE	FALSE	FALSE	FALSE	TRUE	FALSE	FALSE	TRUE	FALSE	TRUE
Q96HW7	INTS4	Integrator complex subunit 4	0	0	0	0	0	0	1	2	0	0	0	0	0	0	0	0	13291	81863	0	0		FALSE	FALSE	FALSE	FALSE	FALSE	FALSE	FALSE	FALSE	FALSE	FALSE	FALSE	FALSE	TRUE	FALSE	FALSE	TRUE	FALSE	FALSE	TRUE	FALSE	TRUE
Q9BY44	EIF2A	Eukaryotic translation initiation factor 2A;Eukaryotic translation initiation factor 2A, N-terminally processed	0	0	0	0	0	1	0	0	2	2	0	0	0	0	0	49892	0	0	22946	96062		FALSE	FALSE	FALSE	FALSE	FALSE	FALSE	FALSE	FALSE	FALSE	FALSE	TRUE	FALSE	FALSE	TRUE	FALSE	TRUE	FALSE	FALSE	TRUE	FALSE	TRUE
Q9H8H2	DDX31	Probable ATP-dependent RNA helicase DDX31	0	0	0	0	0	0	1	0	0	0	0	0	0	0	0	0	81524	0	0	0		FALSE	FALSE	FALSE	FALSE	FALSE	TRUE	FALSE	FALSE	TRUE	FALSE	FALSE	FALSE	TRUE	FALSE	FALSE	FALSE	FALSE	FALSE	TRUE	FALSE	TRUE
Q8IYA6	CKAP2L	Cytoskeleton-associated protein 2-like	0	0	0	0	0	1	1	1	0	0	0	0	0	0	0	23674	21329	32470	0	0		FALSE	FALSE	FALSE	FALSE	FALSE	FALSE	FALSE	FALSE	FALSE	FALSE	TRUE	TRUE	FALSE	FALSE	FALSE	TRUE	FALSE	FALSE	TRUE	FALSE	TRUE
Q9UGV2	NDRG3	Protein NDRG3	0	0	0	0	0	2	1	2	1	1	0	0	0	0	0	614860	136010	1194800	102220	171830		FALSE	FALSE	FALSE	FALSE	FALSE	FALSE	FALSE	FALSE	FALSE	FALSE	FALSE	FALSE	FALSE	FALSE	TRUE	TRUE	FALSE	FALSE	TRUE	FALSE	TRUE
F8WF27	TM4SF1	Transmembrane 4 L6 family member 1	0	0	0	1	1	0	0	0	0	0	0	0	0	405350	764820	0	0	0	0	0		TRUE	FALSE	FALSE	FALSE	FALSE	FALSE	FALSE	FALSE	FALSE	FALSE	FALSE	FALSE	FALSE	FALSE	FALSE	TRUE	FALSE	TRUE	FALSE	FALSE	FALSE
P59998	ARPC4	Actin-related protein 2/3 complex subunit 4	0	2	2	2	0	1	4	3	2	2	556930	743540	905780	69475	0	5813980	13607200	7804080	201630	1068000		FALSE	FALSE	FALSE	FALSE	FALSE	FALSE	FALSE	FALSE	FALSE	FALSE	TRUE	TRUE	TRUE	FALSE	FALSE	TRUE	FALSE	FALSE	TRUE	FALSE	TRUE
Q13769	THOC5	THO complex subunit 5 homolog	0	0	0	0	0	1	0	0	0	2	0	0	0	0	0	0	0	0	0	24430		FALSE	FALSE	FALSE	FALSE	FALSE	FALSE	FALSE	FALSE	FALSE	FALSE	TRUE	FALSE	TRUE	FALSE	FALSE	TRUE	FALSE	FALSE	TRUE	FALSE	TRUE
Q9Y4I1	MYO5A	Unconventional myosin-Va	0	0	0	0	0	0	2	2	0	0	0	0	0	0	0	0	13129	22431	0	0		FALSE	FALSE	FALSE	FALSE	FALSE	FALSE	FALSE	FALSE	FALSE	FALSE	FALSE	FALSE	FALSE	FALSE	FALSE	TRUE	FALSE	FALSE	TRUE	FALSE	TRUE
Q16630	CPSF6	Cleavage and polyadenylation specificity factor subunit 6	0	0	0	0	0	2	1	1	1	4	0	0	0	0	0	659020	99853	0	52604	1001400		FALSE	FALSE	FALSE	FALSE	FALSE	FALSE	FALSE	FALSE	FALSE	FALSE	TRUE	FALSE	TRUE	FALSE	FALSE	TRUE	FALSE	FALSE	TRUE	FALSE	TRUE
P49821	NDUFV1	NADH dehydrogenase [ubiquinone] flavoprotein 1, mitochondrial	2	2	0	0	0	4	5	1	0	2	104650	89049	0	0	0	665310	713120	86847	0	18041		FALSE	FALSE	FALSE	FALSE	FALSE	FALSE	FALSE	FALSE	FALSE	FALSE	TRUE	FALSE	FALSE	TRUE	TRUE	TRUE	FALSE	FALSE	TRUE	FALSE	TRUE
Q9UGN5	PARP2	Poly [ADP-ribose] polymerase 2	0	0	0	0	0	1	0	2	0	0	0	0	0	0	0	119580	0	127690	0	0		FALSE	FALSE	FALSE	FALSE	FALSE	FALSE	FALSE	FALSE	FALSE	FALSE	FALSE	FALSE	TRUE	FALSE	FALSE	FALSE	FALSE	FALSE	TRUE	FALSE	TRUE
P57764	GSDMD	Gasdermin-D	0	0	2	1	0	3	3	5	3	1	0	0	285210	17224	0	409520	560260	4023100	296460	307960		FALSE	TRUE	FALSE	FALSE	FALSE	FALSE	FALSE	FALSE	FALSE	FALSE	TRUE	FALSE	TRUE	FALSE	FALSE	TRUE	FALSE	FALSE	TRUE	TRUE	FALSE
Q9BZZ5	API5	Apoptosis inhibitor 5	0	0	0	0	0	4	1	0	0	4	0	0	0	0	0	573730	41641	0	0	694230		FALSE	FALSE	FALSE	FALSE	FALSE	FALSE	FALSE	FALSE	FALSE	FALSE	TRUE	FALSE	TRUE	FALSE	FALSE	TRUE	FALSE	FALSE	TRUE	FALSE	TRUE
Q86XJ1	GAS2L3	GAS2-like protein 3	0	0	0	0	0	0	0	2	0	0	0	0	0	0	0	0	0	76531	0	0		FALSE	FALSE	FALSE	FALSE	FALSE	FALSE	FALSE	FALSE	FALSE	FALSE	TRUE	TRUE	FALSE	FALSE	FALSE	TRUE	FALSE	FALSE	TRUE	FALSE	TRUE
Q96RN5	MED15	Mediator of RNA polymerase II transcription subunit 15	0	0	0	0	0	1	0	1	1	1	0	0	0	0	0	115710	0	192060	32976	101400		FALSE	FALSE	FALSE	FALSE	FALSE	FALSE	FALSE	FALSE	FALSE	FALSE	TRUE	FALSE	TRUE	FALSE	FALSE	TRUE	FALSE	FALSE	TRUE	FALSE	TRUE
Q9Y324	FCF1	rRNA-processing protein FCF1 homolog	0	0	0	0	0	0	0	0	0	1	0	0	0	0	0	0	0	0	0	384230		FALSE	FALSE	FALSE	FALSE	FALSE	FALSE	FALSE	FALSE	FALSE	FALSE	FALSE	FALSE	TRUE	FALSE	FALSE	FALSE	FALSE	FALSE	TRUE	FALSE	TRUE
Q9Y3E0	GOLT1B	Vesicle transport protein GOT1B	0	0	1	0	0	1	1	0	0	0	0	0	157290	0	0	445200	372970	0	0	0		TRUE	FALSE	FALSE	FALSE	FALSE	TRUE	FALSE	FALSE	TRUE	FALSE	FALSE	FALSE	TRUE	FALSE	FALSE	TRUE	FALSE	TRUE	FALSE	FALSE	FALSE
P23381	WARS	Tryptophan--tRNA ligase, cytoplasmic;T1-TrpRS;T2-TrpRS	0	1	0	0	0	2	1	1	0	0	0	56560	0	0	0	258510	75362	35851	0	0		FALSE	FALSE	FALSE	FALSE	FALSE	FALSE	FALSE	FALSE	FALSE	FALSE	TRUE	FALSE	FALSE	FALSE	FALSE	TRUE	FALSE	FALSE	TRUE	FALSE	TRUE
P60900	PSMA6	Proteasome subunit alpha type-6;Proteasome subunit alpha type	0	0	0	0	0	0	0	0	1	2	0	0	0	0	0	410870	190740	303080	123372	565540		FALSE	FALSE	FALSE	FALSE	FALSE	FALSE	FALSE	FALSE	FALSE	FALSE	TRUE	FALSE	TRUE	FALSE	FALSE	TRUE	FALSE	FALSE	TRUE	FALSE	TRUE
Q07352	ZFP36L1	Zinc finger protein 36, C3H1 type-like 1	0	0	0	0	0	0	0	1	1	1	0	0	0	0	0	0	0	260480	20823	90770		FALSE	FALSE	FALSE	FALSE	FALSE	FALSE	FALSE	FALSE	FALSE	FALSE	TRUE	FALSE	TRUE	FALSE	FALSE	TRUE	FALSE	FALSE	TRUE	FALSE	TRUE
G3V325	ATP5J2-PTCD1	ATP synthase subunit f, mitochondrial	1	2	0	0	0	1	2	0	1	1	45597.3	45202	0	0	0	692974	383870	0	20708	22777		FALSE	FALSE	FALSE	FALSE	FALSE	FALSE	FALSE	FALSE	FALSE	FALSE	FALSE	FALSE	FALSE	TRUE	FALSE	FALSE	FALSE	FALSE	TRUE	FALSE	TRUE
G3V3H3	KLC1	Kinesin light chain 1	0	0	0	0	0	3	8	10	9	14	0	0	0	0	0	213440	454990	970540	57901	375590		FALSE	FALSE	FALSE	TRUE	FALSE	FALSE	FALSE	FALSE	FALSE	FALSE	TRUE	TRUE	TRUE	FALSE	FALSE	TRUE	FALSE	FALSE	TRUE	FALSE	TRUE
Q14767	LTBP2	Latent-transforming growth factor beta-binding protein 2	2	0	3	5	1	0	0	0	0	0	27400	0	62890	26304	9876	0	0	0	0	0		FALSE	TRUE	FALSE	FALSE	FALSE	FALSE	FALSE	FALSE	FALSE	FALSE	FALSE	FALSE	TRUE	FALSE	FALSE	TRUE	FALSE	FALSE	TRUE	TRUE	FALSE
Q9H9C1	VIPAS39	Spermatogenesis-defective protein 39 homolog	0	0	0	0	0	0	1	0	1	0	0	0	0	0	0	0	29198	0	9681.5	0		FALSE	FALSE	FALSE	FALSE	TRUE	FALSE	FALSE	FALSE	FALSE	FALSE	TRUE	FALSE	FALSE	FALSE	FALSE	FALSE	FALSE	FALSE	TRUE	FALSE	TRUE
Q9GZR7	DDX24	ATP-dependent RNA helicase DDX24	0	0	1	1	0	3	8	7	2	7	0	0	28481	2527.4	0	153260	378290	528190	43499	275610		FALSE	FALSE	FALSE	FALSE	FALSE	FALSE	FALSE	FALSE	FALSE	FALSE	TRUE	FALSE	TRUE	FALSE	FALSE	TRUE	FALSE	FALSE	TRUE	FALSE	TRUE
P24941	CDK2	Cyclin-dependent kinase 2	2	3	1	1	0	4	6	8	4	3	50521	170980	169170	0	0	1342100	1891900	3717000	64055	123160		FALSE	FALSE	FALSE	FALSE	TRUE	FALSE	FALSE	FALSE	FALSE	FALSE	TRUE	TRUE	TRUE	FALSE	FALSE	TRUE	FALSE	FALSE	TRUE	FALSE	TRUE
Q99973	TEP1	Telomerase protein component 1	0	0	0	0	0	0	1	6	0	0	0	0	0	0	0	0	7725.1	190390	0	0		FALSE	FALSE	FALSE	FALSE	FALSE	FALSE	FALSE	FALSE	TRUE	FALSE	FALSE	FALSE	TRUE	FALSE	FALSE	TRUE	FALSE	FALSE	TRUE	FALSE	TRUE
Q96ME7	ZNF512	Zinc finger protein 512	0	0	0	0	0	0	0	0	0	0	0	0	0	0	0	0	0	0	0	0		FALSE	FALSE	FALSE	FALSE	FALSE	FALSE	FALSE	FALSE	FALSE	FALSE	FALSE	FALSE	TRUE	FALSE	FALSE	TRUE	FALSE	FALSE	TRUE	FALSE	TRUE
Q15629	TRAM1	Translocating chain-associated membrane protein 1	0	0	0	0	0	0	0	0	1	0	0	0	0	0	0	0	0	0	27644	0		TRUE	FALSE	FALSE	FALSE	FALSE	FALSE	TRUE	FALSE	FALSE	FALSE	FALSE	FALSE	FALSE	FALSE	FALSE	TRUE	FALSE	TRUE	FALSE	FALSE	FALSE
Q12824	SMARCB1	SWI/SNF-related matrix-associated actin-dependent regulator of chromatin subfamily B member 1	0	0	0	1	0	2	2	2	3	0	0	0	0	11864	0	548720	553260	890780	178780	0		FALSE	FALSE	FALSE	FALSE	FALSE	FALSE	FALSE	FALSE	FALSE	FALSE	FALSE	FALSE	TRUE	FALSE	FALSE	TRUE	FALSE	FALSE	TRUE	FALSE	TRUE
G5E9A6	USP11	Ubiquitin carboxyl-terminal hydrolase;Ubiquitin carboxyl-terminal hydrolase 11	0	1	1	0	0	8	4	10	7	6	0	4878.5	30857	0	0	993920	399880	1757800	145030	341520		FALSE	FALSE	FALSE	FALSE	FALSE	FALSE	FALSE	FALSE	FALSE	FALSE	TRUE	FALSE	TRUE	FALSE	FALSE	TRUE	FALSE	FALSE	TRUE	FALSE	TRUE
Q9UKF6	CPSF3	Cleavage and polyadenylation specificity factor subunit 3	0	0	0	0	0	6	6	4	1	1	0	0	0	0	0	691190	434190	651010	57922	20633		FALSE	FALSE	FALSE	FALSE	FALSE	FALSE	FALSE	FALSE	FALSE	FALSE	FALSE	FALSE	TRUE	FALSE	FALSE	TRUE	FALSE	FALSE	TRUE	FALSE	TRUE
Q8WWN8	ARAP3	Arf-GAP with Rho-GAP domain, ANK repeat and PH domain-containing protein 3	0	0	0	0	0	0	0	1	0	0	0	0	0	0	0	0	0	26994	0	0		FALSE	FALSE	FALSE	TRUE	FALSE	FALSE	FALSE	FALSE	FALSE	FALSE	TRUE	TRUE	FALSE	FALSE	FALSE	TRUE	FALSE	FALSE	TRUE	FALSE	TRUE
P53992	SEC24C	Protein transport protein Sec24C	0	0	0	2	1	6	2	8	13	11	0	0	0	14038	10472	855280	72380	1200500	489370	801420		FALSE	FALSE	FALSE	FALSE	FALSE	FALSE	TRUE	FALSE	TRUE	FALSE	TRUE	FALSE	FALSE	FALSE	FALSE	TRUE	FALSE	FALSE	TRUE	FALSE	TRUE
P30260	CDC27	Cell division cycle protein 27 homolog	0	0	0	0	0	2	3	6	2	1	0	0	0	0	0	112900	92785	1081400	11972	0		FALSE	FALSE	FALSE	FALSE	FALSE	FALSE	FALSE	FALSE	FALSE	FALSE	TRUE	TRUE	TRUE	FALSE	FALSE	TRUE	FALSE	FALSE	TRUE	FALSE	TRUE
P31943	HNRNPH1	Heterogeneous nuclear ribonucleoprotein H;Heterogeneous nuclear ribonucleoprotein H, N-terminally processed	1	2	1	0	2	5	4	7	10	12	414080	802690	687670	0	197970	21092360	11152460	29526110	3561059	26358000		FALSE	FALSE	FALSE	FALSE	FALSE	FALSE	FALSE	FALSE	FALSE	FALSE	FALSE	FALSE	TRUE	FALSE	FALSE	TRUE	FALSE	FALSE	TRUE	FALSE	TRUE
Q15517	CDSN	Corneodesmosin	0	0	0	0	0	0	0	0	0	0	660100	0	203590	0	0	0	0	0	51415	0		FALSE	TRUE	FALSE	TRUE	FALSE	FALSE	FALSE	FALSE	FALSE	FALSE	FALSE	FALSE	FALSE	FALSE	FALSE	TRUE	FALSE	FALSE	TRUE	TRUE	FALSE
Q5SW79	CEP170	Centrosomal protein of 170 kDa	0	0	0	0	0	1	2	6	0	3	0	0	0	0	0	7395.7	16173	198610	0	17909		FALSE	FALSE	FALSE	FALSE	FALSE	FALSE	FALSE	FALSE	FALSE	FALSE	TRUE	TRUE	FALSE	FALSE	FALSE	TRUE	FALSE	FALSE	TRUE	FALSE	TRUE
Q15942	ZYX	Zyxin	0	0	0	0	1	7	5	4	7	8	0	0	0	0	11707	1741700	493680	885090	388100	1614700		FALSE	FALSE	FALSE	TRUE	FALSE	FALSE	FALSE	FALSE	FALSE	FALSE	TRUE	TRUE	TRUE	FALSE	FALSE	TRUE	FALSE	FALSE	TRUE	FALSE	TRUE
O60762	DPM1	Dolichol-phosphate mannosyltransferase subunit 1	1	2	1	1	2	4	7	9	4	0	120110	115880	608416	36750	259720	1735600	2556200	6634136	239310	0		FALSE	FALSE	FALSE	FALSE	FALSE	FALSE	TRUE	FALSE	FALSE	FALSE	FALSE	FALSE	FALSE	FALSE	FALSE	TRUE	FALSE	FALSE	TRUE	FALSE	TRUE
Q9UPP1	PHF8	Histone lysine demethylase PHF8	0	0	0	0	0	0	0	1	0	0	0	0	0	0	0	0	0	29382	0	0		FALSE	FALSE	FALSE	FALSE	FALSE	FALSE	FALSE	FALSE	FALSE	FALSE	FALSE	FALSE	TRUE	FALSE	FALSE	TRUE	FALSE	FALSE	TRUE	FALSE	TRUE
Q08334	IL10RB	Interleukin-10 receptor subunit beta	0	0	1	0	1	0	0	0	0	0	0	0	244460	0	122650	0	0	0	0	0		TRUE	FALSE	TRUE	FALSE	FALSE	FALSE	FALSE	FALSE	FALSE	FALSE	FALSE	FALSE	FALSE	FALSE	FALSE	TRUE	TRUE	FALSE	FALSE	FALSE	FALSE
Q9UBI1	COMMD3	COMM domain-containing protein 3	0	0	0	0	0	0	0	2	0	0	0	0	0	0	0	0	0	835530	0	0		FALSE	FALSE	FALSE	FALSE	FALSE	FALSE	FALSE	FALSE	FALSE	FALSE	TRUE	FALSE	TRUE	FALSE	FALSE	TRUE	FALSE	FALSE	TRUE	FALSE	TRUE
Q8N539	FIBCD1	Fibrinogen C domain-containing protein 1	0	0	1	1	0	0	0	0	0	0	0	0	133730	16138	0	0	0	0	0	0		TRUE	FALSE	TRUE	FALSE	FALSE	FALSE	FALSE	FALSE	FALSE	FALSE	FALSE	FALSE	FALSE	FALSE	FALSE	FALSE	TRUE	FALSE	FALSE	FALSE	FALSE
Q5TCZ1	SH3PXD2A	SH3 and PX domain-containing protein 2A	0	0	0	0	0	2	1	0	0	0	0	0	0	0	0	7693.4	6543.5	0	0	0		FALSE	FALSE	FALSE	FALSE	FALSE	FALSE	FALSE	FALSE	FALSE	FALSE	TRUE	FALSE	FALSE	FALSE	FALSE	TRUE	FALSE	FALSE	TRUE	FALSE	TRUE
Q9UGH3	SLC23A2	Solute carrier family 23 member 2	1	0	0	2	0	0	0	0	0	0	0	0	0	38857	0	0	0	0	0	0		TRUE	FALSE	TRUE	FALSE	FALSE	TRUE	FALSE	FALSE	TRUE	FALSE	FALSE	FALSE	FALSE	FALSE	FALSE	TRUE	TRUE	FALSE	FALSE	FALSE	FALSE
P83881	RPL36A	60S ribosomal protein L36a	0	0	2	1	0	1	1	3	2	4	0	0	604540	131250	0	447290	163100	3804200	853020	3186400		FALSE	FALSE	FALSE	TRUE	FALSE	FALSE	TRUE	FALSE	FALSE	FALSE	TRUE	FALSE	FALSE	FALSE	FALSE	TRUE	FALSE	FALSE	TRUE	FALSE	TRUE
Q9UJU6	DBNL	Drebrin-like protein	0	0	0	0	0	4	0	2	0	5	0	0	0	0	0	382090	0	220420	0	279110		FALSE	FALSE	FALSE	FALSE	FALSE	FALSE	FALSE	FALSE	FALSE	FALSE	TRUE	TRUE	TRUE	FALSE	FALSE	TRUE	FALSE	FALSE	TRUE	FALSE	TRUE
P61960	UFM1	Ubiquitin-fold modifier 1	0	0	0	1	0	1	1	1	2	2	0	0	0	41430	0	971770	776070	1864200	538330	895840		FALSE	FALSE	FALSE	FALSE	FALSE	FALSE	FALSE	FALSE	FALSE	FALSE	TRUE	FALSE	TRUE	FALSE	FALSE	TRUE	FALSE	FALSE	TRUE	FALSE	TRUE
Q9UJF2	RASAL2	Ras GTPase-activating protein nGAP	0	0	0	0	0	0	2	4	0	1	0	0	0	0	0	0	52665	134040	0	4922		FALSE	FALSE	FALSE	TRUE	FALSE	FALSE	FALSE	FALSE	FALSE	FALSE	FALSE	FALSE	FALSE	FALSE	FALSE	TRUE	FALSE	FALSE	TRUE	FALSE	TRUE
Q9UPQ9-1	TNRC6B	Trinucleotide repeat-containing gene 6B protein	0	0	0	0	0	3	2	6	0	3	0	0	0	0	0	62331	16706	299840	0	13649		FALSE	FALSE	FALSE	FALSE	FALSE	FALSE	FALSE	FALSE	FALSE	FALSE	TRUE	FALSE	FALSE	FALSE	FALSE	TRUE	FALSE	FALSE	TRUE	FALSE	TRUE
Q9UG56	PISD	Phosphatidylserine decarboxylase proenzyme;Phosphatidylserine decarboxylase alpha chain;Phosphatidylserine decarboxylase beta chain	0	0	0	0	0	0	0	1	1	0	0	0	0	0	0	0	0	322380	10111	0		TRUE	FALSE	FALSE	FALSE	FALSE	TRUE	FALSE	FALSE	FALSE	FALSE	FALSE	FALSE	FALSE	TRUE	FALSE	FALSE	FALSE	TRUE	FALSE	FALSE	FALSE
Q86TI0	TBC1D1	TBC1 domain family member 1	0	0	0	0	0	1	5	2	1	0	0	0	0	0	0	47525	153700	173800	5682.7	0		FALSE	FALSE	FALSE	FALSE	FALSE	FALSE	FALSE	FALSE	FALSE	FALSE	FALSE	FALSE	TRUE	FALSE	FALSE	TRUE	FALSE	FALSE	TRUE	FALSE	TRUE
Q8TED0	UTP15	U3 small nucleolar RNA-associated protein 15 homolog	1	1	0	0	0	1	1	2	0	0	10496	10397	0	0	0	131790	187480	542990	0	0		FALSE	FALSE	FALSE	FALSE	FALSE	FALSE	TRUE	FALSE	FALSE	FALSE	FALSE	FALSE	TRUE	FALSE	FALSE	TRUE	FALSE	FALSE	TRUE	FALSE	TRUE
P35606	COPB2	Coatomer subunit beta	0	0	0	0	0	3	1	0	3	5	0	0	0	0	0	150500	25388	0	32376	183730		FALSE	FALSE	FALSE	FALSE	FALSE	TRUE	FALSE	FALSE	TRUE	FALSE	TRUE	FALSE	FALSE	FALSE	FALSE	TRUE	FALSE	FALSE	TRUE	FALSE	TRUE
O15013	ARHGEF10	Rho guanine nucleotide exchange factor 10	0	0	0	0	0	0	0	2	0	0	0	0	0	0	0	0	0	209300	0	0		FALSE	FALSE	FALSE	FALSE	FALSE	FALSE	FALSE	FALSE	FALSE	FALSE	FALSE	FALSE	TRUE	FALSE	FALSE	TRUE	FALSE	FALSE	TRUE	FALSE	TRUE
P11940	PABPC1	Polyadenylate-binding protein 1;Polyadenylate-binding protein	0	2	10	0	0	3	4	8	4	14	0	38974	993250	0	0	507050	870250	2054700	80659	1457800		FALSE	FALSE	FALSE	FALSE	FALSE	FALSE	FALSE	FALSE	FALSE	FALSE	TRUE	FALSE	TRUE	FALSE	FALSE	TRUE	FALSE	FALSE	TRUE	FALSE	TRUE
Q8NEZ2	VPS37A	Vacuolar protein sorting-associated protein 37A	0	0	0	0	0	0	0	1	0	0	0	0	0	0	0	0	0	446140	0	0		FALSE	FALSE	FALSE	FALSE	TRUE	FALSE	FALSE	FALSE	TRUE	FALSE	TRUE	FALSE	TRUE	FALSE	FALSE	TRUE	FALSE	FALSE	TRUE	FALSE	TRUE
Q75QN2	INTS8	Integrator complex subunit 8	0	0	0	0	0	0	0	1	0	0	0	0	0	0	0	0	0	129500	0	0		FALSE	FALSE	FALSE	FALSE	FALSE	FALSE	FALSE	FALSE	FALSE	FALSE	FALSE	FALSE	TRUE	FALSE	FALSE	FALSE	FALSE	FALSE	TRUE	FALSE	TRUE
Q01995	TAGLN	Transgelin	1	0	0	0	0	0	0	0	0	2	12576	0	0	0	0	0	0	0	0	97374		FALSE	FALSE	FALSE	FALSE	FALSE	FALSE	FALSE	FALSE	FALSE	FALSE	TRUE	FALSE	FALSE	TRUE	FALSE	TRUE	FALSE	FALSE	TRUE	FALSE	TRUE
Q3LXA3	DAK	Bifunctional ATP-dependent dihydroxyacetone kinase/FAD-AMP lyase (cyclizing);ATP-dependent dihydroxyacetone kinase;FAD-AMP lyase (cyclizing)	0	0	0	0	0	1	1	0	0	1	0	0	0	0	0	120630	53413	0	0	15324		FALSE	FALSE	FALSE	FALSE	FALSE	FALSE	FALSE	FALSE	FALSE	FALSE	TRUE	FALSE	TRUE	FALSE	FALSE	TRUE	FALSE	FALSE	TRUE	FALSE	TRUE
Q8WXA3	RUFY2	RUN and FYVE domain-containing protein 2	0	0	0	0	0	0	1	3	1	0	0	0	0	0	0	0	0	129090	8355	0		FALSE	FALSE	FALSE	FALSE	FALSE	FALSE	FALSE	FALSE	FALSE	FALSE	FALSE	FALSE	TRUE	FALSE	FALSE	TRUE	FALSE	FALSE	TRUE	FALSE	TRUE
O00303	EIF3F	Eukaryotic translation initiation factor 3 subunit F	4	2	3	3	0	7	5	7	8	9	1033218	903123	2264330	266069	479070	7298018	9846353	16617730	2493729	5044720		FALSE	FALSE	FALSE	FALSE	FALSE	FALSE	FALSE	FALSE	FALSE	FALSE	TRUE	FALSE	FALSE	FALSE	FALSE	TRUE	FALSE	FALSE	TRUE	FALSE	TRUE
O60232	SSSCA1	Sjoegren syndrome/scleroderma autoantigen 1	0	0	0	0	0	1	2	2	2	0	0	0	0	0	0	983280	1147500	1343300	148090	0		FALSE	FALSE	FALSE	FALSE	FALSE	FALSE	FALSE	FALSE	FALSE	FALSE	FALSE	FALSE	FALSE	FALSE	FALSE	TRUE	FALSE	FALSE	TRUE	FALSE	TRUE
Q14671	PUM1	Pumilio homolog 1	0	0	0	0	0	1	5	4	1	2	0	0	0	0	0	78800	398720	474380	10967	80396		FALSE	FALSE	FALSE	FALSE	FALSE	FALSE	FALSE	FALSE	FALSE	FALSE	TRUE	FALSE	TRUE	FALSE	FALSE	TRUE	FALSE	FALSE	TRUE	FALSE	TRUE
P57087	JAM2	Junctional adhesion molecule B	1	0	0	0	0	0	0	0	0	0	16459	0	0	0	0	0	0	0	0	0		TRUE	FALSE	TRUE	FALSE	FALSE	FALSE	FALSE	FALSE	FALSE	FALSE	FALSE	FALSE	TRUE	FALSE	FALSE	TRUE	TRUE	FALSE	FALSE	FALSE	FALSE
P52943	CRIP2	Cysteine-rich protein 2	0	0	0	0	0	1	0	3	3	1	0	0	0	0	0	1531600	0	3176300	518720	1229400		FALSE	FALSE	FALSE	TRUE	FALSE	FALSE	FALSE	FALSE	FALSE	FALSE	FALSE	FALSE	TRUE	FALSE	FALSE	TRUE	FALSE	FALSE	TRUE	FALSE	TRUE
P40939	HADHA	Trifunctional enzyme subunit alpha, mitochondrial;Long-chain enoyl-CoA hydratase;Long chain 3-hydroxyacyl-CoA dehydrogenase	3	1	6	2	2	16	11	17	18	7	173828	87702	491119	37659.7	95529	6511838	5837382	5607859	1.12753e+06	550169		FALSE	FALSE	FALSE	FALSE	FALSE	FALSE	FALSE	FALSE	FALSE	FALSE	FALSE	FALSE	FALSE	TRUE	TRUE	TRUE	FALSE	FALSE	TRUE	FALSE	TRUE
Q9Y2Z4	YARS2	Tyrosine--tRNA ligase, mitochondrial;Tyrosine--tRNA ligase	0	1	1	0	0	2	5	1	0	0	0	33749	119030	0	0	385020	561150	408050	0	0		FALSE	FALSE	FALSE	FALSE	FALSE	FALSE	FALSE	FALSE	FALSE	FALSE	FALSE	FALSE	TRUE	TRUE	FALSE	TRUE	FALSE	FALSE	TRUE	FALSE	TRUE
Q9Y4C8	RBM19	Probable RNA-binding protein 19	0	0	0	0	0	0	1	0	1	0	0	0	0	0	0	0	31468	0	9608.4	0		FALSE	FALSE	FALSE	FALSE	FALSE	FALSE	FALSE	FALSE	FALSE	FALSE	TRUE	FALSE	TRUE	FALSE	FALSE	TRUE	FALSE	FALSE	TRUE	FALSE	TRUE
P25490	YY1	Transcriptional repressor protein YY1	0	0	0	0	0	3	4	0	0	0	0	0	0	0	0	157340	328940	0	0	0		FALSE	FALSE	FALSE	FALSE	FALSE	FALSE	FALSE	FALSE	TRUE	FALSE	FALSE	FALSE	TRUE	FALSE	FALSE	FALSE	FALSE	FALSE	TRUE	FALSE	TRUE
P33316	DUT	Deoxyuridine 5-triphosphate nucleotidohydrolase, mitochondrial	0	0	0	0	0	3	1	0	0	2	0	0	0	0	0	1045300	47659	0	0	245790		FALSE	FALSE	FALSE	FALSE	FALSE	FALSE	FALSE	FALSE	FALSE	FALSE	FALSE	FALSE	TRUE	TRUE	FALSE	TRUE	FALSE	FALSE	TRUE	FALSE	TRUE
P46779	RPL28	60S ribosomal protein L28	4	4	5	3	3	6	5	9	5	4	974320	2176826	7605690	783130	2376560	10048000	23500626	40476490	4467810	10218560		FALSE	FALSE	FALSE	FALSE	FALSE	FALSE	TRUE	FALSE	FALSE	FALSE	TRUE	FALSE	FALSE	FALSE	FALSE	TRUE	FALSE	FALSE	TRUE	FALSE	TRUE
O43663	PRC1	Protein regulator of cytokinesis 1	0	0	0	0	0	0	0	2	0	0	0	0	0	0	0	0	0	317130	0	0		FALSE	FALSE	FALSE	TRUE	FALSE	FALSE	FALSE	FALSE	FALSE	FALSE	TRUE	TRUE	TRUE	FALSE	FALSE	TRUE	FALSE	FALSE	TRUE	FALSE	TRUE
Q15650	TRIP4	Activating signal cointegrator 1	0	0	0	0	0	0	0	1	1	0	0	0	0	0	0	0	0	64010	27985	0		FALSE	FALSE	FALSE	FALSE	FALSE	FALSE	FALSE	FALSE	FALSE	FALSE	TRUE	TRUE	TRUE	FALSE	FALSE	FALSE	FALSE	FALSE	TRUE	FALSE	TRUE
Q92696	RABGGTA	Geranylgeranyl transferase type-2 subunit alpha	0	0	0	0	0	1	0	4	0	0	0	0	0	0	0	52770	0	463660	0	0		FALSE	FALSE	FALSE	FALSE	FALSE	FALSE	FALSE	FALSE	FALSE	FALSE	FALSE	FALSE	TRUE	FALSE	FALSE	TRUE	FALSE	FALSE	TRUE	FALSE	TRUE
Q8TDJ6	DMXL2	DmX-like protein 2	0	0	0	0	0	0	0	2	0	0	0	0	0	0	0	0	0	15992	0	0		FALSE	FALSE	FALSE	TRUE	FALSE	FALSE	FALSE	FALSE	TRUE	FALSE	TRUE	FALSE	FALSE	FALSE	FALSE	TRUE	FALSE	FALSE	TRUE	FALSE	TRUE
Q9NPR2	SEMA4B	Semaphorin-4B	0	0	0	0	0	0	0	0	0	0	0	0	0	0	0	0	0	0	0	0		TRUE	TRUE	TRUE	FALSE	FALSE	FALSE	FALSE	FALSE	TRUE	FALSE	FALSE	FALSE	TRUE	FALSE	FALSE	FALSE	TRUE	FALSE	FALSE	FALSE	FALSE
O75179	ANKRD17	Ankyrin repeat domain-containing protein 17	0	0	0	0	0	2	4	15	6	6	0	0	0	0	0	32682	253310	898070	31851	107200		FALSE	FALSE	FALSE	FALSE	FALSE	FALSE	FALSE	FALSE	FALSE	FALSE	TRUE	FALSE	TRUE	FALSE	FALSE	TRUE	FALSE	FALSE	TRUE	FALSE	TRUE
Q05D32	CTDSPL2	CTD small phosphatase-like protein 2	0	0	0	0	0	1	0	0	0	1	0	0	0	0	0	126790	0	0	0	25030		FALSE	FALSE	FALSE	FALSE	FALSE	FALSE	FALSE	FALSE	FALSE	FALSE	FALSE	FALSE	TRUE	FALSE	FALSE	FALSE	FALSE	FALSE	TRUE	FALSE	TRUE
Q9Y6I4	USP3	Ubiquitin carboxyl-terminal hydrolase 3;Ubiquitin carboxyl-terminal hydrolase	0	0	0	0	0	0	1	0	0	4	0	0	0	0	0	0	32388	0	0	171110		FALSE	FALSE	FALSE	FALSE	FALSE	FALSE	FALSE	FALSE	FALSE	FALSE	FALSE	FALSE	TRUE	FALSE	FALSE	FALSE	FALSE	FALSE	TRUE	FALSE	TRUE
Q71UM5	RPS27L	40S ribosomal protein S27-like;40S ribosomal protein S27	2	3	2	2	0	4	4	3	4	1	174740	1086200	1903170	122710	1408880	15708000	15078000	24373270	1953600	5205280		FALSE	FALSE	FALSE	FALSE	FALSE	FALSE	TRUE	FALSE	FALSE	FALSE	TRUE	FALSE	TRUE	FALSE	FALSE	TRUE	FALSE	FALSE	TRUE	FALSE	TRUE
Q92930	RAB8B	Ras-related protein Rab-8B	1	1	0	1	0	2	1	2	4	1	0	0	0	0	0	134730	106120	0	215030	0		FALSE	FALSE	FALSE	TRUE	FALSE	FALSE	FALSE	FALSE	TRUE	FALSE	TRUE	FALSE	TRUE	FALSE	FALSE	TRUE	FALSE	FALSE	TRUE	FALSE	TRUE
P67812	SEC11A	Signal peptidase complex catalytic subunit SEC11A;Signal peptidase complex catalytic subunit SEC11	2	2	1	1	0	3	2	1	2	0	323780	340880	188270	77418	0	2340600	1810100	833510	232080	0		TRUE	FALSE	FALSE	FALSE	FALSE	TRUE	TRUE	FALSE	FALSE	FALSE	FALSE	FALSE	TRUE	FALSE	FALSE	TRUE	FALSE	TRUE	FALSE	FALSE	FALSE
P54132	BLM	Bloom syndrome protein	0	0	0	1	0	1	2	2	1	1	0	0	0	3449.6	0	46423	39292	66534	17969	86886		FALSE	FALSE	FALSE	FALSE	FALSE	FALSE	FALSE	FALSE	FALSE	FALSE	TRUE	FALSE	TRUE	FALSE	FALSE	TRUE	FALSE	FALSE	TRUE	FALSE	TRUE
O95067	CCNB2	G2/mitotic-specific cyclin-B2	0	0	0	0	0	0	2	2	1	0	0	0	0	0	0	0	52648	393130	15944	0		FALSE	FALSE	FALSE	FALSE	FALSE	TRUE	FALSE	FALSE	FALSE	FALSE	TRUE	FALSE	FALSE	FALSE	FALSE	FALSE	FALSE	FALSE	TRUE	FALSE	TRUE
Q96SB4	SRPK1	SRSF protein kinase 1	0	0	0	0	0	0	0	4	2	5	0	0	0	0	0	0	0	156870	25245	294610		FALSE	FALSE	FALSE	TRUE	FALSE	FALSE	FALSE	FALSE	FALSE	FALSE	TRUE	FALSE	TRUE	FALSE	FALSE	TRUE	FALSE	FALSE	TRUE	FALSE	TRUE
O00161	SNAP23	Synaptosomal-associated protein 23;Synaptosomal-associated protein	0	0	0	0	0	3	0	1	1	1	0	0	0	0	0	1291000	0	352820	54747	365080		FALSE	FALSE	FALSE	TRUE	FALSE	FALSE	FALSE	FALSE	FALSE	FALSE	FALSE	FALSE	FALSE	FALSE	FALSE	TRUE	FALSE	FALSE	TRUE	FALSE	TRUE
Q13421	MSLN	Mesothelin;Megakaryocyte-potentiating factor;Mesothelin, cleaved form	3	0	2	2	1	0	0	0	0	3	175210	0	206420	15826	57393	0	0	0	0	444540		FALSE	TRUE	TRUE	FALSE	FALSE	TRUE	FALSE	FALSE	TRUE	FALSE	FALSE	FALSE	TRUE	FALSE	FALSE	TRUE	FALSE	FALSE	TRUE	TRUE	FALSE
Q9H2V7	SPNS1	Protein spinster homolog 1	0	0	0	0	0	0	0	1	0	0	0	0	0	0	0	0	0	162050	0	0		TRUE	FALSE	FALSE	FALSE	FALSE	TRUE	FALSE	FALSE	TRUE	FALSE	FALSE	FALSE	TRUE	TRUE	FALSE	TRUE	FALSE	TRUE	FALSE	FALSE	FALSE
Q9BQ70	TCF25	Transcription factor 25	0	0	0	0	0	1	1	1	1	1	0	0	0	0	0	161090	80017	210870	31826	0		FALSE	FALSE	FALSE	FALSE	FALSE	FALSE	FALSE	FALSE	FALSE	FALSE	FALSE	FALSE	TRUE	FALSE	FALSE	FALSE	FALSE	FALSE	TRUE	FALSE	TRUE
P13073	COX4I1	Cytochrome c oxidase subunit 4 isoform 1, mitochondrial	0	0	0	0	0	0	0	0	0	1	0	0	0	0	0	0	0	0	0	79139		TRUE	FALSE	FALSE	FALSE	FALSE	FALSE	FALSE	FALSE	FALSE	FALSE	FALSE	FALSE	FALSE	TRUE	TRUE	TRUE	FALSE	TRUE	FALSE	FALSE	FALSE
P08708	RPS17	40S ribosomal protein S17	0	0	1	0	0	2	1	3	3	4	0	227270	328740	0	0	11376000	7742710	5430700	768490	3114300		FALSE	FALSE	FALSE	FALSE	FALSE	FALSE	TRUE	FALSE	FALSE	FALSE	TRUE	FALSE	TRUE	FALSE	FALSE	TRUE	FALSE	FALSE	TRUE	FALSE	TRUE
Q6P996	PDXDC1	Pyridoxal-dependent decarboxylase domain-containing protein 1	0	0	0	1	0	1	0	4	0	1	0	0	0	14717	0	26146	0	551100	0	51590		FALSE	FALSE	FALSE	FALSE	FALSE	TRUE	FALSE	FALSE	TRUE	FALSE	FALSE	FALSE	FALSE	FALSE	FALSE	TRUE	FALSE	FALSE	TRUE	FALSE	TRUE
Q99547	MPHOSPH6	M-phase phosphoprotein 6	0	0	0	0	0	0	0	2	0	0	0	0	0	0	0	0	0	872730	0	0		FALSE	FALSE	FALSE	FALSE	FALSE	FALSE	FALSE	FALSE	FALSE	FALSE	TRUE	FALSE	TRUE	FALSE	FALSE	TRUE	FALSE	FALSE	TRUE	FALSE	TRUE
Q9Y3D0	FAM96B	Mitotic spindle-associated MMXD complex subunit MIP18	0	0	0	0	0	1	0	1	1	2	0	0	0	0	0	494910	0	1146000	131810	1491100		FALSE	FALSE	FALSE	FALSE	FALSE	FALSE	FALSE	FALSE	FALSE	FALSE	TRUE	TRUE	TRUE	FALSE	FALSE	TRUE	FALSE	FALSE	TRUE	FALSE	TRUE
Q9NXG2	THUMPD1	THUMP domain-containing protein 1	0	0	0	0	0	0	0	0	0	1	0	0	0	0	0	0	0	0	0	52250		FALSE	FALSE	FALSE	FALSE	FALSE	FALSE	FALSE	FALSE	FALSE	FALSE	TRUE	FALSE	FALSE	FALSE	FALSE	FALSE	FALSE	FALSE	TRUE	FALSE	TRUE
P20674	COX5A	Cytochrome c oxidase subunit 5A, mitochondrial	0	0	1	1	0	1	0	1	1	0	0	0	321450	25145	0	292410	0	337430	51462	0		FALSE	FALSE	FALSE	FALSE	FALSE	FALSE	FALSE	FALSE	FALSE	FALSE	FALSE	FALSE	FALSE	TRUE	TRUE	TRUE	FALSE	FALSE	TRUE	FALSE	TRUE
P35637	FUS	RNA-binding protein FUS	0	0	0	0	0	3	1	2	2	5	0	0	0	0	0	1290500	150510	2175100	294950	8495300		FALSE	FALSE	FALSE	FALSE	FALSE	FALSE	FALSE	FALSE	FALSE	FALSE	FALSE	FALSE	TRUE	FALSE	FALSE	TRUE	FALSE	FALSE	TRUE	FALSE	TRUE
O96000	NDUFB10	NADH dehydrogenase [ubiquinone] 1 beta subcomplex subunit 10	0	0	1	0	0	2	2	2	0	0	0	0	175550	0	0	1504100	664430	1872600	0	0		FALSE	FALSE	FALSE	FALSE	FALSE	FALSE	FALSE	FALSE	FALSE	FALSE	FALSE	FALSE	FALSE	TRUE	TRUE	TRUE	FALSE	FALSE	TRUE	FALSE	TRUE
Q9UGJ1	TUBGCP4	Gamma-tubulin complex component 4	0	0	0	0	0	0	0	2	0	0	0	0	0	0	0	0	0	367870	0	0		FALSE	FALSE	FALSE	FALSE	FALSE	FALSE	FALSE	FALSE	FALSE	FALSE	TRUE	TRUE	FALSE	FALSE	FALSE	TRUE	FALSE	FALSE	TRUE	FALSE	TRUE
O95273	CCNDBP1	Cyclin-D1-binding protein 1	0	0	0	0	0	1	0	0	0	1	0	0	0	0	0	65740	0	0	0	55002		FALSE	FALSE	FALSE	FALSE	FALSE	FALSE	FALSE	FALSE	FALSE	FALSE	TRUE	FALSE	TRUE	FALSE	FALSE	TRUE	FALSE	FALSE	TRUE	FALSE	TRUE
Q14807	KIF22	Kinesin-like protein KIF22;Kinesin-like protein	0	0	1	0	0	1	1	6	1	0	0	0	50151	0	0	48816	61247	822230	8559.4	0		FALSE	FALSE	FALSE	FALSE	FALSE	FALSE	FALSE	FALSE	FALSE	FALSE	TRUE	TRUE	TRUE	FALSE	FALSE	FALSE	FALSE	FALSE	TRUE	FALSE	TRUE
Q9BWH6	RPAP1	RNA polymerase II-associated protein 1	0	0	1	0	0	1	1	9	0	0	0	0	11416	0	0	111090	96227	888630	0	0		FALSE	FALSE	FALSE	FALSE	FALSE	FALSE	FALSE	FALSE	FALSE	FALSE	TRUE	FALSE	TRUE	FALSE	FALSE	TRUE	FALSE	FALSE	TRUE	FALSE	TRUE
Q9UKV5	AMFR	E3 ubiquitin-protein ligase AMFR	0	0	0	0	0	0	0	1	1	0	0	0	0	0	0	0	0	163670	20366	0		TRUE	FALSE	FALSE	FALSE	FALSE	TRUE	TRUE	FALSE	FALSE	FALSE	FALSE	FALSE	FALSE	FALSE	FALSE	FALSE	FALSE	TRUE	FALSE	FALSE	FALSE
Q9Y4R8	TELO2	Telomere length regulation protein TEL2 homolog	0	0	0	0	0	1	2	1	2	0	0	0	0	0	0	29272	97990	51391	16404	0		FALSE	FALSE	FALSE	FALSE	FALSE	FALSE	FALSE	FALSE	FALSE	FALSE	TRUE	FALSE	TRUE	FALSE	FALSE	TRUE	FALSE	FALSE	TRUE	FALSE	TRUE
Q9NXV2	KCTD5	BTB/POZ domain-containing protein KCTD5	0	0	0	0	0	0	0	0	1	0	0	0	0	0	0	0	0	0	19928	0		FALSE	FALSE	FALSE	FALSE	FALSE	FALSE	FALSE	FALSE	FALSE	FALSE	TRUE	FALSE	TRUE	FALSE	FALSE	TRUE	FALSE	FALSE	TRUE	FALSE	TRUE
Q9Y5N6	ORC6	Origin recognition complex subunit 6	0	0	0	0	0	0	0	2	0	1	0	0	0	0	0	0	0	125360	0	66937		FALSE	FALSE	FALSE	FALSE	FALSE	FALSE	FALSE	FALSE	FALSE	FALSE	FALSE	FALSE	TRUE	FALSE	FALSE	FALSE	FALSE	FALSE	TRUE	FALSE	TRUE
Q6FI81	CIAPIN1	Anamorsin	0	0	0	0	0	1	0	1	1	3	0	0	0	0	0	93323	0	397820	36409	688520		FALSE	FALSE	FALSE	FALSE	FALSE	FALSE	FALSE	FALSE	FALSE	FALSE	TRUE	FALSE	TRUE	TRUE	FALSE	TRUE	FALSE	FALSE	TRUE	FALSE	TRUE
P60510	PPP4C	Serine/threonine-protein phosphatase 4 catalytic subunit;Serine/threonine-protein phosphatase	0	0	0	0	0	0	0	0	2	1	0	0	0	0	0	0	0	0	27478	66052		FALSE	FALSE	FALSE	TRUE	FALSE	FALSE	FALSE	FALSE	FALSE	FALSE	TRUE	TRUE	TRUE	FALSE	FALSE	TRUE	FALSE	FALSE	TRUE	FALSE	TRUE
Q8NEZ5	FBXO22	F-box only protein 22	0	0	0	0	0	1	0	1	2	2	0	0	0	0	0	183810	0	205290	69615	380200		FALSE	FALSE	FALSE	FALSE	FALSE	FALSE	TRUE	FALSE	FALSE	FALSE	TRUE	FALSE	FALSE	FALSE	FALSE	TRUE	FALSE	FALSE	TRUE	FALSE	TRUE
Q86UW8	HAPLN4	Hyaluronan and proteoglycan link protein 4;Hyaluronan and proteoglycan link protein 3	0	0	0	0	0	0	0	0	0	1	0	0	0	0	0	0	0	0	0	212840		FALSE	TRUE	FALSE	FALSE	FALSE	FALSE	FALSE	FALSE	FALSE	FALSE	FALSE	FALSE	FALSE	FALSE	FALSE	TRUE	FALSE	FALSE	TRUE	TRUE	FALSE
H3BU53	MGA		0	0	0	0	0	0	1	0	0	0	0	0	0	0	0	0	25474	0	0	0		FALSE	FALSE	FALSE	FALSE	FALSE	FALSE	FALSE	FALSE	FALSE	FALSE	TRUE	FALSE	TRUE	FALSE	FALSE	TRUE	FALSE	FALSE	TRUE	FALSE	TRUE
Q9ULX3	NOB1	RNA-binding protein NOB1	0	0	0	0	0	2	3	1	1	1	0	0	0	0	0	194260	395810	194140	22816	74176		FALSE	FALSE	FALSE	FALSE	FALSE	FALSE	FALSE	FALSE	FALSE	FALSE	TRUE	FALSE	TRUE	FALSE	FALSE	TRUE	FALSE	FALSE	TRUE	FALSE	TRUE
O43169	CYB5B	Cytochrome b5 type B	0	0	0	0	0	4	0	0	1	4	0	0	0	0	0	3352200	0	0	112700	3262800		TRUE	FALSE	FALSE	FALSE	FALSE	FALSE	TRUE	FALSE	FALSE	FALSE	FALSE	FALSE	FALSE	TRUE	TRUE	TRUE	FALSE	TRUE	FALSE	FALSE	FALSE
Q7L2E3	DHX30	Putative ATP-dependent RNA helicase DHX30	0	1	3	0	2	9	16	9	6	4	0	11754	33892	0	10636	521570	719670	738110	46607	63805		FALSE	FALSE	FALSE	FALSE	FALSE	FALSE	FALSE	FALSE	FALSE	FALSE	TRUE	FALSE	TRUE	TRUE	FALSE	TRUE	FALSE	FALSE	TRUE	FALSE	TRUE
O94856-9	NFASC	Neurofascin	10	3	10	7	6	3	0	3	1	14	489120	51743	1769300	110850	220620	138170	0	385650	37713	1684300		TRUE	FALSE	TRUE	FALSE	FALSE	FALSE	FALSE	FALSE	FALSE	FALSE	FALSE	FALSE	FALSE	FALSE	FALSE	TRUE	TRUE	FALSE	FALSE	FALSE	FALSE
Q9BVL2	NUPL1	Nucleoporin p58/p45	0	0	0	0	0	0	1	1	0	1	0	0	0	0	0	0	83272	331730	0	0		FALSE	FALSE	FALSE	FALSE	FALSE	FALSE	FALSE	FALSE	FALSE	FALSE	TRUE	FALSE	TRUE	FALSE	FALSE	TRUE	FALSE	FALSE	TRUE	FALSE	TRUE
Q9NZC9	SMARCAL1	SWI/SNF-related matrix-associated actin-dependent regulator of chromatin subfamily A-like protein 1	0	0	0	0	0	0	0	1	0	0	0	0	0	0	0	0	0	59588	0	0		FALSE	FALSE	FALSE	FALSE	FALSE	FALSE	FALSE	FALSE	FALSE	FALSE	FALSE	FALSE	TRUE	FALSE	FALSE	TRUE	FALSE	FALSE	TRUE	FALSE	TRUE
Q6NUM9	RETSAT	All-trans-retinol 13,14-reductase	0	0	0	0	0	0	0	1	1	0	0	0	0	0	0	0	0	156660	6106.5	0		FALSE	FALSE	FALSE	FALSE	FALSE	FALSE	TRUE	FALSE	FALSE	FALSE	FALSE	FALSE	TRUE	FALSE	FALSE	TRUE	FALSE	FALSE	TRUE	FALSE	TRUE
H7BZJ3	PDIA3		0	0	0	2	0	5	0	6	7	6	0	0	0	0	0	2958300	0	3185000	457430	2399900		FALSE	FALSE	FALSE	FALSE	FALSE	FALSE	TRUE	FALSE	FALSE	FALSE	FALSE	FALSE	FALSE	FALSE	FALSE	TRUE	FALSE	FALSE	TRUE	FALSE	TRUE
O75312	ZPR1	Zinc finger protein ZPR1	0	0	0	0	0	1	1	3	4	4	0	0	0	0	0	47907	22038	326270	34518	220290		FALSE	FALSE	FALSE	FALSE	FALSE	FALSE	FALSE	FALSE	TRUE	FALSE	TRUE	FALSE	TRUE	FALSE	FALSE	TRUE	FALSE	FALSE	TRUE	FALSE	TRUE
O00422	SAP18	Histone deacetylase complex subunit SAP18	0	0	0	0	0	1	1	0	0	1	0	0	0	0	0	20612	203520	0	0	118370		FALSE	FALSE	FALSE	FALSE	FALSE	FALSE	FALSE	FALSE	FALSE	FALSE	TRUE	FALSE	TRUE	FALSE	FALSE	TRUE	FALSE	FALSE	TRUE	FALSE	TRUE
Q9BV44	THUMPD3	THUMP domain-containing protein 3	0	0	0	0	0	1	0	1	0	1	0	0	0	0	0	90340	0	55583	0	86495		FALSE	FALSE	FALSE	FALSE	FALSE	FALSE	FALSE	FALSE	FALSE	FALSE	TRUE	FALSE	TRUE	FALSE	FALSE	TRUE	FALSE	FALSE	TRUE	FALSE	TRUE
H7C215	RTN4R	Reticulon-4 receptor	1	0	2	0	1	0	0	0	0	0	11578	0	115890	0	86716	0	0	0	0	0		FALSE	FALSE	TRUE	FALSE	FALSE	FALSE	FALSE	FALSE	FALSE	FALSE	FALSE	FALSE	FALSE	FALSE	FALSE	TRUE	FALSE	FALSE	TRUE	FALSE	TRUE
P04049	RAF1	RAF proto-oncogene serine/threonine-protein kinase	0	0	0	0	0	1	1	2	1	0	0	0	0	0	0	0	0	138930	10828	0		FALSE	FALSE	FALSE	TRUE	FALSE	FALSE	FALSE	FALSE	FALSE	FALSE	TRUE	FALSE	TRUE	TRUE	FALSE	TRUE	FALSE	FALSE	TRUE	FALSE	TRUE
Q5VZL5	ZMYM4	Zinc finger MYM-type protein 4	0	0	0	0	0	0	1	3	0	0	0	0	0	0	0	0	0	138190	0	0		FALSE	FALSE	FALSE	FALSE	FALSE	FALSE	FALSE	FALSE	FALSE	FALSE	TRUE	FALSE	TRUE	FALSE	FALSE	TRUE	FALSE	FALSE	TRUE	FALSE	TRUE
Q6BDS2	UHRF1BP1	UHRF1-binding protein 1	0	0	0	0	0	1	1	2	0	1	0	0	0	0	0	8249.9	5522.1	37268	0	4767.1		FALSE	FALSE	FALSE	FALSE	FALSE	FALSE	FALSE	FALSE	FALSE	FALSE	TRUE	FALSE	TRUE	FALSE	FALSE	FALSE	FALSE	FALSE	TRUE	FALSE	TRUE
O60568	PLOD3	Procollagen-lysine,2-oxoglutarate 5-dioxygenase 3	0	0	0	0	0	0	0	0	0	0	0	0	0	0	0	0	0	0	0	0		FALSE	TRUE	FALSE	FALSE	FALSE	FALSE	TRUE	FALSE	FALSE	FALSE	FALSE	FALSE	FALSE	FALSE	FALSE	TRUE	FALSE	FALSE	TRUE	TRUE	FALSE
Q9Y2G3	ATP11B	Probable phospholipid-transporting ATPase IF;Phospholipid-transporting ATPase	0	0	0	0	0	1	0	1	0	0	0	0	0	0	0	237570	0	19181	0	0		TRUE	FALSE	TRUE	FALSE	TRUE	TRUE	TRUE	FALSE	FALSE	FALSE	FALSE	FALSE	FALSE	FALSE	FALSE	TRUE	TRUE	FALSE	FALSE	FALSE	FALSE
O15394	NCAM2	Neural cell adhesion molecule 2	0	0	0	0	0	0	0	0	0	0	0	0	0	0	0	0	0	0	0	0		TRUE	FALSE	TRUE	FALSE	FALSE	FALSE	FALSE	FALSE	FALSE	FALSE	FALSE	FALSE	TRUE	FALSE	FALSE	TRUE	TRUE	FALSE	FALSE	FALSE	FALSE
Q96QD9	FYTTD1	UAP56-interacting factor	0	0	0	0	0	0	1	0	0	0	0	0	0	0	0	0	29393	0	0	0		FALSE	FALSE	FALSE	FALSE	FALSE	FALSE	FALSE	FALSE	FALSE	FALSE	FALSE	FALSE	TRUE	FALSE	FALSE	FALSE	FALSE	FALSE	TRUE	FALSE	TRUE
Q9BSJ5	C17orf80	Uncharacterized protein C17orf80	0	0	0	0	0	1	1	2	0	0	0	0	0	0	0	28736	34230	156050	0	0		TRUE	FALSE	TRUE	FALSE	FALSE	FALSE	FALSE	FALSE	TRUE	FALSE	FALSE	FALSE	TRUE	FALSE	FALSE	TRUE	TRUE	FALSE	FALSE	FALSE	FALSE
P46459	NSF	Vesicle-fusing ATPase	0	0	3	0	0	9	9	12	12	8	0	0	119510	0	0	992960	988820	2265000	233840	517290		FALSE	FALSE	FALSE	FALSE	FALSE	TRUE	FALSE	FALSE	FALSE	FALSE	TRUE	FALSE	FALSE	FALSE	FALSE	TRUE	FALSE	FALSE	TRUE	FALSE	TRUE
O75352	MPDU1	Mannose-P-dolichol utilization defect 1 protein	0	0	0	0	0	1	1	0	0	0	0	0	0	0	0	673460	423000	0	0	0		TRUE	FALSE	FALSE	FALSE	FALSE	FALSE	TRUE	FALSE	FALSE	FALSE	FALSE	FALSE	FALSE	TRUE	TRUE	TRUE	FALSE	TRUE	FALSE	FALSE	FALSE
Q02978	SLC25A11	Mitochondrial 2-oxoglutarate/malate carrier protein	1	1	2	1	0	1	2	3	1	0	31014	27298	96039	10030	25962	206360	288940	1322700	49808	129936		TRUE	FALSE	FALSE	FALSE	FALSE	FALSE	FALSE	FALSE	FALSE	FALSE	FALSE	FALSE	FALSE	TRUE	TRUE	TRUE	FALSE	TRUE	FALSE	FALSE	FALSE
Q8TE02	ELP5	Elongator complex protein 5	0	0	0	0	0	1	1	1	1	1	0	0	0	0	0	482320	137140	225060	47934	58227		FALSE	FALSE	FALSE	FALSE	FALSE	FALSE	FALSE	FALSE	FALSE	FALSE	TRUE	FALSE	TRUE	FALSE	FALSE	FALSE	FALSE	FALSE	TRUE	FALSE	TRUE
Q2NL82	TSR1	Pre-rRNA-processing protein TSR1 homolog	0	0	0	1	0	0	0	0	1	0	0	0	0	6833.2	0	0	0	0	25255	0		FALSE	FALSE	FALSE	FALSE	FALSE	FALSE	FALSE	FALSE	FALSE	FALSE	FALSE	FALSE	TRUE	FALSE	FALSE	TRUE	FALSE	FALSE	TRUE	FALSE	TRUE
Q9GZP9	DERL2	Derlin-2	0	0	0	0	0	0	0	1	0	0	0	0	0	0	0	0	0	3025000	0	0		TRUE	FALSE	FALSE	FALSE	FALSE	FALSE	TRUE	FALSE	FALSE	FALSE	FALSE	FALSE	FALSE	FALSE	FALSE	TRUE	FALSE	TRUE	FALSE	FALSE	FALSE
Q96CP2	FLYWCH2	FLYWCH family member 2	0	0	0	0	0	1	0	1	0	3	0	0	0	0	0	59045	0	59835	0	274150		FALSE	FALSE	FALSE	FALSE	FALSE	FALSE	FALSE	FALSE	FALSE	FALSE	FALSE	FALSE	TRUE	FALSE	FALSE	TRUE	FALSE	FALSE	TRUE	FALSE	TRUE
P57678	GEMIN4	Gem-associated protein 4	0	0	0	0	0	0	1	3	0	0	0	0	0	0	0	0	37842	271430	0	0		FALSE	FALSE	FALSE	FALSE	FALSE	FALSE	FALSE	FALSE	FALSE	FALSE	TRUE	FALSE	TRUE	FALSE	FALSE	TRUE	FALSE	FALSE	TRUE	FALSE	TRUE
Q9UIC8	LCMT1	Leucine carboxyl methyltransferase 1	0	0	0	0	0	1	0	0	0	0	0	0	0	0	0	37601	0	0	0	0		FALSE	FALSE	FALSE	FALSE	FALSE	FALSE	FALSE	FALSE	FALSE	FALSE	TRUE	FALSE	TRUE	FALSE	FALSE	TRUE	FALSE	FALSE	TRUE	FALSE	TRUE
Q9Y3C7	MED31	Mediator of RNA polymerase II transcription subunit 31	0	0	0	0	0	0	0	1	0	0	0	0	0	0	0	0	0	405160	0	0		FALSE	FALSE	FALSE	FALSE	FALSE	FALSE	FALSE	FALSE	FALSE	FALSE	FALSE	FALSE	TRUE	FALSE	FALSE	TRUE	FALSE	FALSE	TRUE	FALSE	TRUE
P33527	ABCC1	Multidrug resistance-associated protein 1	1	1	10	4	6	0	0	0	0	0	34643	11152	481240	19672	197530	0	0	0	0	0		TRUE	FALSE	TRUE	FALSE	FALSE	FALSE	FALSE	FALSE	FALSE	FALSE	FALSE	FALSE	FALSE	FALSE	FALSE	TRUE	TRUE	FALSE	FALSE	FALSE	FALSE
Q9Y2K7	KDM2A	Lysine-specific demethylase 2A	0	0	1	1	0	5	4	5	5	2	0	0	9489	1888.2	0	182030	139660	390390	51785	63299		FALSE	FALSE	FALSE	FALSE	FALSE	FALSE	FALSE	FALSE	FALSE	FALSE	FALSE	FALSE	TRUE	FALSE	FALSE	TRUE	FALSE	FALSE	TRUE	FALSE	TRUE
Q92785	DPF2	Zinc finger protein ubi-d4	0	0	0	0	0	2	0	4	0	3	0	0	0	0	0	445410	0	724110	0	258110		FALSE	FALSE	FALSE	FALSE	FALSE	FALSE	FALSE	FALSE	FALSE	FALSE	TRUE	FALSE	TRUE	FALSE	FALSE	TRUE	FALSE	FALSE	TRUE	FALSE	TRUE
P01130	LDLR	Low-density lipoprotein receptor	4	2	6	6	1	2	0	0	1	1	327320	59105	618270	66390	0	122890	0	0	37048	42209		TRUE	FALSE	TRUE	FALSE	TRUE	TRUE	FALSE	TRUE	FALSE	FALSE	FALSE	FALSE	FALSE	FALSE	FALSE	TRUE	TRUE	FALSE	FALSE	FALSE	FALSE
Q5VYK3	ECM29	Proteasome-associated protein ECM29 homolog	0	0	0	0	0	18	19	21	12	8	0	0	0	0	0	831130	889040	1933300	144700	241160		FALSE	FALSE	FALSE	FALSE	TRUE	TRUE	TRUE	FALSE	TRUE	FALSE	TRUE	TRUE	TRUE	FALSE	FALSE	TRUE	FALSE	FALSE	TRUE	FALSE	TRUE
P68402	PAFAH1B2	Platelet-activating factor acetylhydrolase IB subunit beta	0	0	0	0	0	1	0	1	0	1	0	0	0	0	0	419120	0	217660	0	210970		FALSE	FALSE	FALSE	TRUE	FALSE	FALSE	FALSE	FALSE	FALSE	FALSE	TRUE	FALSE	TRUE	FALSE	FALSE	TRUE	FALSE	FALSE	TRUE	FALSE	TRUE
Q6NW40	RGMB	RGM domain family member B	1	0	0	1	0	0	0	0	0	0	65615	0	0	21689	0	0	0	0	0	0		FALSE	FALSE	TRUE	FALSE	FALSE	FALSE	FALSE	FALSE	FALSE	FALSE	FALSE	FALSE	TRUE	FALSE	FALSE	TRUE	FALSE	FALSE	TRUE	FALSE	TRUE
Q13683	ITGA7	Integrin alpha-7;Integrin alpha-7 heavy chain;Integrin alpha-7 light chain;Integrin alpha-7 70 kDa form	7	1	6	4	1	0	0	1	0	1	239480	23030	722920	23173	30232	0	0	25350	0	16082		TRUE	FALSE	TRUE	FALSE	FALSE	FALSE	FALSE	FALSE	TRUE	FALSE	FALSE	FALSE	TRUE	FALSE	FALSE	TRUE	TRUE	FALSE	FALSE	FALSE	FALSE
Q9BRL6	SRSF8	Serine/arginine-rich splicing factor 8;Serine/arginine-rich splicing factor 2	0	0	0	0	1	0	0	0	0	2	0	0	100942	0	101480	0	0	0	0	911530		FALSE	FALSE	FALSE	FALSE	FALSE	FALSE	FALSE	FALSE	FALSE	FALSE	TRUE	FALSE	TRUE	FALSE	FALSE	TRUE	FALSE	FALSE	TRUE	FALSE	TRUE
J3KPD3	RBM7	RNA-binding protein 7	0	0	0	0	0	0	0	3	0	0	0	0	0	0	0	0	0	1612300	0	0		FALSE	FALSE	FALSE	FALSE	FALSE	FALSE	FALSE	FALSE	FALSE	FALSE	FALSE	FALSE	TRUE	FALSE	FALSE	FALSE	FALSE	FALSE	TRUE	FALSE	TRUE
Q8WUI4	HDAC7	Histone deacetylase 7;Histone deacetylase	0	0	0	0	0	3	2	5	3	2	0	0	0	0	0	190100	158510	983280	34847	123430		FALSE	FALSE	FALSE	FALSE	FALSE	FALSE	FALSE	FALSE	FALSE	FALSE	TRUE	FALSE	TRUE	FALSE	FALSE	TRUE	FALSE	FALSE	TRUE	FALSE	TRUE
O95232	LUC7L3	Luc7-like protein 3	0	0	0	0	0	1	0	2	4	4	0	0	0	0	0	20300	0	109990	132030	614960		FALSE	FALSE	FALSE	FALSE	FALSE	FALSE	FALSE	FALSE	FALSE	FALSE	FALSE	FALSE	TRUE	FALSE	FALSE	TRUE	FALSE	FALSE	TRUE	FALSE	TRUE
P22455	FGFR4	Fibroblast growth factor receptor 4;Receptor protein-tyrosine kinase	0	0	1	0	0	0	0	0	0	0	0	0	17869	0	0	0	0	0	0	0		TRUE	TRUE	TRUE	FALSE	TRUE	FALSE	TRUE	FALSE	FALSE	FALSE	FALSE	FALSE	FALSE	FALSE	FALSE	TRUE	TRUE	FALSE	FALSE	FALSE	FALSE
P04075	ALDOA	Fructose-bisphosphate aldolase A;Fructose-bisphosphate aldolase	0	0	1	0	1	5	0	7	4	13	98310	49959	32467	0	129715	2773980	358070	2822491	154222	4493005		FALSE	FALSE	FALSE	FALSE	FALSE	FALSE	TRUE	FALSE	FALSE	FALSE	TRUE	FALSE	FALSE	FALSE	FALSE	TRUE	FALSE	FALSE	TRUE	FALSE	TRUE
Q9H4I3	TRABD	TraB domain-containing protein	0	1	1	0	0	2	1	1	1	2	0	7988.3	21862	0	0	127680	120590	190130	25365	100530		FALSE	FALSE	FALSE	FALSE	FALSE	FALSE	FALSE	FALSE	FALSE	FALSE	FALSE	FALSE	TRUE	TRUE	FALSE	TRUE	FALSE	FALSE	TRUE	FALSE	TRUE
Q9NTK5	OLA1	Obg-like ATPase 1	0	0	0	2	0	5	1	2	8	8	0	0	0	78596	0	1083500	41511	423940	743430	1604300		FALSE	FALSE	FALSE	FALSE	FALSE	FALSE	FALSE	FALSE	FALSE	FALSE	TRUE	FALSE	TRUE	FALSE	FALSE	TRUE	FALSE	FALSE	TRUE	FALSE	TRUE
Q9H9Q2	COPS7B	COP9 signalosome complex subunit 7b	0	0	0	0	0	2	2	0	0	0	0	0	0	0	0	271640	64306	0	0	0		FALSE	FALSE	FALSE	FALSE	FALSE	FALSE	FALSE	FALSE	FALSE	FALSE	TRUE	FALSE	TRUE	FALSE	FALSE	TRUE	FALSE	FALSE	TRUE	FALSE	TRUE
Q9Y3E5	PTRH2	Peptidyl-tRNA hydrolase 2, mitochondrial	0	0	0	0	0	1	0	1	2	0	0	0	0	0	0	399010	0	386360	204210	0		FALSE	FALSE	FALSE	FALSE	FALSE	FALSE	FALSE	FALSE	FALSE	FALSE	FALSE	FALSE	FALSE	TRUE	FALSE	TRUE	FALSE	FALSE	TRUE	FALSE	TRUE
Q9BX79	STRA6	Stimulated by retinoic acid gene 6 protein homolog	2	0	4	4	0	0	0	1	1	0	135290	0	412560	96541	0	0	0	83171	10608	0		TRUE	FALSE	TRUE	FALSE	FALSE	FALSE	FALSE	FALSE	FALSE	FALSE	FALSE	FALSE	FALSE	FALSE	FALSE	TRUE	TRUE	FALSE	FALSE	FALSE	FALSE
Q9BQE5	APOL2	Apolipoprotein L2	0	0	0	0	0	1	0	0	0	0	0	0	0	0	0	63900	0	0	0	0		FALSE	FALSE	FALSE	FALSE	FALSE	FALSE	FALSE	FALSE	FALSE	FALSE	TRUE	FALSE	FALSE	FALSE	FALSE	TRUE	FALSE	FALSE	TRUE	FALSE	TRUE
J3KQX4	EMP1	Epithelial membrane protein 1	0	0	0	1	0	0	0	0	0	0	0	0	0	264650	0	0	0	0	0	0		TRUE	FALSE	FALSE	FALSE	FALSE	FALSE	FALSE	FALSE	FALSE	FALSE	FALSE	FALSE	TRUE	FALSE	FALSE	FALSE	FALSE	TRUE	FALSE	FALSE	FALSE
Q96FW1	OTUB1	Ubiquitin thioesterase OTUB1	0	0	0	0	0	8	8	5	8	10	0	0	0	0	0	4511900	3959800	5006200	743680	3848400		FALSE	FALSE	FALSE	FALSE	FALSE	FALSE	FALSE	FALSE	FALSE	FALSE	TRUE	FALSE	TRUE	FALSE	FALSE	TRUE	FALSE	FALSE	TRUE	FALSE	TRUE
P49848	TAF6	Transcription initiation factor TFIID subunit 6	0	0	0	0	0	1	1	1	1	1	0	0	0	0	0	20066	0	30004	4638.8	13406		FALSE	FALSE	FALSE	FALSE	FALSE	FALSE	FALSE	FALSE	FALSE	FALSE	TRUE	FALSE	TRUE	FALSE	FALSE	TRUE	FALSE	FALSE	TRUE	FALSE	TRUE
Q9BTW9	TBCD	Tubulin-specific chaperone D	0	0	1	1	0	8	7	11	11	3	0	0	24716	1801.8	0	612970	349050	1858600	189360	73784		FALSE	FALSE	FALSE	FALSE	FALSE	FALSE	FALSE	FALSE	FALSE	FALSE	FALSE	FALSE	FALSE	FALSE	FALSE	TRUE	FALSE	FALSE	TRUE	FALSE	TRUE
Q96QA5	GSDMA	Gasdermin-A	0	2	1	0	0	0	0	0	0	0	141970	556560	65790	0	0	0	472910	0	29030	0		TRUE	FALSE	TRUE	FALSE	FALSE	FALSE	FALSE	FALSE	FALSE	FALSE	FALSE	FALSE	TRUE	FALSE	FALSE	TRUE	TRUE	FALSE	FALSE	FALSE	FALSE
Q7Z4W1	DCXR	L-xylulose reductase	0	0	0	0	0	2	1	1	0	1	0	0	0	0	0	96980	115570	171030	0	81303		FALSE	FALSE	FALSE	FALSE	FALSE	FALSE	FALSE	FALSE	FALSE	FALSE	FALSE	FALSE	TRUE	FALSE	FALSE	TRUE	FALSE	FALSE	TRUE	FALSE	TRUE
P17844	DDX5	Probable ATP-dependent RNA helicase DDX5	6	6	3	7	1	12	15	9	15	19	593210	768920	939570	193640	61414	8545050	8352420	6421870	1009550	5293158		FALSE	FALSE	FALSE	FALSE	FALSE	FALSE	FALSE	FALSE	FALSE	FALSE	TRUE	FALSE	TRUE	FALSE	FALSE	TRUE	FALSE	FALSE	TRUE	FALSE	TRUE
P52565	ARHGDIA	Rho GDP-dissociation inhibitor 1	0	0	0	0	0	2	0	0	2	2	0	0	0	0	0	811820	0	0	263230	842480		FALSE	FALSE	FALSE	FALSE	FALSE	FALSE	FALSE	FALSE	FALSE	FALSE	TRUE	FALSE	FALSE	FALSE	TRUE	TRUE	FALSE	FALSE	TRUE	FALSE	TRUE
Q07955	SRSF1	Serine/arginine-rich splicing factor 1	0	0	0	0	0	0	0	0	0	3	0	0	0	0	0	0	0	0	0	817520		FALSE	FALSE	FALSE	FALSE	FALSE	FALSE	FALSE	FALSE	FALSE	FALSE	TRUE	FALSE	TRUE	FALSE	FALSE	TRUE	FALSE	FALSE	TRUE	FALSE	TRUE
Q8IWX8	CHERP	Calcium homeostasis endoplasmic reticulum protein	0	0	0	0	0	2	2	3	4	0	0	0	0	0	0	108940	95271	518320	80434	0		FALSE	FALSE	FALSE	FALSE	FALSE	FALSE	TRUE	FALSE	FALSE	FALSE	TRUE	FALSE	TRUE	FALSE	FALSE	TRUE	FALSE	FALSE	TRUE	FALSE	TRUE
Q96HE9	PRR11	Proline-rich protein 11	0	0	0	0	0	0	0	0	0	0	0	0	0	0	0	0	0	0	0	0		FALSE	FALSE	FALSE	FALSE	FALSE	FALSE	TRUE	FALSE	FALSE	FALSE	TRUE	FALSE	TRUE	FALSE	FALSE	FALSE	FALSE	FALSE	TRUE	FALSE	TRUE
P14678	SNRPB	Small nuclear ribonucleoprotein-associated proteins B and B;Small nuclear ribonucleoprotein-associated protein N	4	0	1	1	0	1	1	1	0	2	376550	67258	184830	26566	0	414920	484040	276160	0	459190		FALSE	FALSE	FALSE	FALSE	FALSE	FALSE	FALSE	FALSE	FALSE	FALSE	TRUE	FALSE	TRUE	FALSE	FALSE	TRUE	FALSE	FALSE	TRUE	FALSE	TRUE
Q86UE8	TLK2	Serine/threonine-protein kinase tousled-like 2	0	0	0	0	0	2	2	1	1	3	0	0	0	0	0	60149	51202	105560	6322.8	89334		FALSE	FALSE	FALSE	FALSE	FALSE	FALSE	FALSE	FALSE	FALSE	FALSE	TRUE	TRUE	TRUE	FALSE	FALSE	TRUE	FALSE	FALSE	TRUE	FALSE	TRUE
Q9Y2R9	MRPS7	28S ribosomal protein S7, mitochondrial	0	0	0	0	0	5	2	1	1	1	0	0	0	0	0	1797700	901940	1074722	57952	147420		FALSE	FALSE	FALSE	FALSE	FALSE	FALSE	FALSE	FALSE	FALSE	FALSE	FALSE	FALSE	FALSE	TRUE	FALSE	TRUE	FALSE	FALSE	TRUE	FALSE	TRUE
O94762	RECQL5	ATP-dependent DNA helicase Q5	0	0	0	0	0	1	0	1	0	1	0	0	0	0	0	14335	0	21871	0	9580.4		FALSE	FALSE	FALSE	FALSE	FALSE	FALSE	FALSE	FALSE	FALSE	FALSE	TRUE	FALSE	TRUE	FALSE	FALSE	FALSE	FALSE	FALSE	TRUE	FALSE	TRUE
Q07020	RPL18	60S ribosomal protein L18	3	1	3	2	0	4	3	6	4	0	3880460	4296110	23289200	918170	4634100	39831660	69687910	124108200	5040570	11647400		FALSE	FALSE	FALSE	FALSE	FALSE	FALSE	TRUE	FALSE	FALSE	FALSE	TRUE	FALSE	TRUE	FALSE	FALSE	TRUE	FALSE	FALSE	TRUE	FALSE	TRUE
Q9BT23	LIMD2	LIM domain-containing protein 2	0	0	0	0	0	2	1	0	0	0	0	0	0	0	0	300780	44047	0	0	0		FALSE	FALSE	FALSE	FALSE	FALSE	FALSE	FALSE	FALSE	FALSE	FALSE	TRUE	FALSE	TRUE	FALSE	FALSE	TRUE	FALSE	FALSE	TRUE	FALSE	TRUE
Q15022	SUZ12	Polycomb protein SUZ12	0	0	0	0	0	1	3	1	2	2	0	0	0	0	0	32882	157300	188200	18924	74954		FALSE	FALSE	FALSE	FALSE	FALSE	FALSE	FALSE	FALSE	FALSE	FALSE	FALSE	FALSE	TRUE	FALSE	FALSE	TRUE	FALSE	FALSE	TRUE	FALSE	TRUE
Q9UM00	TMCO1	Transmembrane and coiled-coil domain-containing protein 1	1	0	0	0	0	2	1	0	2	1	0	0	0	0	0	1930600	659080	0	171150	181780		TRUE	FALSE	FALSE	FALSE	FALSE	TRUE	TRUE	FALSE	FALSE	FALSE	FALSE	FALSE	TRUE	FALSE	FALSE	TRUE	FALSE	TRUE	FALSE	FALSE	FALSE
Q9NYA4	MTMR4	Myotubularin-related protein 4	0	0	0	0	0	0	0	1	0	1	0	0	0	0	0	0	0	52429	0	3939.2		FALSE	FALSE	FALSE	FALSE	FALSE	FALSE	FALSE	FALSE	FALSE	FALSE	TRUE	FALSE	FALSE	FALSE	FALSE	FALSE	FALSE	FALSE	TRUE	FALSE	TRUE
Q96JB5	CDK5RAP3	CDK5 regulatory subunit-associated protein 3	0	0	0	0	0	2	2	0	1	0	0	0	0	0	0	455490	598120	0	27680	0		FALSE	FALSE	FALSE	FALSE	FALSE	FALSE	FALSE	FALSE	TRUE	FALSE	TRUE	TRUE	TRUE	FALSE	FALSE	TRUE	FALSE	FALSE	TRUE	FALSE	TRUE
Q8N138	ORMDL3	ORM1-like protein 3	0	0	0	0	0	1	0	0	0	0	0	0	0	0	0	138100	0	0	0	0		TRUE	FALSE	FALSE	FALSE	FALSE	FALSE	TRUE	FALSE	FALSE	FALSE	FALSE	FALSE	FALSE	FALSE	FALSE	TRUE	FALSE	TRUE	FALSE	FALSE	FALSE
O14950	MYL12B	Myosin regulatory light chain 12B;Myosin regulatory light chain 12A;Myosin regulatory light polypeptide 9	0	1	2	0	0	2	4	3	1	6	236350	152490	747480	0	0	7914390	3992420	5764300	108590	2824600		FALSE	FALSE	FALSE	FALSE	FALSE	FALSE	FALSE	FALSE	FALSE	FALSE	FALSE	FALSE	TRUE	FALSE	FALSE	TRUE	FALSE	FALSE	TRUE	FALSE	TRUE
O43670	ZNF207	BUB3-interacting and GLEBS motif-containing protein ZNF207	1	0	0	0	0	2	1	1	2	3	42333	0	0	0	0	210810	354530	166260	64273	1268200		FALSE	FALSE	FALSE	FALSE	FALSE	FALSE	FALSE	FALSE	FALSE	FALSE	TRUE	TRUE	TRUE	FALSE	FALSE	TRUE	FALSE	FALSE	TRUE	FALSE	TRUE
P07947	YES1	Tyrosine-protein kinase Yes;Non-specific protein-tyrosine kinase	0	0	0	0	1	3	1	4	5	6	0	0	0	0	24636	506550	155200	5009200	117230	898520		FALSE	FALSE	FALSE	TRUE	FALSE	FALSE	FALSE	FALSE	FALSE	FALSE	TRUE	TRUE	FALSE	FALSE	FALSE	TRUE	FALSE	FALSE	TRUE	FALSE	TRUE
Q14119	VEZF1	Vascular endothelial zinc finger 1	0	0	0	0	0	0	1	2	1	0	0	0	0	0	0	0	13180	339540	24392	0		FALSE	FALSE	FALSE	FALSE	FALSE	FALSE	FALSE	FALSE	FALSE	FALSE	FALSE	FALSE	TRUE	FALSE	FALSE	FALSE	FALSE	FALSE	TRUE	FALSE	TRUE
Q9NPI0	TMEM138	Transmembrane protein 138	0	0	2	0	0	0	0	0	0	0	0	0	1848700	0	0	0	0	0	0	0		TRUE	FALSE	FALSE	FALSE	FALSE	FALSE	FALSE	FALSE	FALSE	FALSE	FALSE	FALSE	FALSE	FALSE	FALSE	TRUE	FALSE	TRUE	FALSE	FALSE	FALSE
O43684	BUB3	Mitotic checkpoint protein BUB3	0	1	0	0	0	4	4	4	7	5	0	14924	0	0	0	1030400	481820	822110	212280	729190		FALSE	FALSE	FALSE	FALSE	FALSE	FALSE	FALSE	FALSE	FALSE	FALSE	FALSE	FALSE	TRUE	FALSE	FALSE	TRUE	FALSE	FALSE	TRUE	FALSE	TRUE
Q9BT22	ALG1	Chitobiosyldiphosphodolichol beta-mannosyltransferase	0	0	0	0	0	1	2	0	0	0	0	0	0	0	0	254790	257350	0	0	0		TRUE	FALSE	FALSE	FALSE	FALSE	FALSE	TRUE	FALSE	FALSE	FALSE	FALSE	FALSE	TRUE	FALSE	FALSE	TRUE	FALSE	TRUE	FALSE	FALSE	FALSE
O95983	MBD3	Methyl-CpG-binding domain protein 3	0	0	0	0	0	1	1	2	0	0	0	0	0	0	0	61987	55228	457380	0	0		FALSE	FALSE	FALSE	FALSE	FALSE	FALSE	FALSE	FALSE	FALSE	FALSE	FALSE	FALSE	TRUE	FALSE	FALSE	TRUE	FALSE	FALSE	TRUE	FALSE	TRUE
Q8IYT4	KATNAL2	Katanin p60 ATPase-containing subunit A-like 2	0	0	1	1	0	0	0	1	1	1	0	19471	78538	6735	0	920042	370829	799530	90937	812020		FALSE	FALSE	FALSE	FALSE	FALSE	FALSE	FALSE	FALSE	FALSE	FALSE	TRUE	TRUE	TRUE	FALSE	FALSE	TRUE	FALSE	FALSE	TRUE	FALSE	TRUE
Q9BRJ7	NUDT16L1	Protein syndesmos	0	0	0	0	0	2	0	1	1	2	0	0	0	0	0	665230	0	246450	45826	517340		FALSE	FALSE	FALSE	TRUE	FALSE	FALSE	FALSE	FALSE	FALSE	FALSE	TRUE	FALSE	TRUE	FALSE	FALSE	TRUE	FALSE	FALSE	TRUE	FALSE	TRUE
Q6AI08	HEATR6	HEAT repeat-containing protein 6	0	0	0	0	0	3	3	3	5	4	0	0	0	0	0	68423	44351	176160	55355	113070		FALSE	FALSE	FALSE	FALSE	FALSE	FALSE	FALSE	FALSE	FALSE	FALSE	FALSE	FALSE	FALSE	TRUE	FALSE	TRUE	FALSE	FALSE	TRUE	FALSE	TRUE
P36776	LONP1	Lon protease homolog, mitochondrial	0	0	0	0	0	5	2	3	4	3	0	0	0	0	0	286270	118990	373610	66552	102770		FALSE	FALSE	FALSE	FALSE	FALSE	FALSE	FALSE	FALSE	FALSE	FALSE	FALSE	FALSE	TRUE	TRUE	TRUE	TRUE	FALSE	FALSE	TRUE	FALSE	TRUE
K7EJH0	SPC24		0	0	0	0	0	3	3	4	1	1	0	0	0	0	0	514650	667290	3031700	20094	158520		FALSE	FALSE	FALSE	FALSE	FALSE	FALSE	FALSE	FALSE	FALSE	FALSE	FALSE	FALSE	TRUE	FALSE	FALSE	TRUE	FALSE	FALSE	TRUE	FALSE	TRUE
Q9BXS5	AP1M1	AP-1 complex subunit mu-1	0	2	5	1	0	8	8	10	7	3	0	73076	725910	7401.2	0	2038300	1957300	6179300	364180	505000		FALSE	FALSE	FALSE	FALSE	FALSE	TRUE	FALSE	FALSE	TRUE	FALSE	TRUE	FALSE	FALSE	FALSE	TRUE	TRUE	FALSE	FALSE	TRUE	FALSE	TRUE
Q96GC9	VMP1	Vacuole membrane protein 1	0	0	0	0	0	0	0	0	1	1	0	0	0	0	0	0	0	0	97463	87754		TRUE	FALSE	TRUE	FALSE	FALSE	TRUE	TRUE	FALSE	FALSE	FALSE	FALSE	FALSE	TRUE	FALSE	FALSE	TRUE	TRUE	FALSE	FALSE	FALSE	FALSE
P84243	H3F3A	Histone H3.3;Histone H3;Histone H3.1;Histone H3.1t	1	0	3	1	1	2	1	3	2	3	12756900	22254400	122790000	2301400	7086900	118523900	130587400	116730000	13130600	114910000		FALSE	FALSE	FALSE	FALSE	FALSE	FALSE	FALSE	FALSE	FALSE	FALSE	FALSE	FALSE	TRUE	FALSE	FALSE	TRUE	FALSE	FALSE	TRUE	FALSE	TRUE
Q96EP5	DAZAP1	DAZ-associated protein 1	0	0	0	0	0	1	0	0	0	1	0	0	0	0	0	161910	0	0	0	406650		FALSE	FALSE	FALSE	FALSE	FALSE	FALSE	FALSE	FALSE	TRUE	FALSE	TRUE	FALSE	TRUE	FALSE	FALSE	TRUE	FALSE	FALSE	TRUE	FALSE	TRUE
Q9UFG5	C19orf25	UPF0449 protein C19orf25	0	0	0	0	0	1	1	2	0	0	0	0	0	0	0	125060	131280	1712000	0	0		FALSE	FALSE	FALSE	FALSE	FALSE	FALSE	FALSE	FALSE	FALSE	FALSE	FALSE	FALSE	FALSE	FALSE	FALSE	TRUE	FALSE	FALSE	TRUE	FALSE	TRUE
Q92817	EVPL	Envoplakin	0	0	0	0	0	0	0	0	0	6	0	0	0	0	0	0	0	0	0	45412		FALSE	FALSE	FALSE	FALSE	FALSE	FALSE	FALSE	FALSE	FALSE	FALSE	TRUE	TRUE	FALSE	FALSE	FALSE	TRUE	FALSE	FALSE	TRUE	FALSE	TRUE
Q9BYD3	MRPL4	39S ribosomal protein L4, mitochondrial	0	0	0	0	0	0	0	2	0	0	0	0	0	0	0	0	0	269690	0	0		FALSE	FALSE	FALSE	FALSE	FALSE	FALSE	FALSE	FALSE	FALSE	FALSE	FALSE	FALSE	FALSE	TRUE	FALSE	TRUE	FALSE	FALSE	TRUE	FALSE	TRUE
O60437	PPL	Periplakin	0	0	0	0	0	0	0	0	0	3	0	0	0	0	0	0	0	0	0	23318		FALSE	FALSE	FALSE	TRUE	FALSE	FALSE	FALSE	FALSE	FALSE	FALSE	TRUE	TRUE	TRUE	FALSE	FALSE	TRUE	FALSE	FALSE	TRUE	FALSE	TRUE
Q3MHD2	LSM12	Protein LSM12 homolog	0	0	0	0	0	1	1	0	1	1	0	0	0	0	0	574740	547110	0	100620	356090		FALSE	FALSE	FALSE	FALSE	FALSE	FALSE	FALSE	FALSE	FALSE	FALSE	TRUE	FALSE	FALSE	FALSE	FALSE	TRUE	FALSE	FALSE	TRUE	FALSE	TRUE
P14314	PRKCSH	Glucosidase 2 subunit beta	0	0	0	0	0	0	0	0	0	0	0	0	0	0	0	0	0	0	0	0		FALSE	FALSE	FALSE	FALSE	FALSE	FALSE	TRUE	FALSE	FALSE	FALSE	FALSE	FALSE	FALSE	FALSE	FALSE	TRUE	FALSE	FALSE	TRUE	FALSE	TRUE
Q96EE3-1	SEH1L	Nucleoporin SEH1	0	0	0	0	0	2	0	3	0	0	0	0	0	0	0	470720	0	391150	0	0		FALSE	FALSE	FALSE	FALSE	FALSE	FALSE	FALSE	TRUE	FALSE	FALSE	FALSE	FALSE	TRUE	FALSE	FALSE	TRUE	FALSE	FALSE	TRUE	FALSE	TRUE
Q99497	PARK7	Protein deglycase DJ-1	1	0	0	0	0	2	1	0	1	0	64442	0	0	0	0	866670	253070	0	38897	0		FALSE	FALSE	FALSE	TRUE	FALSE	FALSE	TRUE	FALSE	FALSE	FALSE	TRUE	FALSE	TRUE	TRUE	FALSE	TRUE	FALSE	FALSE	TRUE	FALSE	TRUE
O14908	GIPC1	PDZ domain-containing protein GIPC1	0	0	0	0	0	0	0	0	0	1	0	0	0	0	0	0	0	0	0	111750		FALSE	FALSE	FALSE	TRUE	FALSE	FALSE	FALSE	FALSE	FALSE	FALSE	TRUE	FALSE	TRUE	FALSE	FALSE	TRUE	FALSE	FALSE	TRUE	FALSE	TRUE
P35268	RPL22	60S ribosomal protein L22	0	0	1	0	0	1	1	1	1	1	1768700	1540300	3619600	238610	0	21247000	20267100	21057100	2265210	15657200		FALSE	FALSE	FALSE	FALSE	FALSE	FALSE	FALSE	FALSE	FALSE	FALSE	FALSE	FALSE	TRUE	FALSE	FALSE	TRUE	FALSE	FALSE	TRUE	FALSE	TRUE
Q49A26	GLYR1	Putative oxidoreductase GLYR1	0	0	0	0	0	0	0	1	0	1	0	0	0	0	0	0	0	0	0	108100		FALSE	FALSE	FALSE	FALSE	FALSE	FALSE	FALSE	FALSE	FALSE	FALSE	TRUE	FALSE	TRUE	FALSE	FALSE	TRUE	FALSE	FALSE	TRUE	FALSE	TRUE
K7EMS3	KRT19		0	1	0	1	0	0	0	0	1	0	0	0	0	0	0	0	0	0	0	0		FALSE	FALSE	FALSE	FALSE	FALSE	FALSE	FALSE	FALSE	FALSE	FALSE	FALSE	FALSE	FALSE	FALSE	FALSE	TRUE	FALSE	FALSE	TRUE	FALSE	TRUE
P26368	U2AF2	Splicing factor U2AF 65 kDa subunit	0	0	1	0	0	0	0	0	0	1	0	0	127020	0	0	0	0	0	0	188650		FALSE	FALSE	FALSE	FALSE	FALSE	FALSE	FALSE	FALSE	FALSE	FALSE	FALSE	FALSE	TRUE	FALSE	FALSE	TRUE	FALSE	FALSE	TRUE	FALSE	TRUE
Q8NFA0	USP32	Ubiquitin carboxyl-terminal hydrolase 32;Ubiquitin carboxyl-terminal hydrolase	0	0	0	0	0	0	1	3	0	1	0	0	0	0	0	0	15003	140470	0	7250.2		FALSE	FALSE	FALSE	FALSE	FALSE	TRUE	FALSE	FALSE	FALSE	FALSE	TRUE	FALSE	FALSE	FALSE	FALSE	TRUE	FALSE	FALSE	TRUE	FALSE	TRUE
O43396	TXNL1	Thioredoxin-like protein 1	0	0	0	0	0	1	0	0	0	3	0	0	0	0	0	112440	0	0	0	343080		FALSE	FALSE	FALSE	FALSE	FALSE	FALSE	FALSE	FALSE	FALSE	FALSE	TRUE	FALSE	TRUE	FALSE	FALSE	TRUE	FALSE	FALSE	TRUE	FALSE	TRUE
Q9UBQ5	EIF3K	Eukaryotic translation initiation factor 3 subunit K	0	0	0	0	0	1	0	1	2	2	0	0	0	0	0	405510	0	327400	150550	1486900		FALSE	FALSE	FALSE	FALSE	FALSE	FALSE	FALSE	FALSE	FALSE	FALSE	TRUE	FALSE	TRUE	FALSE	FALSE	TRUE	FALSE	FALSE	TRUE	FALSE	TRUE
Q99536	VAT1	Synaptic vesicle membrane protein VAT-1 homolog	0	0	0	0	0	0	0	0	0	1	0	0	0	0	0	0	0	0	0	219790		FALSE	FALSE	FALSE	FALSE	FALSE	FALSE	FALSE	FALSE	FALSE	FALSE	TRUE	FALSE	FALSE	TRUE	FALSE	TRUE	FALSE	FALSE	TRUE	FALSE	TRUE
Q8WVC6	DCAKD	Dephospho-CoA kinase domain-containing protein	0	0	0	0	0	0	0	1	1	0	0	0	0	0	0	0	0	233740	0	0		FALSE	FALSE	FALSE	FALSE	FALSE	FALSE	FALSE	FALSE	FALSE	FALSE	FALSE	FALSE	TRUE	FALSE	FALSE	FALSE	FALSE	FALSE	TRUE	FALSE	TRUE
Q7KZ85-2	ASNSD1		0	0	0	0	0	0	0	1	0	0	0	0	0	0	0	0	0	62349	0	0		FALSE	FALSE	FALSE	TRUE	FALSE	FALSE	FALSE	FALSE	FALSE	FALSE	TRUE	FALSE	TRUE	FALSE	FALSE	TRUE	FALSE	FALSE	TRUE	FALSE	TRUE
O14579	COPE	Coatomer subunit epsilon	1	1	1	0	0	3	6	6	3	0	182840	178420	407300	0	0	3626300	5674100	5460700	395180	0		FALSE	FALSE	FALSE	FALSE	FALSE	TRUE	FALSE	FALSE	TRUE	FALSE	TRUE	FALSE	FALSE	FALSE	FALSE	TRUE	FALSE	FALSE	TRUE	FALSE	TRUE
O95571	ETHE1	Persulfide dioxygenase ETHE1, mitochondrial	0	0	1	0	0	1	1	2	3	3	0	0	74791	0	0	300820	219340	679190	269580	497880		FALSE	FALSE	FALSE	FALSE	FALSE	FALSE	FALSE	FALSE	FALSE	FALSE	TRUE	FALSE	TRUE	TRUE	FALSE	TRUE	FALSE	FALSE	TRUE	FALSE	TRUE
P37198	NUP62	Nuclear pore glycoprotein p62	0	0	0	0	0	3	2	3	0	1	0	0	0	0	0	891670	764210	863290	0	124970		FALSE	FALSE	FALSE	FALSE	FALSE	FALSE	FALSE	FALSE	FALSE	FALSE	TRUE	TRUE	TRUE	FALSE	FALSE	TRUE	FALSE	FALSE	TRUE	FALSE	TRUE
Q9Y337	KLK5	Kallikrein-5	0	0	0	0	0	0	0	0	0	0	0	0	0	0	0	0	0	0	0	0		FALSE	TRUE	FALSE	FALSE	FALSE	FALSE	FALSE	FALSE	FALSE	FALSE	FALSE	FALSE	FALSE	FALSE	FALSE	TRUE	FALSE	FALSE	TRUE	TRUE	FALSE
Q86YD1	PTOV1	Prostate tumor-overexpressed gene 1 protein	0	0	0	0	0	0	0	1	1	0	0	0	0	0	0	0	0	78802	6816.4	0		FALSE	FALSE	FALSE	TRUE	FALSE	FALSE	FALSE	FALSE	FALSE	FALSE	TRUE	FALSE	TRUE	FALSE	FALSE	TRUE	FALSE	FALSE	TRUE	FALSE	TRUE
Q9UPT8	ZC3H4	Zinc finger CCCH domain-containing protein 4	0	0	0	0	0	2	0	1	0	2	0	0	0	0	0	49863	0	23374	0	32407		FALSE	FALSE	FALSE	FALSE	FALSE	FALSE	FALSE	FALSE	FALSE	FALSE	TRUE	FALSE	TRUE	FALSE	FALSE	TRUE	FALSE	FALSE	TRUE	FALSE	TRUE
Q9HA65	TBC1D17	TBC1 domain family member 17	0	0	0	0	0	0	1	1	0	0	0	0	0	0	0	0	401250	63777	0	0		FALSE	FALSE	FALSE	FALSE	FALSE	FALSE	FALSE	FALSE	TRUE	FALSE	TRUE	FALSE	FALSE	FALSE	FALSE	TRUE	FALSE	FALSE	TRUE	FALSE	TRUE
Q03405	PLAUR	Urokinase plasminogen activator surface receptor	0	0	4	3	0	0	0	0	3	0	0	0	1526100	178300	0	0	0	0	189170	0		FALSE	TRUE	TRUE	FALSE	FALSE	FALSE	FALSE	FALSE	FALSE	FALSE	FALSE	FALSE	FALSE	FALSE	FALSE	TRUE	FALSE	FALSE	TRUE	TRUE	FALSE
P49862	KLK7	Kallikrein-7	0	0	0	0	0	0	0	0	0	0	0	85526	0	0	0	0	0	0	0	0		FALSE	TRUE	FALSE	TRUE	FALSE	FALSE	FALSE	FALSE	FALSE	FALSE	FALSE	FALSE	TRUE	FALSE	FALSE	TRUE	FALSE	FALSE	TRUE	TRUE	FALSE
P53680	AP2S1	AP-2 complex subunit sigma	1	0	0	0	0	1	1	0	1	1	149140	0	0	0	0	1090500	1086500	0	92729	968000		FALSE	FALSE	FALSE	TRUE	FALSE	FALSE	FALSE	FALSE	FALSE	FALSE	TRUE	FALSE	FALSE	FALSE	FALSE	TRUE	FALSE	FALSE	TRUE	FALSE	TRUE
M0QZM1	HNRNPM		3	4	3	0	0	18	16	7	7	6	0	0	0	0	0	39555	0	262830	24576	0		FALSE	FALSE	FALSE	FALSE	FALSE	FALSE	FALSE	FALSE	FALSE	FALSE	FALSE	FALSE	TRUE	FALSE	FALSE	TRUE	FALSE	FALSE	TRUE	FALSE	TRUE
Q92888	ARHGEF1	Rho guanine nucleotide exchange factor 1	1	0	0	0	0	4	5	3	4	0	7688.1	0	0	0	0	161780	226360	167270	37319	0		FALSE	FALSE	FALSE	TRUE	FALSE	FALSE	FALSE	FALSE	FALSE	FALSE	TRUE	FALSE	FALSE	FALSE	FALSE	TRUE	FALSE	FALSE	TRUE	FALSE	TRUE
P46782	RPS5	40S ribosomal protein S5;40S ribosomal protein S5, N-terminally processed	2	0	0	1	1	6	5	7	13	13	202934	41790	0	27959	39532	15470374	4625020	31585000	8320700	32464000		FALSE	FALSE	FALSE	FALSE	FALSE	FALSE	TRUE	FALSE	FALSE	FALSE	TRUE	FALSE	FALSE	FALSE	FALSE	TRUE	FALSE	FALSE	TRUE	FALSE	TRUE
Q15833	STXBP2	Syntaxin-binding protein 2	0	0	0	0	0	0	1	2	2	4	0	0	0	0	0	0	26858	6235800	19069	654940		FALSE	FALSE	FALSE	FALSE	FALSE	FALSE	FALSE	FALSE	FALSE	FALSE	TRUE	FALSE	FALSE	FALSE	FALSE	TRUE	FALSE	FALSE	TRUE	FALSE	TRUE
Q13459	MYO9B	Unconventional myosin-IXb	0	0	0	0	0	1	4	4	1	0	0	0	0	0	0	9301	22320	127400	982.98	0		FALSE	FALSE	FALSE	FALSE	FALSE	FALSE	FALSE	FALSE	FALSE	FALSE	TRUE	TRUE	TRUE	FALSE	FALSE	TRUE	FALSE	FALSE	TRUE	FALSE	TRUE
Q8TBC3	SHKBP1	SH3KBP1-binding protein 1	0	0	0	0	0	0	0	2	0	0	0	0	0	0	0	0	0	440720	0	0		FALSE	FALSE	FALSE	FALSE	FALSE	FALSE	FALSE	TRUE	FALSE	FALSE	FALSE	FALSE	FALSE	FALSE	FALSE	TRUE	FALSE	FALSE	TRUE	FALSE	TRUE
P54920	NAPA	Alpha-soluble NSF attachment protein	0	0	0	0	0	2	1	0	0	2	0	0	0	0	0	169200	0	0	0	191040		FALSE	FALSE	FALSE	TRUE	FALSE	FALSE	FALSE	FALSE	FALSE	FALSE	TRUE	FALSE	FALSE	FALSE	FALSE	TRUE	FALSE	FALSE	TRUE	FALSE	TRUE
Q02543	RPL18A	60S ribosomal protein L18a	6	4	4	2	1	5	5	6	2	3	1368300	710440	8097420	891230	3002060	6500700	5942400	31794120	1007030	9357260		FALSE	FALSE	FALSE	FALSE	FALSE	FALSE	FALSE	FALSE	FALSE	FALSE	TRUE	FALSE	TRUE	FALSE	FALSE	TRUE	FALSE	FALSE	TRUE	FALSE	TRUE
M0R132	KLK10	Kallikrein-10	0	0	0	0	0	0	0	0	0	0	0	0	0	0	0	0	0	0	0	0		FALSE	FALSE	FALSE	FALSE	FALSE	FALSE	FALSE	FALSE	FALSE	FALSE	FALSE	FALSE	FALSE	FALSE	FALSE	TRUE	FALSE	FALSE	TRUE	FALSE	TRUE
Q8IX01	SUGP2	SURP and G-patch domain-containing protein 2	0	0	0	0	0	3	5	10	5	3	0	0	0	0	0	132370	272430	2165300	58958	67952		FALSE	FALSE	FALSE	FALSE	FALSE	FALSE	FALSE	FALSE	FALSE	FALSE	FALSE	FALSE	TRUE	FALSE	FALSE	TRUE	FALSE	FALSE	TRUE	FALSE	TRUE
Q15102	PAFAH1B3	Platelet-activating factor acetylhydrolase IB subunit gamma	1	0	1	0	0	2	2	2	2	1	46088	0	56471	0	0	614050	490310	444320	92745	145710		FALSE	FALSE	FALSE	FALSE	FALSE	FALSE	FALSE	FALSE	FALSE	FALSE	TRUE	FALSE	FALSE	FALSE	FALSE	TRUE	FALSE	FALSE	TRUE	FALSE	TRUE
O00116	AGPS	Alkyldihydroxyacetonephosphate synthase, peroxisomal	1	0	4	0	1	11	11	9	8	8	28118	0	358660	0	23117	2196500	2156300	2884700	200930	513480		FALSE	FALSE	FALSE	FALSE	FALSE	FALSE	FALSE	FALSE	FALSE	TRUE	FALSE	FALSE	FALSE	FALSE	FALSE	TRUE	FALSE	FALSE	TRUE	FALSE	TRUE
O00148	DDX39A	ATP-dependent RNA helicase DDX39A	1	2	5	1	1	6	5	8	7	9	277067	310252	1290600	16270	84832	4309557	2916002	9741700	945720	5283232		FALSE	FALSE	FALSE	FALSE	FALSE	FALSE	FALSE	FALSE	FALSE	FALSE	TRUE	FALSE	TRUE	FALSE	FALSE	TRUE	FALSE	FALSE	TRUE	FALSE	TRUE
O00154-4	ACOT7	Cytosolic acyl coenzyme A thioester hydrolase	0	1	0	2	0	6	4	5	7	5	105108	205411	0	35650	0	5183018	2570641	3552200	892600	1187500		FALSE	FALSE	FALSE	FALSE	FALSE	FALSE	FALSE	FALSE	FALSE	FALSE	TRUE	FALSE	TRUE	TRUE	TRUE	TRUE	FALSE	FALSE	TRUE	FALSE	TRUE
O00159-3	MYO1C	Unconventional myosin-Ic	3	13	16	11	4	16	18	34	14	5	96574.8	460800	1528218	78820	199649	2.28171e+06	3344500	16105918	242060	201649		FALSE	FALSE	FALSE	TRUE	FALSE	FALSE	FALSE	FALSE	TRUE	FALSE	TRUE	FALSE	TRUE	FALSE	FALSE	TRUE	FALSE	FALSE	TRUE	FALSE	TRUE
O00170	AIP	AH receptor-interacting protein	0	0	0	0	0	4	1	2	2	5	0	0	0	0	0	916090	39351	190170	62596	829350		FALSE	FALSE	FALSE	FALSE	FALSE	FALSE	FALSE	FALSE	FALSE	FALSE	TRUE	FALSE	FALSE	FALSE	FALSE	TRUE	FALSE	FALSE	TRUE	FALSE	TRUE
O00186	STXBP3	Syntaxin-binding protein 3	0	0	0	0	0	0	1	2	2	4	0	0	0	0	0	0	86224	198330	22024	189620		FALSE	FALSE	FALSE	TRUE	FALSE	FALSE	FALSE	FALSE	FALSE	FALSE	TRUE	FALSE	TRUE	FALSE	FALSE	TRUE	FALSE	FALSE	TRUE	FALSE	TRUE
O00203	AP3B1	AP-3 complex subunit beta-1	0	0	1	0	0	4	6	5	5	5	0	0	22269	0	0	121650	349190	949850	76458	145230		FALSE	FALSE	FALSE	FALSE	FALSE	TRUE	FALSE	FALSE	TRUE	FALSE	TRUE	FALSE	TRUE	FALSE	FALSE	TRUE	FALSE	FALSE	TRUE	FALSE	TRUE
O00221	NFKBIE	NF-kappa-B inhibitor epsilon	0	0	0	0	0	0	0	1	0	1	0	0	0	0	0	0	0	38037	0	0		FALSE	FALSE	FALSE	FALSE	FALSE	FALSE	FALSE	FALSE	FALSE	FALSE	TRUE	FALSE	TRUE	FALSE	FALSE	TRUE	FALSE	FALSE	TRUE	FALSE	TRUE
O00231	PSMD11	26S proteasome non-ATPase regulatory subunit 11	4	3	1	7	5	14	13	10	15	17	205760	150490	92798	101450	140180	5008400	4162900	4091948	1227600	2612400		FALSE	FALSE	FALSE	FALSE	FALSE	TRUE	FALSE	FALSE	FALSE	FALSE	TRUE	FALSE	TRUE	FALSE	FALSE	TRUE	FALSE	FALSE	TRUE	FALSE	TRUE
O00232	PSMD12	26S proteasome non-ATPase regulatory subunit 12	1	1	2	0	0	7	8	3	7	3	43545	48557	167940	0	0	2030500	2822500	709720	445060	595870		FALSE	FALSE	FALSE	FALSE	FALSE	FALSE	FALSE	FALSE	FALSE	FALSE	TRUE	FALSE	TRUE	FALSE	FALSE	TRUE	FALSE	FALSE	TRUE	FALSE	TRUE
O00264	PGRMC1	Membrane-associated progesterone receptor component 1	0	0	0	0	0	3	0	2	2	4	0	0	0	0	0	2161800	0	1894300	254060	2578300		TRUE	TRUE	FALSE	FALSE	FALSE	FALSE	TRUE	FALSE	FALSE	FALSE	FALSE	FALSE	TRUE	TRUE	FALSE	TRUE	FALSE	TRUE	FALSE	FALSE	FALSE
O00267	SUPT5H	Transcription elongation factor SPT5	0	0	0	0	0	1	0	1	5	6	0	0	0	0	0	65584	0	63437	93966	330330		FALSE	FALSE	FALSE	FALSE	FALSE	FALSE	FALSE	FALSE	FALSE	FALSE	FALSE	FALSE	TRUE	FALSE	FALSE	TRUE	FALSE	FALSE	TRUE	FALSE	TRUE
O00291	HIP1	Huntingtin-interacting protein 1	0	0	0	0	0	0	2	3	1	1	0	0	0	0	0	0	22314	201410	0	19113		FALSE	FALSE	FALSE	FALSE	FALSE	FALSE	FALSE	FALSE	TRUE	FALSE	TRUE	FALSE	TRUE	FALSE	FALSE	TRUE	FALSE	FALSE	TRUE	FALSE	TRUE
O00299	CLIC1	Chloride intracellular channel protein 1	2	2	0	3	1	6	6	6	13	13	152660	138250	0	63008	34633	8123870	2543500	6318400	3251400	7993600		TRUE	FALSE	TRUE	FALSE	FALSE	FALSE	FALSE	FALSE	FALSE	FALSE	FALSE	FALSE	TRUE	FALSE	FALSE	TRUE	TRUE	FALSE	FALSE	FALSE	FALSE
O00391	QSOX1	Sulfhydryl oxidase 1	1	1	1	1	3	0	1	1	1	1	66717	21358	149180	14022	744030	0	4548.4	38750	9216.7	58809		TRUE	TRUE	FALSE	TRUE	FALSE	TRUE	FALSE	FALSE	TRUE	FALSE	FALSE	FALSE	FALSE	FALSE	FALSE	TRUE	FALSE	TRUE	FALSE	FALSE	FALSE
O00410	IPO5	Importin-5	0	0	0	0	0	10	8	9	12	12	0	0	0	0	0	1763000	922420	2645800	469210	898260		FALSE	FALSE	FALSE	FALSE	FALSE	FALSE	FALSE	FALSE	FALSE	FALSE	TRUE	FALSE	TRUE	FALSE	FALSE	TRUE	FALSE	FALSE	TRUE	FALSE	TRUE
O00411	POLRMT	DNA-directed RNA polymerase, mitochondrial	0	0	0	0	0	1	0	4	1	0	0	0	0	0	0	11641	0	450510	6337.9	0		FALSE	FALSE	FALSE	FALSE	FALSE	FALSE	FALSE	FALSE	FALSE	FALSE	FALSE	FALSE	FALSE	TRUE	FALSE	TRUE	FALSE	FALSE	TRUE	FALSE	TRUE
O00425	IGF2BP3	Insulin-like growth factor 2 mRNA-binding protein 3	1	0	0	0	1	2	2	2	2	0	16696	0	0	0	56066	87754	168630	311170	89964	0		FALSE	FALSE	FALSE	FALSE	FALSE	FALSE	FALSE	FALSE	FALSE	FALSE	TRUE	FALSE	TRUE	FALSE	FALSE	TRUE	FALSE	FALSE	TRUE	FALSE	TRUE
O00429-2	DNM1L	Dynamin-1-like protein	5	0	3	1	0	13	11	15	14	10	96958	0	90751	8516.4	0	2672100	1763800	3052000	353100	938860		FALSE	FALSE	FALSE	FALSE	FALSE	TRUE	FALSE	FALSE	TRUE	TRUE	TRUE	FALSE	FALSE	TRUE	FALSE	TRUE	FALSE	FALSE	TRUE	FALSE	TRUE
O00443	PIK3C2A	Phosphatidylinositol 4-phosphate 3-kinase C2 domain-containing subunit alpha	0	0	0	0	0	2	1	10	0	0	0	0	0	0	0	17089	10208	315620	0	0		FALSE	FALSE	FALSE	TRUE	FALSE	TRUE	FALSE	FALSE	TRUE	FALSE	TRUE	FALSE	TRUE	FALSE	FALSE	TRUE	FALSE	FALSE	TRUE	FALSE	TRUE
O00468-6	AGRN	Agrin;Agrin N-terminal 110 kDa subunit;Agrin C-terminal 110 kDa subunit;Agrin C-terminal 90 kDa fragment;Agrin C-terminal 22 kDa fragment	0	0	1	0	0	0	0	0	0	0	0	0	6515.7	0	0	0	0	0	0	0		FALSE	TRUE	TRUE	FALSE	FALSE	FALSE	FALSE	FALSE	FALSE	FALSE	FALSE	FALSE	FALSE	FALSE	FALSE	TRUE	FALSE	FALSE	TRUE	TRUE	FALSE
O00469-2	PLOD2	Procollagen-lysine,2-oxoglutarate 5-dioxygenase 2	2	1	0	0	0	9	7	3	7	5	30495	6152.1	0	0	0	1331400	460060	464740	136930	249610		FALSE	TRUE	FALSE	FALSE	FALSE	FALSE	TRUE	FALSE	FALSE	FALSE	TRUE	FALSE	TRUE	FALSE	FALSE	TRUE	FALSE	FALSE	TRUE	TRUE	FALSE
O00483	NDUFA4	Cytochrome c oxidase subunit NDUFA4	1	1	0	0	0	2	1	2	1	2	588830	415450	0	0	0	4440100	1573700	4085800	181080	1565600		TRUE	FALSE	FALSE	FALSE	FALSE	FALSE	FALSE	FALSE	FALSE	FALSE	FALSE	FALSE	FALSE	TRUE	TRUE	TRUE	FALSE	TRUE	FALSE	FALSE	FALSE
O00487	PSMD14	26S proteasome non-ATPase regulatory subunit 14	2	2	1	2	0	4	4	5	4	2	524835	534811	957460	116610	0	6291885	3420541	7414960	649320	1208800		FALSE	FALSE	FALSE	FALSE	FALSE	FALSE	FALSE	FALSE	FALSE	FALSE	FALSE	FALSE	TRUE	FALSE	FALSE	TRUE	FALSE	FALSE	TRUE	FALSE	TRUE
O00505	KPNA3	Importin subunit alpha-4	0	0	0	0	0	2	0	0	2	3	0	0	0	0	0	207280	98192	0	118350	556870		FALSE	FALSE	FALSE	FALSE	FALSE	FALSE	FALSE	FALSE	FALSE	FALSE	TRUE	FALSE	TRUE	FALSE	FALSE	TRUE	FALSE	FALSE	TRUE	FALSE	TRUE
O00567	NOP56	Nucleolar protein 56	3	5	8	4	7	12	13	14	13	13	64464	111860	743280	45673	227999	1979200	2682200	5008000	452080	1743359		FALSE	FALSE	FALSE	FALSE	FALSE	FALSE	FALSE	FALSE	FALSE	FALSE	TRUE	FALSE	TRUE	FALSE	FALSE	TRUE	FALSE	FALSE	TRUE	FALSE	TRUE
O00592	PODXL	Podocalyxin	5	5	9	7	7	2	1	6	4	5	5835000	2677300	14129000	2140700	5128900	678380	227300	1522000	238170	1246900		TRUE	FALSE	TRUE	FALSE	FALSE	TRUE	FALSE	FALSE	TRUE	FALSE	FALSE	FALSE	FALSE	FALSE	FALSE	TRUE	TRUE	FALSE	FALSE	FALSE	FALSE
O00622	CYR61	Protein CYR61	3	2	1	5	3	0	0	0	2	1	657910	107110	181910	217390	1238700	0	0	0	57852	214220		FALSE	TRUE	FALSE	FALSE	FALSE	FALSE	FALSE	FALSE	FALSE	FALSE	FALSE	FALSE	FALSE	FALSE	FALSE	TRUE	FALSE	FALSE	TRUE	TRUE	FALSE
O00743	PPP6C	Serine/threonine-protein phosphatase 6 catalytic subunit;Serine/threonine-protein phosphatase 6 catalytic subunit, N-terminally processed	0	0	0	0	0	0	0	2	1	1	0	0	0	0	0	0	0	695170	29958	162570		FALSE	FALSE	FALSE	FALSE	FALSE	FALSE	FALSE	FALSE	FALSE	FALSE	TRUE	FALSE	FALSE	TRUE	FALSE	TRUE	FALSE	FALSE	TRUE	FALSE	TRUE
O00767	SCD	Acyl-CoA desaturase	1	0	1	0	0	0	1	1	0	0	84765	0	576970	0	0	0	307450	845420	0	0		FALSE	FALSE	FALSE	FALSE	FALSE	FALSE	TRUE	FALSE	FALSE	FALSE	FALSE	FALSE	FALSE	FALSE	FALSE	TRUE	FALSE	FALSE	TRUE	FALSE	TRUE
O14497	ARID1A	AT-rich interactive domain-containing protein 1A	0	0	0	0	0	7	14	13	3	5	0	0	0	0	0	295130	548680	569660	10159	92997		FALSE	FALSE	FALSE	FALSE	FALSE	FALSE	FALSE	FALSE	FALSE	FALSE	FALSE	FALSE	TRUE	FALSE	FALSE	TRUE	FALSE	FALSE	TRUE	FALSE	TRUE
O14530	TXNDC9	Thioredoxin domain-containing protein 9	0	0	0	0	0	2	2	2	0	0	0	0	0	0	0	926800	702980	1539300	0	0		FALSE	FALSE	FALSE	FALSE	FALSE	FALSE	FALSE	FALSE	FALSE	FALSE	TRUE	TRUE	TRUE	FALSE	FALSE	TRUE	FALSE	FALSE	TRUE	FALSE	TRUE
O14531	DPYSL4	Dihydropyrimidinase-related protein 4	0	0	0	0	0	4	5	3	1	0	0	0	0	0	0	2690600	424110	530460	10733	0		FALSE	FALSE	FALSE	FALSE	FALSE	FALSE	FALSE	FALSE	TRUE	FALSE	TRUE	FALSE	FALSE	TRUE	FALSE	TRUE	FALSE	FALSE	TRUE	FALSE	TRUE
O14545	TRAFD1	TRAF-type zinc finger domain-containing protein 1	0	0	0	0	0	0	0	2	0	2	0	0	0	0	0	0	0	130330	0	36940		FALSE	FALSE	FALSE	FALSE	FALSE	FALSE	FALSE	FALSE	FALSE	FALSE	TRUE	FALSE	TRUE	FALSE	FALSE	FALSE	FALSE	FALSE	TRUE	FALSE	TRUE
O14578	CIT	Citron Rho-interacting kinase	0	0	0	0	0	0	5	4	0	0	0	0	0	0	0	0	33617	67326	0	0		FALSE	FALSE	FALSE	FALSE	FALSE	FALSE	FALSE	FALSE	FALSE	FALSE	TRUE	FALSE	FALSE	FALSE	FALSE	TRUE	FALSE	FALSE	TRUE	FALSE	TRUE
O14617	AP3D1	AP-3 complex subunit delta-1	0	0	1	0	0	1	1	7	0	2	0	0	51225	0	0	39185	46972	1064100	0	41943		FALSE	FALSE	FALSE	FALSE	FALSE	TRUE	FALSE	FALSE	FALSE	FALSE	TRUE	FALSE	FALSE	FALSE	FALSE	TRUE	FALSE	FALSE	TRUE	FALSE	TRUE
O14639-5	ABLIM1	Actin-binding LIM protein 1	0	0	0	0	0	4	1	7	6	8	0	0	0	0	0	152050	0	0	0	105630		FALSE	FALSE	FALSE	FALSE	FALSE	FALSE	FALSE	FALSE	FALSE	FALSE	TRUE	TRUE	FALSE	FALSE	FALSE	TRUE	FALSE	FALSE	TRUE	FALSE	TRUE
O14646	CHD1	Chromodomain-helicase-DNA-binding protein 1;Chromodomain-helicase-DNA-binding protein 2	0	0	0	0	0	1	2	0	0	0	0	0	0	0	0	21088	30813	0	0	0		FALSE	FALSE	FALSE	FALSE	FALSE	FALSE	FALSE	FALSE	FALSE	FALSE	TRUE	FALSE	TRUE	FALSE	FALSE	TRUE	FALSE	FALSE	TRUE	FALSE	TRUE
O14672	ADAM10	Disintegrin and metalloproteinase domain-containing protein 10	4	0	2	3	3	1	0	0	0	1	202250	0	253220	44407	248800	64378	0	0	0	108820		TRUE	TRUE	TRUE	FALSE	FALSE	FALSE	FALSE	FALSE	TRUE	FALSE	FALSE	FALSE	TRUE	FALSE	FALSE	TRUE	TRUE	FALSE	FALSE	FALSE	FALSE
O14682	ENC1	Ectoderm-neural cortex protein 1	0	0	0	0	1	0	0	1	0	0	0	0	0	0	194380	0	0	72646	0	0		FALSE	FALSE	FALSE	TRUE	FALSE	FALSE	FALSE	FALSE	FALSE	FALSE	TRUE	TRUE	TRUE	FALSE	FALSE	FALSE	FALSE	FALSE	TRUE	FALSE	TRUE
O14744	PRMT5	Protein arginine N-methyltransferase 5;Protein arginine N-methyltransferase 5, N-terminally processed	2	2	1	0	0	9	9	11	7	2	23549	44606	28322	0	0	2031200	1738500	4416900	130970	85775		FALSE	FALSE	FALSE	FALSE	FALSE	TRUE	FALSE	FALSE	FALSE	FALSE	TRUE	FALSE	TRUE	FALSE	FALSE	TRUE	FALSE	FALSE	TRUE	FALSE	TRUE
O14763	TNFRSF10B	Tumor necrosis factor receptor superfamily member 10B	0	0	0	0	1	0	0	0	0	0	0	0	0	0	41108	0	0	0	0	0		TRUE	FALSE	TRUE	FALSE	FALSE	FALSE	FALSE	FALSE	FALSE	FALSE	FALSE	FALSE	FALSE	FALSE	FALSE	TRUE	TRUE	FALSE	FALSE	FALSE	FALSE
O14777	NDC80	Kinetochore protein NDC80 homolog	0	0	0	0	0	8	5	3	2	2	0	0	0	0	0	565650	347620	301370	6636.5	40904		FALSE	FALSE	FALSE	FALSE	FALSE	FALSE	FALSE	FALSE	FALSE	FALSE	FALSE	FALSE	TRUE	FALSE	FALSE	TRUE	FALSE	FALSE	TRUE	FALSE	TRUE
O14786	NRP1	Neuropilin-1	8	6	16	8	9	2	0	7	8	9	596910	229880	4365600	329370	1643400	171490	0	1541000	254980	1998400		TRUE	TRUE	TRUE	FALSE	FALSE	FALSE	FALSE	FALSE	FALSE	FALSE	FALSE	FALSE	FALSE	TRUE	FALSE	TRUE	TRUE	FALSE	FALSE	FALSE	FALSE
O14787-2	TNPO2	Transportin-2	0	0	0	1	0	2	0	1	1	4	0	0	0	0	0	0	0	63929	0	0		FALSE	FALSE	FALSE	FALSE	FALSE	FALSE	FALSE	FALSE	FALSE	FALSE	TRUE	FALSE	TRUE	FALSE	FALSE	TRUE	FALSE	FALSE	TRUE	FALSE	TRUE
O14802	POLR3A	DNA-directed RNA polymerase III subunit RPC1	0	0	0	0	0	1	2	8	3	0	0	0	0	0	0	25021	37464	285690	5654.2	0		FALSE	FALSE	FALSE	FALSE	FALSE	FALSE	FALSE	FALSE	FALSE	FALSE	FALSE	FALSE	TRUE	FALSE	FALSE	TRUE	FALSE	FALSE	TRUE	FALSE	TRUE
O14818	PSMA7	Proteasome subunit alpha type-7	3	4	2	1	0	6	5	5	8	6	479640	383410	786160	18499	0	5478410	3822810	7795060	738250	3374200		FALSE	FALSE	FALSE	FALSE	FALSE	FALSE	FALSE	FALSE	FALSE	FALSE	TRUE	FALSE	TRUE	FALSE	FALSE	TRUE	FALSE	FALSE	TRUE	FALSE	TRUE
O14828	SCAMP3	Secretory carrier-associated membrane protein 3	1	0	1	1	1	3	5	5	2	2	72264	0	192990	40172	71530	1891800	2359600	4896100	224840	427510		TRUE	FALSE	FALSE	FALSE	FALSE	FALSE	FALSE	FALSE	TRUE	FALSE	FALSE	FALSE	FALSE	FALSE	FALSE	TRUE	FALSE	TRUE	FALSE	FALSE	FALSE
O14867	BACH1	Transcription regulator protein BACH1	0	0	0	0	0	1	0	1	2	4	0	0	0	0	0	14521	0	39926	10690	196490		FALSE	FALSE	FALSE	FALSE	FALSE	FALSE	FALSE	FALSE	FALSE	FALSE	TRUE	FALSE	TRUE	FALSE	FALSE	FALSE	FALSE	FALSE	TRUE	FALSE	TRUE
O14880	MGST3	Microsomal glutathione S-transferase 3	0	0	0	0	0	0	0	0	1	0	0	0	0	0	0	0	0	0	64312	0		TRUE	FALSE	FALSE	FALSE	FALSE	FALSE	TRUE	FALSE	FALSE	FALSE	FALSE	FALSE	TRUE	FALSE	FALSE	TRUE	FALSE	TRUE	FALSE	FALSE	FALSE
O14893	GEMIN2	Gem-associated protein 2	0	0	0	0	0	1	1	2	0	0	0	0	0	0	0	91109	72775	655730	0	0		FALSE	FALSE	FALSE	FALSE	FALSE	FALSE	FALSE	FALSE	FALSE	FALSE	TRUE	FALSE	TRUE	FALSE	FALSE	TRUE	FALSE	FALSE	TRUE	FALSE	TRUE
O14925	TIMM23	Mitochondrial import inner membrane translocase subunit Tim23	0	1	1	0	0	2	1	1	1	1	0	104070	331850	0	0	569980	218910	1068300	122940	337180		TRUE	FALSE	FALSE	FALSE	FALSE	FALSE	FALSE	FALSE	FALSE	FALSE	FALSE	FALSE	FALSE	TRUE	FALSE	TRUE	FALSE	TRUE	FALSE	FALSE	FALSE
O14929	HAT1	Histone acetyltransferase type B catalytic subunit	0	0	0	1	0	3	0	4	5	4	0	0	0	13674	0	1746200	0	1018000	299830	611270		FALSE	FALSE	FALSE	FALSE	FALSE	FALSE	FALSE	FALSE	FALSE	TRUE	TRUE	FALSE	TRUE	TRUE	FALSE	TRUE	FALSE	FALSE	TRUE	FALSE	TRUE
O14949	UQCRQ	Cytochrome b-c1 complex subunit 8	0	1	0	0	0	1	1	1	0	0	0	0	0	0	0	1439500	1806300	1473900	0	0		TRUE	FALSE	FALSE	FALSE	FALSE	FALSE	FALSE	FALSE	FALSE	FALSE	FALSE	FALSE	FALSE	TRUE	TRUE	TRUE	FALSE	TRUE	FALSE	FALSE	FALSE
O14965	AURKA	Aurora kinase A	0	0	1	1	0	5	4	3	5	2	0	0	67767	9429.2	0	1858800	1116300	612520	302880	231620		FALSE	FALSE	FALSE	FALSE	FALSE	FALSE	FALSE	FALSE	FALSE	FALSE	TRUE	TRUE	TRUE	FALSE	FALSE	TRUE	FALSE	FALSE	TRUE	FALSE	TRUE
O14974	PPP1R12A	Protein phosphatase 1 regulatory subunit 12A	0	0	0	0	0	5	4	9	3	6	0	0	0	0	0	157330	157930	774450	36613	199540		FALSE	FALSE	FALSE	FALSE	FALSE	FALSE	FALSE	FALSE	FALSE	FALSE	TRUE	TRUE	FALSE	FALSE	FALSE	TRUE	FALSE	FALSE	TRUE	FALSE	TRUE
O14976	GAK	Cyclin-G-associated kinase	0	0	0	0	0	0	0	3	0	0	0	0	0	0	0	0	0	138700	0	0		FALSE	FALSE	FALSE	TRUE	FALSE	TRUE	FALSE	FALSE	TRUE	FALSE	TRUE	FALSE	TRUE	FALSE	FALSE	TRUE	FALSE	FALSE	TRUE	FALSE	TRUE
O14980	XPO1	Exportin-1	3	0	6	2	0	14	13	11	17	10	99048	62756	675130	17890	54194	3170800	3747636	9021200	661630	1232855		FALSE	FALSE	FALSE	FALSE	FALSE	FALSE	FALSE	FALSE	TRUE	FALSE	TRUE	FALSE	TRUE	FALSE	FALSE	TRUE	FALSE	FALSE	TRUE	FALSE	TRUE
O15014	ZNF609	Zinc finger protein 609	0	0	0	0	0	1	2	4	2	3	0	0	0	0	0	24741	40579	298020	19390	70863		FALSE	FALSE	FALSE	FALSE	FALSE	FALSE	FALSE	FALSE	FALSE	FALSE	TRUE	FALSE	TRUE	FALSE	FALSE	TRUE	FALSE	FALSE	TRUE	FALSE	TRUE
O15020	SPTBN2	Spectrin beta chain, non-erythrocytic 2	0	1	0	1	0	1	1	0	1	2	0	1730100	0	120900	0	842020	2131200	0	236780	1598500		FALSE	FALSE	FALSE	TRUE	FALSE	FALSE	FALSE	FALSE	FALSE	FALSE	TRUE	TRUE	FALSE	FALSE	FALSE	TRUE	FALSE	FALSE	TRUE	FALSE	TRUE
O15027	SEC16A	Protein transport protein Sec16A	0	0	0	0	0	6	14	23	9	8	0	0	0	0	0	99913	399670	2344100	40953	130070		FALSE	FALSE	FALSE	FALSE	FALSE	TRUE	TRUE	FALSE	FALSE	FALSE	FALSE	FALSE	FALSE	FALSE	FALSE	TRUE	FALSE	FALSE	TRUE	FALSE	TRUE
O15031	PLXNB2	Plexin-B2	24	20	31	24	26	14	16	24	19	34	2108000	727790	5751200	436250	1995500	1346000	1117200	4556000	321740	3249900		TRUE	TRUE	TRUE	FALSE	FALSE	FALSE	FALSE	FALSE	FALSE	FALSE	FALSE	FALSE	FALSE	FALSE	FALSE	TRUE	TRUE	FALSE	FALSE	FALSE	FALSE
O15042	U2SURP	U2 snRNP-associated SURP motif-containing protein	0	0	0	0	0	10	7	9	1	1	0	0	0	0	0	775600	459180	1408700	22950	25389		FALSE	FALSE	FALSE	FALSE	FALSE	FALSE	FALSE	FALSE	FALSE	FALSE	FALSE	FALSE	TRUE	FALSE	FALSE	TRUE	FALSE	FALSE	TRUE	FALSE	TRUE
O15047	SETD1A	Histone-lysine N-methyltransferase SETD1A	0	0	0	0	0	0	0	2	0	0	0	0	0	0	0	0	0	38139	0	0		FALSE	FALSE	FALSE	FALSE	FALSE	FALSE	FALSE	FALSE	FALSE	FALSE	FALSE	FALSE	TRUE	FALSE	FALSE	TRUE	FALSE	FALSE	TRUE	FALSE	TRUE
O15066	KIF3B	Kinesin-like protein KIF3B;Kinesin-like protein KIF3B, N-terminally processed	0	0	0	0	0	0	0	2	0	0	0	0	0	0	0	0	0	274790	0	0		FALSE	FALSE	FALSE	FALSE	FALSE	TRUE	FALSE	FALSE	FALSE	FALSE	TRUE	TRUE	TRUE	FALSE	FALSE	TRUE	FALSE	FALSE	TRUE	FALSE	TRUE
O15067	PFAS	Phosphoribosylformylglycinamidine synthase	0	0	0	0	0	5	5	3	1	2	0	0	0	0	0	455200	349950	510710	9075.9	67736		FALSE	FALSE	FALSE	FALSE	FALSE	FALSE	FALSE	FALSE	TRUE	FALSE	TRUE	FALSE	FALSE	FALSE	FALSE	TRUE	FALSE	FALSE	TRUE	FALSE	TRUE
O15084	ANKRD28	Serine/threonine-protein phosphatase 6 regulatory ankyrin repeat subunit A	0	0	0	0	0	0	1	5	0	0	0	0	0	0	0	0	114340	552290	0	0		FALSE	FALSE	FALSE	FALSE	FALSE	FALSE	FALSE	FALSE	FALSE	FALSE	FALSE	FALSE	TRUE	FALSE	FALSE	TRUE	FALSE	FALSE	TRUE	FALSE	TRUE
O15091	KIAA0391	Mitochondrial ribonuclease P protein 3	0	0	1	0	0	0	0	2	0	0	0	0	30726	0	0	0	0	364990	0	0		FALSE	FALSE	FALSE	FALSE	FALSE	FALSE	FALSE	FALSE	FALSE	FALSE	FALSE	FALSE	FALSE	TRUE	FALSE	TRUE	FALSE	FALSE	TRUE	FALSE	TRUE
O15143	ARPC1B	Actin-related protein 2/3 complex subunit 1B	0	2	0	0	0	3	3	2	0	2	0	90605	0	0	0	1316500	821350	444150	0	299240		FALSE	FALSE	FALSE	FALSE	FALSE	FALSE	FALSE	FALSE	TRUE	FALSE	TRUE	TRUE	TRUE	FALSE	FALSE	TRUE	FALSE	FALSE	TRUE	FALSE	TRUE
O15144	ARPC2	Actin-related protein 2/3 complex subunit 2	2	1	0	0	0	6	4	2	1	3	64445	3171	0	0	0	1586700	1171062	988770	35058	409320		FALSE	FALSE	FALSE	FALSE	FALSE	FALSE	FALSE	FALSE	FALSE	FALSE	TRUE	TRUE	TRUE	FALSE	FALSE	TRUE	FALSE	FALSE	TRUE	FALSE	TRUE
O15145	ARPC3	Actin-related protein 2/3 complex subunit 3	2	0	0	0	0	3	3	2	0	1	319470	0	0	0	0	2978100	2842090	742420	0	108490		FALSE	FALSE	FALSE	FALSE	FALSE	FALSE	FALSE	FALSE	FALSE	FALSE	TRUE	TRUE	TRUE	FALSE	FALSE	TRUE	FALSE	FALSE	TRUE	FALSE	TRUE
O15164	TRIM24	Transcription intermediary factor 1-alpha	0	0	0	0	0	1	1	0	0	1	0	0	0	0	0	7308.4	5387	0	0	8800.3		FALSE	FALSE	FALSE	FALSE	FALSE	FALSE	FALSE	FALSE	FALSE	FALSE	TRUE	FALSE	TRUE	FALSE	FALSE	TRUE	FALSE	FALSE	TRUE	FALSE	TRUE
O15173	PGRMC2	Membrane-associated progesterone receptor component 2	0	0	0	0	0	3	0	0	1	1	0	0	0	0	0	784200	0	0	55913	353660		TRUE	FALSE	FALSE	TRUE	FALSE	FALSE	TRUE	FALSE	FALSE	FALSE	FALSE	FALSE	TRUE	FALSE	FALSE	TRUE	FALSE	TRUE	FALSE	FALSE	FALSE
O15212	PFDN6	Prefoldin subunit 6	0	0	0	0	0	3	0	1	0	0	0	0	0	0	0	1926900	0	726240	0	0		FALSE	FALSE	FALSE	FALSE	FALSE	TRUE	FALSE	FALSE	FALSE	FALSE	TRUE	FALSE	TRUE	FALSE	FALSE	TRUE	FALSE	FALSE	TRUE	FALSE	TRUE
O15226	NKRF	NF-kappa-B-repressing factor	0	0	0	0	0	0	1	2	1	2	0	0	0	0	0	0	35500	112600	3360.1	26720		FALSE	FALSE	FALSE	FALSE	FALSE	FALSE	FALSE	FALSE	FALSE	FALSE	FALSE	FALSE	TRUE	FALSE	FALSE	TRUE	FALSE	FALSE	TRUE	FALSE	TRUE
O15228	GNPAT	Dihydroxyacetone phosphate acyltransferase	0	0	0	0	0	0	0	4	0	0	0	0	0	0	0	0	0	366010	0	0		FALSE	FALSE	FALSE	FALSE	FALSE	FALSE	FALSE	FALSE	FALSE	TRUE	FALSE	FALSE	FALSE	FALSE	FALSE	TRUE	FALSE	FALSE	TRUE	FALSE	TRUE
O15230	LAMA5	Laminin subunit alpha-5	0	0	1	0	0	0	0	0	0	0	0	0	4172	0	0	0	0	0	0	0		FALSE	TRUE	FALSE	TRUE	FALSE	FALSE	FALSE	FALSE	TRUE	FALSE	FALSE	FALSE	TRUE	FALSE	FALSE	TRUE	FALSE	FALSE	TRUE	TRUE	FALSE
O15231-3	ZNF185	Zinc finger protein 185	1	2	1	0	0	16	11	13	13	18	11170	17078	19162	0	0	1867800	735230	2440300	297720	1692200		FALSE	FALSE	FALSE	TRUE	FALSE	FALSE	FALSE	FALSE	FALSE	FALSE	TRUE	TRUE	FALSE	FALSE	FALSE	TRUE	FALSE	FALSE	TRUE	FALSE	TRUE
O15260	SURF4	Surfeit locus protein 4	1	1	1	0	0	1	1	0	1	0	528270	369910	276230	0	0	6074000	4024300	0	154990	0		TRUE	FALSE	FALSE	FALSE	FALSE	FALSE	TRUE	FALSE	FALSE	FALSE	FALSE	FALSE	FALSE	FALSE	FALSE	TRUE	FALSE	TRUE	FALSE	FALSE	FALSE
O15269	SPTLC1	Serine palmitoyltransferase 1	0	0	1	0	0	3	3	9	3	3	0	0	126150	0	0	685780	566970	3406800	102030	413250		TRUE	FALSE	FALSE	FALSE	FALSE	FALSE	TRUE	FALSE	FALSE	FALSE	FALSE	FALSE	FALSE	FALSE	FALSE	TRUE	FALSE	TRUE	FALSE	FALSE	FALSE
O15270	SPTLC2	Serine palmitoyltransferase 2	0	0	0	0	0	0	0	6	6	4	0	0	0	0	0	0	0	681260	76318	129740		TRUE	FALSE	FALSE	FALSE	FALSE	FALSE	TRUE	FALSE	FALSE	FALSE	FALSE	FALSE	FALSE	TRUE	FALSE	TRUE	FALSE	TRUE	FALSE	FALSE	FALSE
O15294	OGT	UDP-N-acetylglucosamine--peptide N-acetylglucosaminyltransferase 110 kDa subunit	0	0	0	0	0	10	12	13	10	6	0	0	0	0	0	837470	694480	2016500	165540	359130		FALSE	FALSE	FALSE	TRUE	FALSE	FALSE	FALSE	FALSE	FALSE	FALSE	TRUE	FALSE	TRUE	TRUE	FALSE	TRUE	FALSE	FALSE	TRUE	FALSE	TRUE
O15305	PMM2	Phosphomannomutase 2;Phosphomannomutase	2	1	0	0	0	4	6	2	1	2	81666	47395	0	0	0	880590	1401400	558830	35463	322570		FALSE	FALSE	FALSE	FALSE	FALSE	FALSE	FALSE	FALSE	FALSE	FALSE	TRUE	FALSE	TRUE	FALSE	FALSE	TRUE	FALSE	FALSE	TRUE	FALSE	TRUE
O15355	PPM1G	Protein phosphatase 1G	0	0	0	0	0	8	3	9	11	12	0	0	0	0	0	2958300	366900	3010500	502470	1506300		FALSE	FALSE	FALSE	FALSE	FALSE	FALSE	FALSE	FALSE	FALSE	FALSE	TRUE	FALSE	TRUE	FALSE	FALSE	TRUE	FALSE	FALSE	TRUE	FALSE	TRUE
O15357	INPPL1	Phosphatidylinositol 3,4,5-trisphosphate 5-phosphatase 2	0	0	0	0	0	9	2	6	0	5	0	0	0	0	0	311470	52354	350500	0	152620		FALSE	FALSE	FALSE	TRUE	FALSE	TRUE	FALSE	FALSE	FALSE	FALSE	TRUE	TRUE	TRUE	FALSE	FALSE	TRUE	FALSE	FALSE	TRUE	FALSE	TRUE
O15371	EIF3D	Eukaryotic translation initiation factor 3 subunit D	1	0	1	2	0	8	7	11	10	10	114600	0	86125	21641	0	3481900	2147200	4134500	608610	2524801		FALSE	FALSE	FALSE	FALSE	FALSE	FALSE	FALSE	FALSE	FALSE	FALSE	TRUE	FALSE	FALSE	FALSE	FALSE	TRUE	FALSE	FALSE	TRUE	FALSE	TRUE
O15397	IPO8	Importin-8	0	0	0	0	0	3	2	5	1	1	0	0	0	0	0	164540	77400	714570	0	0		FALSE	FALSE	FALSE	FALSE	FALSE	FALSE	FALSE	FALSE	FALSE	FALSE	TRUE	FALSE	TRUE	FALSE	FALSE	TRUE	FALSE	FALSE	TRUE	FALSE	TRUE
O94842	TOX4	TOX high mobility group box family member 4;Thymocyte selection-associated high mobility group box protein TOX;TOX high mobility group box family member 3	0	0	0	0	0	1	1	1	0	1	0	0	0	0	0	55725	51785	92214	0	61840		FALSE	FALSE	FALSE	FALSE	FALSE	FALSE	FALSE	FALSE	TRUE	FALSE	FALSE	FALSE	TRUE	FALSE	FALSE	FALSE	FALSE	FALSE	TRUE	FALSE	TRUE
O15438	ABCC3	Canalicular multispecific organic anion transporter 2	0	0	0	0	0	0	0	0	0	0	0	0	0	0	0	0	0	0	0	0		TRUE	FALSE	TRUE	FALSE	FALSE	FALSE	FALSE	FALSE	FALSE	FALSE	FALSE	FALSE	FALSE	FALSE	FALSE	TRUE	TRUE	FALSE	FALSE	FALSE	FALSE
O15439	ABCC4	Multidrug resistance-associated protein 4	4	1	11	3	4	1	1	0	0	0	93942	7324.4	421700	21256	97416	7000.8	8246	0	0	0		TRUE	FALSE	TRUE	FALSE	FALSE	TRUE	FALSE	FALSE	FALSE	FALSE	FALSE	FALSE	TRUE	FALSE	FALSE	TRUE	TRUE	FALSE	FALSE	FALSE	FALSE
O15440	ABCC5	Multidrug resistance-associated protein 5	0	0	1	0	0	0	0	0	0	0	0	0	11811	0	0	0	0	0	0	0		TRUE	FALSE	TRUE	FALSE	TRUE	FALSE	FALSE	FALSE	FALSE	FALSE	FALSE	FALSE	TRUE	FALSE	FALSE	TRUE	TRUE	FALSE	FALSE	FALSE	FALSE
O15446	CD3EAP	DNA-directed RNA polymerase I subunit RPA34	0	0	0	0	0	1	0	1	1	2	0	0	0	0	0	62704	0	595750	38588	346240		FALSE	FALSE	FALSE	FALSE	FALSE	FALSE	FALSE	FALSE	FALSE	FALSE	FALSE	FALSE	TRUE	FALSE	FALSE	TRUE	FALSE	FALSE	TRUE	FALSE	TRUE
O15460	P4HA2	Prolyl 4-hydroxylase subunit alpha-2	0	0	0	0	0	0	2	0	0	1	0	0	0	0	0	0	39473	0	0	47347		FALSE	TRUE	FALSE	FALSE	FALSE	FALSE	TRUE	FALSE	TRUE	FALSE	FALSE	FALSE	FALSE	FALSE	FALSE	TRUE	FALSE	FALSE	TRUE	TRUE	FALSE
O15479	MAGEB2	Melanoma-associated antigen B2	0	0	1	0	0	7	2	5	6	1	0	0	96285	0	0	4319700	776370	3016300	456860	133590		FALSE	FALSE	FALSE	FALSE	FALSE	FALSE	FALSE	FALSE	FALSE	FALSE	TRUE	FALSE	FALSE	FALSE	FALSE	TRUE	FALSE	FALSE	TRUE	FALSE	TRUE
O15554	KCNN4	Intermediate conductance calcium-activated potassium channel protein 4	1	0	1	1	1	0	0	2	0	0	24033	0	67459	35075	92280	0	0	890630	0	0		TRUE	FALSE	TRUE	FALSE	FALSE	FALSE	FALSE	FALSE	FALSE	FALSE	FALSE	FALSE	FALSE	FALSE	FALSE	TRUE	TRUE	FALSE	FALSE	FALSE	FALSE
O43143	DHX15	Pre-mRNA-splicing factor ATP-dependent RNA helicase DHX15	0	0	2	0	0	15	11	13	9	14	0	0	113740	0	0	3428700	1832000	4027300	444790	3336368		FALSE	FALSE	FALSE	FALSE	FALSE	FALSE	FALSE	FALSE	FALSE	FALSE	FALSE	FALSE	TRUE	FALSE	FALSE	TRUE	FALSE	FALSE	TRUE	FALSE	TRUE
O43148	RNMT	mRNA cap guanine-N7 methyltransferase	0	0	0	0	0	2	0	3	4	4	0	0	0	0	0	327890	0	1391600	364390	527790		FALSE	FALSE	FALSE	FALSE	FALSE	FALSE	FALSE	FALSE	FALSE	FALSE	FALSE	FALSE	TRUE	FALSE	FALSE	TRUE	FALSE	FALSE	TRUE	FALSE	TRUE
O43149	ZZEF1	Zinc finger ZZ-type and EF-hand domain-containing protein 1	0	0	0	0	0	0	0	2	0	0	0	0	0	0	0	0	0	20903	0	0		FALSE	FALSE	FALSE	FALSE	FALSE	FALSE	FALSE	FALSE	FALSE	FALSE	FALSE	FALSE	TRUE	TRUE	FALSE	TRUE	FALSE	FALSE	TRUE	FALSE	TRUE
O43155	FLRT2	Leucine-rich repeat transmembrane protein FLRT2	4	2	6	3	2	1	0	0	1	1	212760	56760	1034200	87224	47630	33393	0	0	21149	56615		TRUE	TRUE	TRUE	FALSE	FALSE	FALSE	TRUE	FALSE	FALSE	FALSE	FALSE	FALSE	FALSE	FALSE	FALSE	TRUE	TRUE	FALSE	FALSE	FALSE	FALSE
O43156	TTI1	TELO2-interacting protein 1 homolog	0	0	0	0	0	0	0	3	0	0	0	0	0	0	0	0	0	428020	0	0		FALSE	FALSE	FALSE	FALSE	FALSE	FALSE	FALSE	FALSE	TRUE	FALSE	TRUE	FALSE	TRUE	FALSE	FALSE	TRUE	FALSE	FALSE	TRUE	FALSE	TRUE
O43157	PLXNB1	Plexin-B1	3	1	5	2	2	0	0	0	0	0	29011	3543.3	215900	8762.4	5187.7	0	0	0	0	0		TRUE	TRUE	TRUE	FALSE	FALSE	FALSE	FALSE	FALSE	FALSE	FALSE	FALSE	FALSE	FALSE	FALSE	FALSE	TRUE	TRUE	FALSE	FALSE	FALSE	FALSE
O43164	PJA2	E3 ubiquitin-protein ligase Praja-2	0	0	0	0	0	0	0	1	0	0	0	0	0	0	0	0	0	197090	0	0		FALSE	FALSE	FALSE	TRUE	FALSE	TRUE	TRUE	FALSE	FALSE	FALSE	TRUE	FALSE	FALSE	FALSE	FALSE	FALSE	FALSE	FALSE	TRUE	FALSE	TRUE
O43166	SIPA1L1	Signal-induced proliferation-associated 1-like protein 1	0	0	0	0	0	2	1	2	2	0	0	0	0	0	0	10486	8274.6	29747	4786.6	0		FALSE	FALSE	FALSE	TRUE	FALSE	FALSE	FALSE	FALSE	FALSE	FALSE	TRUE	TRUE	FALSE	FALSE	FALSE	TRUE	FALSE	FALSE	TRUE	FALSE	TRUE
O43172	PRPF4	U4/U6 small nuclear ribonucleoprotein Prp4	0	0	0	0	0	1	0	0	0	3	0	0	0	0	0	50569	0	0	0	105190		FALSE	FALSE	FALSE	FALSE	FALSE	FALSE	FALSE	FALSE	FALSE	FALSE	FALSE	FALSE	TRUE	FALSE	FALSE	TRUE	FALSE	FALSE	TRUE	FALSE	TRUE
O43194	GPR39	G-protein coupled receptor 39	1	1	0	1	1	0	0	0	0	0	124790	73938	0	31626	83157	0	0	0	0	0		TRUE	FALSE	TRUE	FALSE	FALSE	FALSE	FALSE	FALSE	FALSE	FALSE	FALSE	FALSE	FALSE	FALSE	FALSE	TRUE	TRUE	FALSE	FALSE	FALSE	FALSE
O43237	DYNC1LI2	Cytoplasmic dynein 1 light intermediate chain 2	0	0	0	0	0	3	2	2	1	1	0	0	0	0	0	170560	123680	82079	37488	89080		FALSE	FALSE	FALSE	FALSE	FALSE	FALSE	FALSE	FALSE	FALSE	FALSE	TRUE	TRUE	FALSE	FALSE	FALSE	TRUE	FALSE	FALSE	TRUE	FALSE	TRUE
O43242	PSMD3	26S proteasome non-ATPase regulatory subunit 3	7	9	11	4	4	17	21	22	14	9	424520	488620	1652100	86699	332330	5438100	7024200	17981000	750100	2393820		FALSE	FALSE	FALSE	FALSE	FALSE	FALSE	FALSE	FALSE	FALSE	FALSE	TRUE	FALSE	TRUE	FALSE	FALSE	TRUE	FALSE	FALSE	TRUE	FALSE	TRUE
O43251-8	RBFOX2	RNA binding protein fox-1 homolog 2;RNA binding protein fox-1 homolog;RNA binding protein fox-1 homolog 1;RNA binding protein fox-1 homolog 3	1	1	1	2	1	2	3	4	3	3	61457	46085	915910	23062	60467	1097200	1378400	5046110	159100	765400		FALSE	FALSE	FALSE	FALSE	FALSE	FALSE	FALSE	FALSE	FALSE	FALSE	TRUE	FALSE	TRUE	FALSE	FALSE	FALSE	FALSE	FALSE	TRUE	FALSE	TRUE
O43252	PAPSS1	Bifunctional 3-phosphoadenosine 5-phosphosulfate synthase 1;Sulfate adenylyltransferase;Adenylyl-sulfate kinase	0	0	0	0	0	15	7	3	4	6	0	0	0	0	0	3670800	591840	1672600	77590	841560		FALSE	FALSE	FALSE	FALSE	FALSE	FALSE	FALSE	FALSE	FALSE	FALSE	FALSE	FALSE	TRUE	FALSE	FALSE	TRUE	FALSE	FALSE	TRUE	FALSE	TRUE
O43264	ZW10	Centromere/kinetochore protein zw10 homolog	0	0	1	1	1	5	8	8	7	1	0	0	82044	3362.1	14139	760970	1044500	2857500	220920	26413		FALSE	FALSE	FALSE	FALSE	FALSE	FALSE	TRUE	FALSE	FALSE	FALSE	TRUE	TRUE	FALSE	FALSE	FALSE	TRUE	FALSE	FALSE	TRUE	FALSE	TRUE
O43290	SART1	U4/U6.U5 tri-snRNP-associated protein 1	0	0	0	0	0	2	0	3	1	10	0	0	0	0	0	101360	0	197760	7762.8	352400		FALSE	FALSE	FALSE	FALSE	FALSE	TRUE	FALSE	FALSE	FALSE	FALSE	FALSE	FALSE	TRUE	FALSE	FALSE	TRUE	FALSE	FALSE	TRUE	FALSE	TRUE
O43292	GPAA1	Glycosylphosphatidylinositol anchor attachment 1 protein	0	0	0	1	0	4	4	3	2	1	0	0	0	8761.2	0	478670	462810	1044600	85009	185800		TRUE	FALSE	FALSE	FALSE	FALSE	FALSE	TRUE	FALSE	FALSE	FALSE	FALSE	FALSE	FALSE	TRUE	FALSE	TRUE	FALSE	TRUE	FALSE	FALSE	FALSE
O43294	TGFB1I1	Transforming growth factor beta-1-induced transcript 1 protein	0	0	0	0	0	0	1	1	3	0	0	0	0	0	0	0	101350	256540	92324	0		FALSE	FALSE	FALSE	FALSE	FALSE	FALSE	FALSE	FALSE	FALSE	FALSE	TRUE	TRUE	TRUE	FALSE	FALSE	TRUE	FALSE	FALSE	TRUE	FALSE	TRUE
O43306	ADCY6	Adenylate cyclase type 6	0	0	0	0	0	0	0	0	0	0	0	0	0	0	0	0	0	0	0	0		TRUE	FALSE	TRUE	FALSE	FALSE	TRUE	FALSE	FALSE	FALSE	FALSE	FALSE	FALSE	FALSE	FALSE	FALSE	TRUE	TRUE	FALSE	FALSE	FALSE	FALSE
Q9UG54	DKFZp586F0420	Mitogen-activated protein kinase kinase kinase 7	0	0	0	0	0	1	1	3	0	1	0	0	0	0	0	182260	118730	528490	0	24902		FALSE	FALSE	FALSE	TRUE	FALSE	FALSE	FALSE	FALSE	FALSE	FALSE	TRUE	FALSE	TRUE	FALSE	FALSE	TRUE	FALSE	FALSE	TRUE	FALSE	TRUE
O43324	EEF1E1	Eukaryotic translation elongation factor 1 epsilon-1	1	1	1	0	0	1	3	3	1	1	43136	75858	215340	0	0	272950	393480	4744800	70101	110340		FALSE	FALSE	FALSE	FALSE	FALSE	FALSE	FALSE	FALSE	FALSE	FALSE	TRUE	FALSE	TRUE	FALSE	FALSE	TRUE	FALSE	FALSE	TRUE	FALSE	TRUE
O43390	HNRNPR	Heterogeneous nuclear ribonucleoprotein R	0	0	1	0	0	11	1	11	4	16	0	0	34839	0	0	4657500	120810	3384000	197550	4490700		FALSE	FALSE	FALSE	FALSE	FALSE	FALSE	FALSE	FALSE	FALSE	FALSE	TRUE	FALSE	TRUE	FALSE	FALSE	TRUE	FALSE	FALSE	TRUE	FALSE	TRUE
O43395	PRPF3	U4/U6 small nuclear ribonucleoprotein Prp3	0	0	0	0	0	3	2	0	1	0	0	0	0	0	0	135470	111770	0	13850	0		FALSE	FALSE	FALSE	FALSE	FALSE	FALSE	FALSE	FALSE	FALSE	FALSE	FALSE	FALSE	TRUE	FALSE	FALSE	TRUE	FALSE	FALSE	TRUE	FALSE	TRUE
O43482	OIP5	Protein Mis18-beta	0	0	0	0	0	0	0	0	0	1	0	0	0	0	0	0	0	0	0	42422		FALSE	FALSE	FALSE	FALSE	FALSE	FALSE	FALSE	FALSE	TRUE	FALSE	FALSE	FALSE	TRUE	FALSE	FALSE	FALSE	FALSE	FALSE	TRUE	FALSE	TRUE
O43491	EPB41L2	Band 4.1-like protein 2	0	0	1	2	0	2	2	7	15	22	0	0	48204	18819	13195	174550	96657	1025900	412240	2317109		FALSE	FALSE	FALSE	TRUE	FALSE	FALSE	FALSE	FALSE	FALSE	FALSE	TRUE	TRUE	TRUE	FALSE	FALSE	TRUE	FALSE	FALSE	TRUE	FALSE	TRUE
O43592	XPOT	Exportin-T	0	0	0	0	0	1	3	1	1	0	0	0	0	0	0	97514	145250	76984	11793	0		FALSE	FALSE	FALSE	FALSE	FALSE	FALSE	FALSE	FALSE	FALSE	FALSE	TRUE	FALSE	TRUE	FALSE	FALSE	TRUE	FALSE	FALSE	TRUE	FALSE	TRUE
O43615	TIMM44	Mitochondrial import inner membrane translocase subunit TIM44	0	0	0	0	0	3	4	2	1	1	0	0	0	0	0	220010	269630	186810	8373.9	42554		FALSE	FALSE	FALSE	FALSE	FALSE	FALSE	FALSE	FALSE	FALSE	FALSE	FALSE	FALSE	FALSE	TRUE	TRUE	TRUE	FALSE	FALSE	TRUE	FALSE	TRUE
O43681	ASNA1	ATPase ASNA1	0	0	0	0	0	0	0	0	0	1	0	0	0	0	0	0	0	0	0	145360		FALSE	FALSE	FALSE	FALSE	FALSE	FALSE	TRUE	FALSE	FALSE	FALSE	TRUE	FALSE	TRUE	FALSE	FALSE	TRUE	FALSE	FALSE	TRUE	FALSE	TRUE
O43683	BUB1	Mitotic checkpoint serine/threonine-protein kinase BUB1	0	0	0	0	0	0	1	2	1	0	0	0	0	0	0	0	59509	423890	2835.1	0		FALSE	FALSE	FALSE	FALSE	FALSE	FALSE	FALSE	FALSE	FALSE	FALSE	TRUE	FALSE	TRUE	FALSE	FALSE	FALSE	FALSE	FALSE	TRUE	FALSE	TRUE
O43707	ACTN4	Alpha-actinin-4	2	2	2	1	2	15	7	15	11	33	0	0	0	0	0	308350	17663	854940	86294	2043700		FALSE	FALSE	FALSE	FALSE	FALSE	FALSE	FALSE	FALSE	FALSE	FALSE	TRUE	FALSE	TRUE	FALSE	FALSE	TRUE	FALSE	FALSE	TRUE	FALSE	TRUE
O43719	HTATSF1	HIV Tat-specific factor 1	0	0	0	0	0	0	0	0	0	2	0	0	0	0	0	0	0	0	0	38488		FALSE	FALSE	FALSE	FALSE	FALSE	FALSE	FALSE	FALSE	FALSE	FALSE	FALSE	FALSE	TRUE	FALSE	FALSE	TRUE	FALSE	FALSE	TRUE	FALSE	TRUE
O43741	PRKAB2	5-AMP-activated protein kinase subunit beta-2	0	0	0	0	0	0	0	1	0	0	0	0	0	0	0	0	0	317330	0	0		FALSE	FALSE	FALSE	FALSE	FALSE	FALSE	FALSE	FALSE	FALSE	FALSE	TRUE	FALSE	TRUE	FALSE	FALSE	TRUE	FALSE	FALSE	TRUE	FALSE	TRUE
O43747	AP1G1	AP-1 complex subunit gamma-1	0	0	0	0	0	1	2	3	6	3	0	0	0	0	0	64660	125600	956810	160690	218150		FALSE	FALSE	FALSE	FALSE	FALSE	TRUE	FALSE	FALSE	TRUE	FALSE	TRUE	FALSE	TRUE	FALSE	TRUE	TRUE	FALSE	FALSE	TRUE	FALSE	TRUE
O43776	NARS	Asparagine--tRNA ligase, cytoplasmic	0	0	0	0	0	2	0	3	0	3	0	0	0	0	0	873490	0	916460	0	367390		FALSE	FALSE	FALSE	FALSE	FALSE	FALSE	FALSE	FALSE	FALSE	FALSE	TRUE	FALSE	FALSE	FALSE	FALSE	TRUE	FALSE	FALSE	TRUE	FALSE	TRUE
O43815	STRN	Striatin	0	0	0	0	0	2	1	4	1	1	0	0	0	0	0	156810	143280	532240	26605	31493		FALSE	FALSE	FALSE	FALSE	FALSE	FALSE	FALSE	FALSE	FALSE	FALSE	TRUE	FALSE	TRUE	FALSE	FALSE	TRUE	FALSE	FALSE	TRUE	FALSE	TRUE
O43818	RRP9	U3 small nucleolar RNA-interacting protein 2	0	0	0	0	0	0	1	0	0	1	0	0	0	0	0	0	63679	0	0	31670		FALSE	FALSE	FALSE	FALSE	FALSE	FALSE	FALSE	FALSE	FALSE	FALSE	FALSE	FALSE	TRUE	FALSE	FALSE	TRUE	FALSE	FALSE	TRUE	FALSE	TRUE
O43847	NRD1	Nardilysin	0	0	0	0	0	1	1	6	2	7	0	0	0	0	0	35213	0	586570	11582	298110		FALSE	FALSE	FALSE	FALSE	FALSE	FALSE	FALSE	FALSE	FALSE	FALSE	FALSE	FALSE	TRUE	FALSE	FALSE	TRUE	FALSE	FALSE	TRUE	FALSE	TRUE
O43852	CALU	Calumenin	0	0	0	0	0	0	1	1	0	2	0	0	0	0	0	0	35050	415370	0	552300		FALSE	TRUE	FALSE	TRUE	FALSE	TRUE	TRUE	FALSE	FALSE	FALSE	FALSE	FALSE	FALSE	FALSE	FALSE	TRUE	FALSE	FALSE	TRUE	TRUE	FALSE
O43854	EDIL3	EGF-like repeat and discoidin I-like domain-containing protein 3	8	2	6	6	10	0	0	0	0	6	572130	34584	1636500	162880	1213800	0	0	0	0	795290		FALSE	TRUE	FALSE	FALSE	FALSE	FALSE	FALSE	FALSE	FALSE	FALSE	FALSE	FALSE	FALSE	FALSE	FALSE	TRUE	FALSE	FALSE	TRUE	TRUE	FALSE
O43865	AHCYL1	Putative adenosylhomocysteinase 2;Putative adenosylhomocysteinase 3;Adenosylhomocysteinase	0	0	0	0	0	4	1	3	3	1	0	0	0	0	0	817600	125350	518950	75458	54252		FALSE	FALSE	FALSE	TRUE	FALSE	FALSE	TRUE	FALSE	FALSE	FALSE	TRUE	FALSE	FALSE	FALSE	FALSE	TRUE	FALSE	FALSE	TRUE	FALSE	TRUE
O60216	RAD21	Double-strand-break repair protein rad21 homolog	0	0	0	0	0	0	1	1	2	1	0	0	0	0	0	0	121890	294560	61339	37107		FALSE	FALSE	FALSE	FALSE	FALSE	FALSE	FALSE	FALSE	FALSE	FALSE	TRUE	TRUE	TRUE	FALSE	FALSE	TRUE	FALSE	FALSE	TRUE	FALSE	TRUE
O60244	MED14	Mediator of RNA polymerase II transcription subunit 14	1	0	0	0	0	0	0	2	0	0	15734	0	0	0	0	0	0	212520	0	0		FALSE	FALSE	FALSE	FALSE	FALSE	FALSE	FALSE	FALSE	FALSE	FALSE	FALSE	FALSE	TRUE	FALSE	FALSE	TRUE	FALSE	FALSE	TRUE	FALSE	TRUE
O60245	PCDH7	Protocadherin-7	7	1	6	11	5	4	4	8	15	9	326140	27033	351940	147800	70892	422220	174060	531980	432490	1035900		TRUE	FALSE	TRUE	FALSE	FALSE	FALSE	FALSE	FALSE	FALSE	FALSE	FALSE	FALSE	FALSE	FALSE	FALSE	TRUE	TRUE	FALSE	FALSE	FALSE	FALSE
O60264	SMARCA5	SWI/SNF-related matrix-associated actin-dependent regulator of chromatin subfamily A member 5	0	2	2	0	3	10	20	18	11	18	0	14133	29970	0	30245	946800	1790500	2658500	161470	913560		FALSE	FALSE	FALSE	FALSE	FALSE	FALSE	FALSE	FALSE	FALSE	FALSE	FALSE	FALSE	TRUE	FALSE	FALSE	TRUE	FALSE	FALSE	TRUE	FALSE	TRUE
O60279	SUSD5	Sushi domain-containing protein 5	12	10	10	8	12	8	6	5	4	11	3005700	1122000	6064700	547510	3263700	1853200	890630	1853600	141920	3469200		TRUE	FALSE	TRUE	FALSE	FALSE	TRUE	FALSE	FALSE	TRUE	FALSE	FALSE	FALSE	FALSE	FALSE	FALSE	TRUE	TRUE	FALSE	FALSE	FALSE	FALSE
O60287	URB1	Nucleolar pre-ribosomal-associated protein 1	0	0	0	0	0	0	0	8	0	0	0	0	0	0	0	0	0	428170	0	0		FALSE	FALSE	FALSE	FALSE	FALSE	FALSE	FALSE	FALSE	FALSE	FALSE	FALSE	FALSE	TRUE	FALSE	FALSE	TRUE	FALSE	FALSE	TRUE	FALSE	TRUE
O60291	MGRN1	E3 ubiquitin-protein ligase MGRN1	3	0	9	2	2	0	0	0	0	0	208260	0	1292400	29697	97073	0	0	0	0	0		FALSE	FALSE	FALSE	TRUE	TRUE	FALSE	TRUE	FALSE	TRUE	FALSE	TRUE	FALSE	TRUE	FALSE	FALSE	TRUE	FALSE	FALSE	TRUE	FALSE	TRUE
O60306	AQR	Intron-binding protein aquarius	0	0	2	0	0	5	9	10	2	2	0	0	21104	0	0	190870	325930	781330	10800	36395		FALSE	FALSE	FALSE	FALSE	FALSE	FALSE	FALSE	FALSE	FALSE	FALSE	FALSE	FALSE	TRUE	FALSE	FALSE	TRUE	FALSE	FALSE	TRUE	FALSE	TRUE
O60313-10	OPA1	Dynamin-like 120 kDa protein, mitochondrial;Dynamin-like 120 kDa protein, form S1	0	0	1	0	0	6	6	19	7	7	0	0	47549	0	0	470790	383570	1962500	104060	257520		TRUE	FALSE	FALSE	FALSE	FALSE	FALSE	FALSE	FALSE	FALSE	FALSE	FALSE	FALSE	TRUE	TRUE	TRUE	TRUE	FALSE	TRUE	FALSE	FALSE	FALSE
O60333-3	KIF1B	Kinesin-like protein KIF1B	0	0	0	0	0	1	3	6	1	0	0	0	0	0	0	13688	110740	405370	9959.2	0		FALSE	FALSE	FALSE	FALSE	FALSE	FALSE	FALSE	FALSE	TRUE	FALSE	TRUE	TRUE	TRUE	TRUE	FALSE	TRUE	FALSE	FALSE	TRUE	FALSE	TRUE
O60341	KDM1A	Lysine-specific histone demethylase 1A	0	0	0	0	0	0	1	2	1	3	0	0	0	0	0	0	103280	140160	16038	107340		FALSE	FALSE	FALSE	FALSE	FALSE	FALSE	FALSE	FALSE	FALSE	FALSE	TRUE	FALSE	TRUE	FALSE	FALSE	TRUE	FALSE	FALSE	TRUE	FALSE	TRUE
O60343	TBC1D4	TBC1 domain family member 4	0	0	0	0	0	4	1	6	4	7	0	0	0	0	0	117810	40818	466320	55483	325230		FALSE	FALSE	FALSE	FALSE	FALSE	FALSE	FALSE	FALSE	FALSE	FALSE	TRUE	FALSE	FALSE	FALSE	FALSE	TRUE	FALSE	FALSE	TRUE	FALSE	TRUE
O60353	FZD6	Frizzled-6	1	1	3	1	0	0	0	0	1	1	64791	19834	343000	16117	24100	0	0	0	7820.8	37967		TRUE	FALSE	TRUE	FALSE	FALSE	FALSE	TRUE	FALSE	TRUE	FALSE	FALSE	FALSE	FALSE	FALSE	FALSE	TRUE	TRUE	FALSE	FALSE	FALSE	FALSE
O60427	FADS1	Fatty acid desaturase 1	0	0	0	0	0	0	0	2	0	0	0	0	0	0	0	0	0	572970	0	0		TRUE	FALSE	FALSE	FALSE	FALSE	FALSE	TRUE	FALSE	FALSE	FALSE	FALSE	FALSE	FALSE	FALSE	FALSE	TRUE	FALSE	TRUE	FALSE	FALSE	FALSE
O60488	ACSL4	Long-chain-fatty-acid--CoA ligase 4	0	0	1	0	0	1	2	2	3	3	0	0	0	0	0	25066	18930	0	29187	24557		TRUE	FALSE	FALSE	FALSE	FALSE	TRUE	FALSE	FALSE	FALSE	FALSE	FALSE	FALSE	FALSE	TRUE	FALSE	TRUE	FALSE	TRUE	FALSE	FALSE	FALSE
O60502	MGEA5	Protein O-GlcNAcase	0	0	0	0	0	3	4	4	0	1	0	0	0	0	0	148820	244750	614000	0	0		FALSE	FALSE	FALSE	FALSE	FALSE	FALSE	FALSE	FALSE	FALSE	FALSE	TRUE	FALSE	TRUE	FALSE	FALSE	TRUE	FALSE	FALSE	TRUE	FALSE	TRUE
O60518	RANBP6	Ran-binding protein 6	0	0	0	0	0	1	1	2	1	1	0	0	0	0	0	0	0	107760	9646.3	0		FALSE	FALSE	FALSE	FALSE	FALSE	FALSE	FALSE	FALSE	TRUE	FALSE	TRUE	FALSE	TRUE	FALSE	FALSE	TRUE	FALSE	FALSE	TRUE	FALSE	TRUE
O60524	NEMF	Nuclear export mediator factor NEMF	0	0	0	0	0	5	3	1	0	3	0	0	0	0	0	156730	64762	51571	0	88016		FALSE	FALSE	FALSE	FALSE	FALSE	FALSE	FALSE	FALSE	FALSE	FALSE	TRUE	FALSE	TRUE	FALSE	FALSE	TRUE	FALSE	FALSE	TRUE	FALSE	TRUE
O60547	GMDS	GDP-mannose 4,6 dehydratase	0	0	0	0	0	0	0	0	0	1	0	0	0	0	0	0	0	0	0	24277		FALSE	FALSE	FALSE	FALSE	FALSE	FALSE	FALSE	FALSE	FALSE	FALSE	FALSE	FALSE	FALSE	FALSE	FALSE	TRUE	FALSE	FALSE	TRUE	FALSE	TRUE
O60563	CCNT1	Cyclin-T1	0	0	0	0	0	2	3	4	1	2	0	0	0	0	0	384570	516350	1596200	35929	171320		FALSE	FALSE	FALSE	FALSE	FALSE	FALSE	FALSE	FALSE	FALSE	FALSE	FALSE	FALSE	TRUE	FALSE	FALSE	FALSE	FALSE	FALSE	TRUE	FALSE	TRUE
O60566	BUB1B	Mitotic checkpoint serine/threonine-protein kinase BUB1 beta	0	0	0	0	0	4	3	4	0	1	0	0	0	0	0	70645	55890	198480	0	14161		FALSE	FALSE	FALSE	FALSE	FALSE	FALSE	FALSE	FALSE	FALSE	FALSE	TRUE	TRUE	TRUE	FALSE	FALSE	TRUE	FALSE	FALSE	TRUE	FALSE	TRUE
O60573	EIF4E2	Eukaryotic translation initiation factor 4E type 2	0	0	0	0	0	2	2	2	0	2	0	0	0	0	0	497150	346350	1051500	0	229000		FALSE	FALSE	FALSE	FALSE	FALSE	FALSE	FALSE	FALSE	FALSE	FALSE	TRUE	FALSE	FALSE	TRUE	FALSE	TRUE	FALSE	FALSE	TRUE	FALSE	TRUE
O60645	EXOC3	Exocyst complex component 3	0	0	0	0	0	0	1	1	0	0	0	0	0	0	0	0	71802	72625	0	0		FALSE	FALSE	FALSE	FALSE	FALSE	TRUE	FALSE	FALSE	FALSE	FALSE	TRUE	FALSE	TRUE	TRUE	FALSE	TRUE	FALSE	FALSE	TRUE	FALSE	TRUE
O60664	PLIN3	Perilipin-3	0	0	0	0	0	5	0	2	2	6	0	0	0	0	0	1039800	0	417560	69395	1228900		FALSE	FALSE	FALSE	FALSE	TRUE	FALSE	FALSE	FALSE	FALSE	FALSE	TRUE	FALSE	FALSE	FALSE	FALSE	TRUE	FALSE	FALSE	TRUE	FALSE	TRUE
O60684	KPNA6	Importin subunit alpha-7	0	0	1	0	0	5	6	5	7	3	0	0	165400	0	0	519820	773860	3651400	404460	487560		FALSE	FALSE	FALSE	FALSE	FALSE	FALSE	FALSE	FALSE	FALSE	FALSE	TRUE	FALSE	TRUE	FALSE	FALSE	TRUE	FALSE	FALSE	TRUE	FALSE	TRUE
O60701	UGDH	UDP-glucose 6-dehydrogenase	2	3	2	3	2	8	7	10	10	5	73146.2	91968	123786	29622	40899	2.93841e+06	1693100	3049656	550890	553740		FALSE	FALSE	FALSE	FALSE	FALSE	FALSE	FALSE	FALSE	FALSE	FALSE	FALSE	FALSE	TRUE	FALSE	FALSE	TRUE	FALSE	FALSE	TRUE	FALSE	TRUE
O60716-5	CTNND1	Catenin delta-1	1	2	3	2	0	14	11	16	13	17	6965	25900	139200	8109.6	0	2002100	1435700	3491000	272050	1242500		FALSE	FALSE	FALSE	TRUE	FALSE	FALSE	FALSE	FALSE	FALSE	FALSE	TRUE	FALSE	TRUE	FALSE	FALSE	TRUE	FALSE	FALSE	TRUE	FALSE	TRUE
O60732	MAGEC1	Melanoma-associated antigen C1	2	1	1	0	1	5	5	7	4	4	44251	47751	548800	0	314280	1329500	1727900	7639400	526670	706510		FALSE	FALSE	FALSE	FALSE	FALSE	FALSE	FALSE	FALSE	FALSE	FALSE	TRUE	FALSE	TRUE	FALSE	FALSE	TRUE	FALSE	FALSE	TRUE	FALSE	TRUE
O60749	SNX2	Sorting nexin-2	1	0	0	1	0	9	7	7	8	6	108220	0	0	5585.5	0	1489700	947200	1466100	179850	563250		FALSE	FALSE	FALSE	FALSE	TRUE	FALSE	FALSE	TRUE	FALSE	FALSE	TRUE	FALSE	FALSE	FALSE	FALSE	TRUE	FALSE	FALSE	TRUE	FALSE	TRUE
O60763	USO1	General vesicular transport factor p115	0	1	0	2	0	10	14	9	8	5	0	12989	0	9564.6	0	755750	1476900	1492900	189840	133540		FALSE	FALSE	FALSE	FALSE	FALSE	TRUE	FALSE	FALSE	FALSE	FALSE	TRUE	FALSE	TRUE	FALSE	FALSE	TRUE	FALSE	FALSE	TRUE	FALSE	TRUE
O60783	MRPS14	28S ribosomal protein S14, mitochondrial	0	0	0	0	0	1	1	2	1	0	0	0	0	0	0	193430	229520	2411500	29766	0		FALSE	FALSE	FALSE	FALSE	FALSE	FALSE	FALSE	FALSE	FALSE	FALSE	FALSE	FALSE	TRUE	TRUE	FALSE	TRUE	FALSE	FALSE	TRUE	FALSE	TRUE
O60784	TOM1	Target of Myb protein 1	0	0	0	0	0	1	0	2	2	2	0	0	0	0	0	244550	0	565470	53200	374100		FALSE	FALSE	FALSE	TRUE	FALSE	FALSE	FALSE	FALSE	FALSE	FALSE	TRUE	FALSE	FALSE	FALSE	FALSE	TRUE	FALSE	FALSE	TRUE	FALSE	TRUE
Q99880	HIST1H2BL	Histone H2B type 1-L;Histone H2B type 1-H;Histone H2B type 1-N;Histone H2B type 1-C/E/F/G/I;Histone H2B type 1-D;Histone H2B type 1-K;Histone H2B type 2-F;Histone H2B type 1-M;Histone H2B type F-S;Histone H2B;Histone H2B type 1-A	1	0	4	1	0	1	3	2	2	3	296256	90390	8671500	81598	0	1299986	4677520	1604700	269150	8078900		FALSE	FALSE	FALSE	FALSE	FALSE	FALSE	FALSE	FALSE	FALSE	FALSE	FALSE	FALSE	TRUE	FALSE	FALSE	TRUE	FALSE	FALSE	TRUE	FALSE	TRUE
O60826	CCDC22	Coiled-coil domain-containing protein 22	0	0	0	0	0	3	4	6	1	0	0	0	0	0	0	143380	190490	621150	25614	0		FALSE	FALSE	FALSE	FALSE	TRUE	FALSE	FALSE	FALSE	FALSE	FALSE	TRUE	FALSE	TRUE	FALSE	FALSE	TRUE	FALSE	FALSE	TRUE	FALSE	TRUE
O60832	DKC1	H/ACA ribonucleoprotein complex subunit 4	0	0	0	0	0	2	0	2	3	1	0	0	0	0	0	165130	0	406190	39483	11366		FALSE	FALSE	FALSE	FALSE	FALSE	FALSE	FALSE	FALSE	FALSE	FALSE	FALSE	FALSE	TRUE	FALSE	FALSE	TRUE	FALSE	FALSE	TRUE	FALSE	TRUE
O60884	DNAJA2	DnaJ homolog subfamily A member 2	0	0	1	0	0	1	3	4	4	3	0	0	43370	0	0	96788	208880	1525200	98750	138500		FALSE	FALSE	FALSE	FALSE	FALSE	FALSE	FALSE	FALSE	FALSE	FALSE	TRUE	FALSE	TRUE	FALSE	FALSE	TRUE	FALSE	FALSE	TRUE	FALSE	TRUE
O75051	PLXNA2	Plexin-A2	2	2	4	3	2	1	0	1	0	1	22377	0	0	4889.6	0	17025	0	0	0	0		TRUE	TRUE	TRUE	FALSE	FALSE	FALSE	FALSE	FALSE	FALSE	FALSE	FALSE	FALSE	FALSE	FALSE	FALSE	TRUE	TRUE	FALSE	FALSE	FALSE	FALSE
O75054	IGSF3	Immunoglobulin superfamily member 3	5	0	12	5	4	2	0	3	0	9	118570	0	764210	31985	92044	65494	0	91427	0	454600		TRUE	FALSE	TRUE	FALSE	FALSE	FALSE	FALSE	FALSE	FALSE	FALSE	FALSE	FALSE	TRUE	FALSE	FALSE	TRUE	TRUE	FALSE	FALSE	FALSE	FALSE
O75083	WDR1	WD repeat-containing protein 1	3	0	1	0	0	12	8	9	1	14	177290	0	87214	0	0	4776200	4009968	5794100	18119	5351800		FALSE	FALSE	FALSE	TRUE	FALSE	FALSE	FALSE	FALSE	FALSE	FALSE	TRUE	TRUE	FALSE	FALSE	FALSE	TRUE	FALSE	FALSE	TRUE	FALSE	TRUE
O75084	FZD7	Frizzled-7	1	0	1	2	0	0	0	0	0	0	0	0	120980	43989	0	0	0	0	0	0		TRUE	FALSE	TRUE	FALSE	TRUE	FALSE	FALSE	FALSE	TRUE	FALSE	FALSE	FALSE	FALSE	FALSE	FALSE	TRUE	TRUE	FALSE	FALSE	FALSE	FALSE
O75116	ROCK2	Rho-associated protein kinase 2	0	0	0	0	0	4	9	5	2	2	0	0	0	0	0	44237	185750	122900	10823	48169		FALSE	FALSE	FALSE	TRUE	FALSE	FALSE	FALSE	FALSE	FALSE	FALSE	TRUE	TRUE	TRUE	FALSE	TRUE	TRUE	FALSE	FALSE	TRUE	FALSE	TRUE
O75131	CPNE3	Copine-3	1	0	0	0	0	3	1	2	1	4	63297	0	0	0	0	840480	201440	196680	11724	216690		FALSE	FALSE	FALSE	TRUE	FALSE	FALSE	FALSE	FALSE	FALSE	FALSE	TRUE	FALSE	TRUE	TRUE	FALSE	TRUE	FALSE	FALSE	TRUE	FALSE	TRUE
O75146	HIP1R	Huntingtin-interacting protein 1-related protein	0	0	0	0	0	3	8	12	4	2	0	0	0	0	0	68248	371110	1238000	38321	29992		FALSE	FALSE	FALSE	TRUE	FALSE	FALSE	FALSE	FALSE	TRUE	FALSE	TRUE	FALSE	TRUE	FALSE	FALSE	TRUE	FALSE	FALSE	TRUE	FALSE	TRUE
O75150	RNF40	E3 ubiquitin-protein ligase BRE1B	0	0	0	0	0	2	2	3	3	4	0	0	0	0	0	51479	39176	290100	41918	83573		FALSE	FALSE	FALSE	FALSE	FALSE	FALSE	FALSE	FALSE	FALSE	FALSE	FALSE	FALSE	TRUE	FALSE	FALSE	TRUE	FALSE	FALSE	TRUE	FALSE	TRUE
O75152	ZC3H11A	Zinc finger CCCH domain-containing protein 11A	0	0	2	0	0	7	10	13	4	5	0	0	31602	0	0	457650	470280	1571200	48789	151360		FALSE	FALSE	FALSE	FALSE	FALSE	FALSE	FALSE	FALSE	FALSE	FALSE	FALSE	FALSE	TRUE	FALSE	FALSE	TRUE	FALSE	FALSE	TRUE	FALSE	TRUE
O75165	DNAJC13	DnaJ homolog subfamily C member 13	0	0	0	0	0	0	4	12	1	0	0	0	0	0	0	0	43654	466230	1875.5	0		FALSE	FALSE	FALSE	FALSE	TRUE	FALSE	FALSE	FALSE	TRUE	FALSE	TRUE	FALSE	FALSE	FALSE	FALSE	TRUE	FALSE	FALSE	TRUE	FALSE	TRUE
O75170	PPP6R2	Serine/threonine-protein phosphatase 6 regulatory subunit 2	0	0	0	0	0	1	1	0	0	0	0	0	0	0	0	7333	8330.7	0	0	0		FALSE	FALSE	FALSE	FALSE	FALSE	FALSE	FALSE	FALSE	TRUE	FALSE	TRUE	FALSE	FALSE	FALSE	FALSE	TRUE	FALSE	FALSE	TRUE	FALSE	TRUE
O75223	GGCT	Gamma-glutamylcyclotransferase	0	2	0	0	0	0	0	0	1	0	0	966350	0	9917	0	0	28900	0	33132	0		FALSE	FALSE	FALSE	FALSE	FALSE	FALSE	FALSE	FALSE	FALSE	FALSE	FALSE	FALSE	FALSE	FALSE	FALSE	TRUE	FALSE	FALSE	TRUE	FALSE	TRUE
O75326	SEMA7A	Semaphorin-7A	11	1	4	11	5	2	0	0	9	6	585220	44924	479450	377850	581430	56340	0	0	286000	732940		FALSE	TRUE	TRUE	FALSE	FALSE	FALSE	FALSE	FALSE	TRUE	FALSE	FALSE	FALSE	FALSE	FALSE	FALSE	TRUE	FALSE	FALSE	TRUE	TRUE	FALSE
O75330	HMMR	Hyaluronan mediated motility receptor	0	0	0	0	0	0	1	2	0	0	0	0	0	0	0	0	35226	188600	0	0		FALSE	FALSE	FALSE	FALSE	FALSE	FALSE	FALSE	FALSE	FALSE	FALSE	TRUE	FALSE	FALSE	FALSE	FALSE	TRUE	FALSE	FALSE	TRUE	FALSE	TRUE
O75342	ALOX12B	Arachidonate 12-lipoxygenase, 12R-type	0	0	0	0	0	0	0	0	0	0	0	0	0	0	0	0	0	0	0	0		FALSE	FALSE	FALSE	FALSE	FALSE	FALSE	FALSE	FALSE	FALSE	FALSE	TRUE	FALSE	FALSE	FALSE	FALSE	TRUE	FALSE	FALSE	TRUE	FALSE	TRUE
O75351	VPS4B	Vacuolar protein sorting-associated protein 4B	1	0	0	0	0	6	7	1	1	1	44485	0	0	0	0	1558400	1321400	208640	20122	139390		FALSE	FALSE	FALSE	FALSE	TRUE	FALSE	FALSE	FALSE	TRUE	FALSE	FALSE	FALSE	FALSE	FALSE	FALSE	TRUE	FALSE	FALSE	TRUE	FALSE	TRUE
O75362	ZNF217	Zinc finger protein 217	0	0	0	0	0	2	2	5	1	1	0	0	0	0	0	33801	21362	314870	6232.6	19804		FALSE	FALSE	FALSE	FALSE	FALSE	FALSE	FALSE	FALSE	FALSE	FALSE	FALSE	FALSE	TRUE	FALSE	FALSE	TRUE	FALSE	FALSE	TRUE	FALSE	TRUE
O75367	H2AFY	Core histone macro-H2A.1;Histone H2A	0	0	9	0	0	0	0	0	0	2	0	0	3214800	0	0	0	0	0	0	436580		FALSE	FALSE	FALSE	FALSE	FALSE	FALSE	FALSE	FALSE	FALSE	FALSE	FALSE	FALSE	TRUE	FALSE	FALSE	TRUE	FALSE	FALSE	TRUE	FALSE	TRUE
O75369	FLNB	Filamin-B	2	8	3	5	2	35	50	44	46	69	10705.2	30269.4	12409	4966.5	3319	1.18007e+06	2.60164e+06	3042600	349370	2955200		FALSE	FALSE	FALSE	TRUE	FALSE	TRUE	TRUE	FALSE	FALSE	FALSE	TRUE	TRUE	FALSE	FALSE	FALSE	TRUE	FALSE	FALSE	TRUE	FALSE	TRUE
O75394	MRPL33	39S ribosomal protein L33, mitochondrial	0	0	0	0	0	0	1	1	1	0	0	0	0	0	0	0	0	4243300	260110	0		FALSE	FALSE	FALSE	FALSE	FALSE	FALSE	FALSE	FALSE	FALSE	FALSE	FALSE	FALSE	FALSE	TRUE	FALSE	FALSE	FALSE	FALSE	TRUE	FALSE	TRUE
O75396	SEC22B	Vesicle-trafficking protein SEC22b	0	0	0	0	0	0	0	0	0	3	0	0	0	0	0	0	0	0	0	836580		TRUE	FALSE	FALSE	TRUE	FALSE	TRUE	TRUE	FALSE	FALSE	FALSE	FALSE	FALSE	FALSE	FALSE	FALSE	TRUE	FALSE	TRUE	FALSE	FALSE	FALSE
O75410	TACC1	Transforming acidic coiled-coil-containing protein 1	0	0	0	0	0	1	0	1	0	0	0	0	0	0	0	17395	0	22433	0	0		FALSE	FALSE	FALSE	FALSE	FALSE	FALSE	FALSE	FALSE	FALSE	FALSE	TRUE	TRUE	TRUE	FALSE	FALSE	TRUE	FALSE	FALSE	TRUE	FALSE	TRUE
O75427	LRCH4	Leucine-rich repeat and calponin homology domain-containing protein 4	0	0	0	0	0	1	2	0	0	0	0	0	0	0	0	4562.6	57695	0	0	0		FALSE	FALSE	FALSE	FALSE	FALSE	FALSE	FALSE	FALSE	FALSE	FALSE	TRUE	FALSE	TRUE	FALSE	FALSE	TRUE	FALSE	FALSE	TRUE	FALSE	TRUE
O75436	VPS26A	Vacuolar protein sorting-associated protein 26A	0	1	0	0	0	0	2	1	0	1	0	16563	0	0	0	0	166410	179100	0	55603		FALSE	FALSE	FALSE	FALSE	TRUE	FALSE	FALSE	TRUE	FALSE	FALSE	TRUE	FALSE	FALSE	FALSE	FALSE	TRUE	FALSE	FALSE	TRUE	FALSE	TRUE
O75439	PMPCB	Mitochondrial-processing peptidase subunit beta	0	0	2	0	1	4	6	5	2	4	0	0	48916	0	0	594190	393350	646190	35102	227500		FALSE	FALSE	FALSE	FALSE	FALSE	FALSE	FALSE	FALSE	FALSE	FALSE	FALSE	FALSE	FALSE	TRUE	FALSE	TRUE	FALSE	FALSE	TRUE	FALSE	TRUE
O75475	PSIP1	PC4 and SFRS1-interacting protein	0	0	0	1	0	2	1	1	1	2	0	0	0	12959	0	502110	216710	107150	68272	285980		FALSE	FALSE	FALSE	FALSE	FALSE	FALSE	FALSE	FALSE	FALSE	FALSE	FALSE	FALSE	TRUE	FALSE	FALSE	TRUE	FALSE	FALSE	TRUE	FALSE	TRUE
O75477	ERLIN1	Erlin-1	0	1	2	2	0	3	3	4	3	2	0	129770	391930	28202	0	455000	947520	1583100	84483	146600		TRUE	FALSE	FALSE	FALSE	FALSE	FALSE	TRUE	FALSE	FALSE	FALSE	FALSE	FALSE	FALSE	FALSE	FALSE	TRUE	FALSE	TRUE	FALSE	FALSE	FALSE
O75487	GPC4	Glypican-4;Secreted glypican-4	1	2	1	4	3	0	0	0	0	4	87268	71679	133620	47749	21448	0	0	0	0	221250		FALSE	TRUE	TRUE	FALSE	FALSE	FALSE	FALSE	FALSE	FALSE	FALSE	FALSE	FALSE	TRUE	FALSE	FALSE	TRUE	FALSE	FALSE	TRUE	TRUE	FALSE
O75489	NDUFS3	NADH dehydrogenase [ubiquinone] iron-sulfur protein 3, mitochondrial	0	0	2	0	0	1	3	5	1	0	0	0	204300	0	0	450090	880690	1515400	33554	0		FALSE	FALSE	FALSE	FALSE	FALSE	FALSE	FALSE	FALSE	FALSE	FALSE	FALSE	FALSE	TRUE	TRUE	TRUE	TRUE	FALSE	FALSE	TRUE	FALSE	TRUE
O75494	SRSF10	Serine/arginine-rich splicing factor 10	0	0	0	1	0	0	0	0	4	6	0	0	0	22377	0	0	0	583764	265990	3126100		FALSE	FALSE	FALSE	FALSE	FALSE	FALSE	FALSE	FALSE	FALSE	FALSE	TRUE	FALSE	TRUE	FALSE	FALSE	TRUE	FALSE	FALSE	TRUE	FALSE	TRUE
O75506	HSBP1	Heat shock factor-binding protein 1	0	0	0	0	0	1	1	0	0	0	0	0	0	0	0	183100	259800	0	0	0		FALSE	FALSE	FALSE	FALSE	FALSE	FALSE	FALSE	FALSE	FALSE	FALSE	FALSE	FALSE	TRUE	FALSE	FALSE	FALSE	FALSE	FALSE	TRUE	FALSE	TRUE
O75533	SF3B1	Splicing factor 3B subunit 1	5	7	9	2	3	28	31	37	19	14	71574.6	117073	678660	12358	59005	3.97275e+06	4.24049e+06	15346000	487070	436790		FALSE	FALSE	FALSE	FALSE	FALSE	FALSE	FALSE	FALSE	FALSE	FALSE	FALSE	FALSE	TRUE	FALSE	FALSE	TRUE	FALSE	FALSE	TRUE	FALSE	TRUE
O75534	CSDE1	Cold shock domain-containing protein E1	0	0	1	1	2	10	8	14	11	13	0	0	24763	3163.7	17081	1335400	499520	2845300	250070	1009600		FALSE	FALSE	FALSE	TRUE	FALSE	FALSE	FALSE	FALSE	FALSE	FALSE	TRUE	FALSE	FALSE	FALSE	FALSE	TRUE	FALSE	FALSE	TRUE	FALSE	TRUE
O75607	NPM3	Nucleoplasmin-3	0	0	0	0	0	2	1	0	2	0	0	0	0	0	0	881230	0	0	166680	0		FALSE	FALSE	FALSE	FALSE	FALSE	FALSE	FALSE	FALSE	FALSE	FALSE	TRUE	FALSE	TRUE	FALSE	FALSE	TRUE	FALSE	FALSE	TRUE	FALSE	TRUE
O75616	ERAL1	GTPase Era, mitochondrial	0	0	0	0	0	1	0	2	0	0	0	0	0	0	0	99870	0	561730	0	0		FALSE	FALSE	FALSE	FALSE	FALSE	FALSE	FALSE	FALSE	FALSE	FALSE	TRUE	FALSE	FALSE	TRUE	FALSE	FALSE	FALSE	FALSE	TRUE	FALSE	TRUE
O75635	SERPINB7	Serpin B7	0	0	0	0	0	0	0	0	0	0	3490	0	0	0	0	0	0	0	0	0		FALSE	TRUE	FALSE	FALSE	FALSE	FALSE	TRUE	FALSE	FALSE	FALSE	TRUE	FALSE	FALSE	TRUE	FALSE	TRUE	FALSE	FALSE	TRUE	TRUE	FALSE
O75643	SNRNP200	U5 small nuclear ribonucleoprotein 200 kDa helicase	7	13	12	4	2	28	39	58	37	29	61598	111220	298890	9738.2	25717.6	1934100	2643500	8642300	405440	987072		FALSE	FALSE	FALSE	FALSE	FALSE	FALSE	FALSE	FALSE	FALSE	FALSE	FALSE	FALSE	TRUE	FALSE	FALSE	TRUE	FALSE	FALSE	TRUE	FALSE	TRUE
O75663	TIPRL	TIP41-like protein	0	0	0	0	0	6	1	3	2	3	0	0	0	0	0	1606600	57676	830630	87153	756420		FALSE	FALSE	FALSE	FALSE	FALSE	FALSE	FALSE	FALSE	TRUE	FALSE	TRUE	FALSE	FALSE	FALSE	FALSE	TRUE	FALSE	FALSE	TRUE	FALSE	TRUE
O75691	UTP20	Small subunit processome component 20 homolog	0	0	1	0	0	3	7	10	3	1	0	0	4010.5	0	0	69722	152130	353790	6815	0		FALSE	FALSE	FALSE	TRUE	FALSE	FALSE	FALSE	FALSE	FALSE	FALSE	FALSE	FALSE	TRUE	FALSE	FALSE	TRUE	FALSE	FALSE	TRUE	FALSE	TRUE
O75717	WDHD1	WD repeat and HMG-box DNA-binding protein 1	0	0	0	0	0	3	1	1	0	0	0	0	0	0	0	76343	32069	56938	0	0		FALSE	FALSE	FALSE	FALSE	FALSE	FALSE	FALSE	FALSE	FALSE	FALSE	FALSE	FALSE	TRUE	FALSE	FALSE	TRUE	FALSE	FALSE	TRUE	FALSE	TRUE
O75746	SLC25A12	Calcium-binding mitochondrial carrier protein Aralar1	2	3	2	3	0	4	3	8	4	1	0	0	0	0	0	75355	0	550360	9873.6	0		TRUE	FALSE	FALSE	FALSE	FALSE	FALSE	FALSE	FALSE	FALSE	FALSE	FALSE	FALSE	TRUE	TRUE	TRUE	TRUE	FALSE	TRUE	FALSE	FALSE	FALSE
O75794	CDC123	Cell division cycle protein 123 homolog	0	0	0	0	0	0	1	2	1	0	0	0	0	0	0	0	128060	500740	25085	0		FALSE	FALSE	FALSE	FALSE	FALSE	TRUE	FALSE	FALSE	FALSE	FALSE	TRUE	FALSE	TRUE	FALSE	FALSE	TRUE	FALSE	FALSE	TRUE	FALSE	TRUE
O75821	EIF3G	Eukaryotic translation initiation factor 3 subunit G	1	2	2	0	0	6	8	5	4	7	57161	189680	466200	0	0	2673200	3149800	5957600	381280	2049100		FALSE	FALSE	FALSE	FALSE	FALSE	FALSE	FALSE	FALSE	FALSE	FALSE	TRUE	FALSE	TRUE	FALSE	FALSE	TRUE	FALSE	FALSE	TRUE	FALSE	TRUE
O75822	EIF3J	Eukaryotic translation initiation factor 3 subunit J	0	0	0	0	0	2	0	0	0	1	0	0	0	0	0	351350	0	0	0	59407		FALSE	FALSE	FALSE	FALSE	FALSE	FALSE	FALSE	FALSE	FALSE	FALSE	TRUE	FALSE	FALSE	FALSE	FALSE	TRUE	FALSE	FALSE	TRUE	FALSE	TRUE
O75828	CBR3	Carbonyl reductase [NADPH] 3	0	0	0	0	0	2	1	3	3	3	0	0	0	0	0	401650	71760	335830	0	189420		FALSE	FALSE	FALSE	FALSE	FALSE	FALSE	FALSE	FALSE	FALSE	FALSE	TRUE	FALSE	TRUE	FALSE	FALSE	TRUE	FALSE	FALSE	TRUE	FALSE	TRUE
O75844	ZMPSTE24	CAAX prenyl protease 1 homolog	0	0	0	0	0	1	2	0	2	0	0	0	0	0	0	21720	397150	0	44868	0		TRUE	FALSE	FALSE	FALSE	FALSE	FALSE	TRUE	FALSE	FALSE	FALSE	FALSE	FALSE	TRUE	FALSE	FALSE	TRUE	FALSE	TRUE	FALSE	FALSE	FALSE
O75874	IDH1	Isocitrate dehydrogenase [NADP] cytoplasmic	3	2	1	0	0	7	8	4	4	2	183466	112159	66786	0	0	2998406	2714159	1177150	126560	289340		FALSE	FALSE	FALSE	FALSE	FALSE	FALSE	FALSE	FALSE	FALSE	TRUE	TRUE	FALSE	TRUE	FALSE	FALSE	TRUE	FALSE	FALSE	TRUE	FALSE	TRUE
O75882	ATRN	Attractin	2	2	2	1	2	0	0	0	0	1	54472	22993	163850	7956.3	89058	0	0	0	0	28886		TRUE	TRUE	TRUE	FALSE	FALSE	FALSE	FALSE	FALSE	FALSE	FALSE	FALSE	FALSE	FALSE	FALSE	FALSE	TRUE	TRUE	FALSE	FALSE	FALSE	FALSE
O75907	DGAT1	Diacylglycerol O-acyltransferase 1	0	0	0	0	0	0	0	0	1	0	0	0	0	0	0	0	0	0	46284	0		TRUE	FALSE	FALSE	FALSE	FALSE	FALSE	TRUE	FALSE	FALSE	FALSE	FALSE	FALSE	TRUE	FALSE	FALSE	TRUE	FALSE	TRUE	FALSE	FALSE	FALSE
O75934	BCAS2	Pre-mRNA-splicing factor SPF27	0	0	0	0	0	0	0	1	1	0	0	0	0	0	0	0	0	416940	46497	0		FALSE	FALSE	FALSE	FALSE	FALSE	FALSE	FALSE	FALSE	FALSE	FALSE	FALSE	FALSE	TRUE	FALSE	FALSE	TRUE	FALSE	FALSE	TRUE	FALSE	TRUE
O75940	SMNDC1	Survival of motor neuron-related-splicing factor 30	0	0	0	0	0	1	0	1	0	0	0	0	0	0	0	117460	0	689270	0	0		FALSE	FALSE	FALSE	FALSE	FALSE	FALSE	FALSE	FALSE	FALSE	FALSE	FALSE	FALSE	TRUE	FALSE	FALSE	FALSE	FALSE	FALSE	TRUE	FALSE	TRUE
O75947	ATP5H	ATP synthase subunit d, mitochondrial	0	0	0	0	0	5	0	0	0	2	0	0	0	0	0	3000200	0	0	0	8287100		FALSE	FALSE	FALSE	FALSE	FALSE	FALSE	FALSE	FALSE	FALSE	FALSE	FALSE	FALSE	FALSE	TRUE	TRUE	TRUE	FALSE	FALSE	TRUE	FALSE	TRUE
O75962	TRIO	Triple functional domain protein	0	0	0	0	0	1	8	16	8	4	0	0	0	0	0	7691.8	159720	644140	36104	17913		FALSE	FALSE	FALSE	FALSE	FALSE	FALSE	FALSE	FALSE	TRUE	FALSE	TRUE	FALSE	FALSE	FALSE	FALSE	TRUE	FALSE	FALSE	TRUE	FALSE	TRUE
O75973	C1QL1	C1q-related factor	0	0	0	0	0	0	0	0	0	2	0	0	0	0	0	0	0	0	0	583710		FALSE	TRUE	FALSE	FALSE	FALSE	FALSE	FALSE	FALSE	FALSE	FALSE	FALSE	FALSE	FALSE	FALSE	FALSE	TRUE	FALSE	FALSE	TRUE	TRUE	FALSE
O76003	GLRX3	Glutaredoxin-3	0	0	0	0	0	6	0	3	1	3	0	0	0	0	0	1750800	0	622250	17703	577640		FALSE	FALSE	FALSE	FALSE	FALSE	FALSE	TRUE	FALSE	FALSE	FALSE	TRUE	FALSE	FALSE	FALSE	FALSE	TRUE	FALSE	FALSE	TRUE	FALSE	TRUE
O76021	RSL1D1	Ribosomal L1 domain-containing protein 1	0	0	2	0	1	0	2	0	0	10	0	0	94340	0	30958	0	268910	0	0	2102700		FALSE	FALSE	FALSE	FALSE	FALSE	FALSE	FALSE	FALSE	FALSE	FALSE	FALSE	FALSE	TRUE	FALSE	FALSE	TRUE	FALSE	FALSE	TRUE	FALSE	TRUE
O76031	CLPX	ATP-dependent Clp protease ATP-binding subunit clpX-like, mitochondrial	0	0	1	0	0	4	5	8	4	4	0	0	28919	0	0	399480	424800	1423700	50363	220150		FALSE	FALSE	FALSE	FALSE	FALSE	FALSE	FALSE	FALSE	FALSE	FALSE	TRUE	FALSE	TRUE	TRUE	FALSE	TRUE	FALSE	FALSE	TRUE	FALSE	TRUE
O76071	CIAO1	Probable cytosolic iron-sulfur protein assembly protein CIAO1	0	0	0	0	0	0	1	0	0	1	0	0	0	0	0	0	106820	0	0	247340		FALSE	FALSE	FALSE	FALSE	FALSE	FALSE	FALSE	FALSE	FALSE	FALSE	TRUE	FALSE	TRUE	FALSE	FALSE	TRUE	FALSE	FALSE	TRUE	FALSE	TRUE
O76094	SRP72	Signal recognition particle subunit SRP72	0	0	0	0	0	2	2	6	0	6	0	0	0	0	0	87188	114170	1564800	0	395880		FALSE	FALSE	FALSE	FALSE	FALSE	FALSE	TRUE	FALSE	FALSE	FALSE	TRUE	FALSE	FALSE	FALSE	FALSE	TRUE	FALSE	FALSE	TRUE	FALSE	TRUE
O94761	RECQL4	ATP-dependent DNA helicase Q4	0	0	0	0	0	0	0	7	2	2	0	0	0	0	0	0	0	742870	12968	49510		FALSE	FALSE	FALSE	FALSE	FALSE	FALSE	FALSE	FALSE	FALSE	FALSE	TRUE	FALSE	TRUE	FALSE	FALSE	TRUE	FALSE	FALSE	TRUE	FALSE	TRUE
O94776	MTA2	Metastasis-associated protein MTA2	1	1	1	2	0	10	14	15	11	13	16601	5645.3	12326	9496.6	0	1101500	1767800	3433600	198100	970390		FALSE	FALSE	FALSE	FALSE	FALSE	FALSE	FALSE	FALSE	FALSE	FALSE	FALSE	FALSE	TRUE	FALSE	FALSE	TRUE	FALSE	FALSE	TRUE	FALSE	TRUE
O94782	USP1	Ubiquitin carboxyl-terminal hydrolase 1	0	0	0	0	0	0	1	1	0	0	0	0	0	0	0	0	19218	19554	0	0		FALSE	FALSE	FALSE	FALSE	FALSE	FALSE	FALSE	FALSE	FALSE	FALSE	FALSE	FALSE	TRUE	FALSE	FALSE	TRUE	FALSE	FALSE	TRUE	FALSE	TRUE
O94822	LTN1	E3 ubiquitin-protein ligase listerin	0	0	0	0	0	2	0	9	1	0	0	0	0	0	0	64869	0	663680	5558.7	0		FALSE	FALSE	FALSE	FALSE	FALSE	FALSE	FALSE	FALSE	FALSE	FALSE	TRUE	FALSE	FALSE	FALSE	FALSE	TRUE	FALSE	FALSE	TRUE	FALSE	TRUE
O94826	TOMM70A	Mitochondrial import receptor subunit TOM70	0	0	0	0	0	7	1	7	6	8	0	0	0	0	0	1574700	84472	2962500	257850	984990		TRUE	FALSE	FALSE	FALSE	FALSE	FALSE	FALSE	FALSE	FALSE	FALSE	FALSE	FALSE	FALSE	TRUE	FALSE	TRUE	FALSE	TRUE	FALSE	FALSE	FALSE
O94874	UFL1	E3 UFM1-protein ligase 1	0	0	0	1	0	2	6	7	1	1	0	0	0	4137.8	0	35487	318650	902740	18705	25881		FALSE	FALSE	FALSE	FALSE	FALSE	FALSE	TRUE	FALSE	FALSE	FALSE	TRUE	FALSE	TRUE	FALSE	FALSE	TRUE	FALSE	FALSE	TRUE	FALSE	TRUE
O94906	PRPF6	Pre-mRNA-processing factor 6	1	3	0	0	0	8	9	15	9	7	6011.7	34145	0	0	0	432980	652640	1684800	105040	123550		FALSE	FALSE	FALSE	FALSE	FALSE	FALSE	FALSE	FALSE	FALSE	FALSE	FALSE	FALSE	TRUE	FALSE	FALSE	TRUE	FALSE	FALSE	TRUE	FALSE	TRUE
O94910	LPHN1	Latrophilin-1	2	0	4	0	0	0	0	0	0	0	0	0	207780	0	0	0	0	0	0	0		TRUE	FALSE	TRUE	FALSE	FALSE	FALSE	FALSE	FALSE	FALSE	FALSE	FALSE	FALSE	FALSE	FALSE	FALSE	TRUE	TRUE	FALSE	FALSE	FALSE	FALSE
O94915	FRYL	Protein furry homolog-like	0	0	0	0	0	0	1	6	0	0	0	0	0	0	0	0	5805.1	283250	0	0		FALSE	FALSE	FALSE	FALSE	FALSE	FALSE	FALSE	FALSE	FALSE	FALSE	TRUE	FALSE	FALSE	FALSE	FALSE	TRUE	FALSE	FALSE	TRUE	FALSE	TRUE
O94925-3	GLS	Glutaminase kidney isoform, mitochondrial	2	3	4	4	1	12	10	8	15	10	41779	60898	752740	86273	102070	4078000	1973000	4479380	1350800	2902830		FALSE	FALSE	FALSE	FALSE	FALSE	FALSE	FALSE	FALSE	FALSE	FALSE	FALSE	FALSE	FALSE	TRUE	TRUE	TRUE	FALSE	FALSE	TRUE	FALSE	TRUE
O94927	HAUS5	HAUS augmin-like complex subunit 5	0	0	0	0	0	0	0	2	1	0	0	0	0	0	0	0	0	158000	3078.9	0		FALSE	FALSE	FALSE	FALSE	FALSE	FALSE	FALSE	FALSE	FALSE	FALSE	TRUE	TRUE	FALSE	FALSE	FALSE	TRUE	FALSE	FALSE	TRUE	FALSE	TRUE
O94966-7	USP19	Ubiquitin carboxyl-terminal hydrolase 19;Ubiquitin carboxyl-terminal hydrolase	0	0	0	0	0	2	2	4	2	2	0	0	0	0	0	23069	14745	175880	7121.7	18186		TRUE	FALSE	FALSE	FALSE	FALSE	FALSE	TRUE	FALSE	FALSE	FALSE	FALSE	FALSE	FALSE	FALSE	FALSE	TRUE	FALSE	TRUE	FALSE	FALSE	FALSE
O94992	HEXIM1	Protein HEXIM1	0	0	0	0	0	2	0	1	0	1	0	0	0	0	0	309790	0	174580	0	115800		FALSE	FALSE	FALSE	FALSE	FALSE	FALSE	FALSE	FALSE	TRUE	FALSE	TRUE	FALSE	TRUE	FALSE	FALSE	TRUE	FALSE	FALSE	TRUE	FALSE	TRUE
O95071	UBR5	E3 ubiquitin-protein ligase UBR5	0	0	0	0	0	1	4	16	1	1	0	0	0	0	0	93294	107430	655060	3390.9	7396.4		FALSE	FALSE	FALSE	FALSE	FALSE	FALSE	FALSE	FALSE	FALSE	FALSE	TRUE	FALSE	TRUE	FALSE	FALSE	TRUE	FALSE	FALSE	TRUE	FALSE	TRUE
O95155	UBE4B	Ubiquitin conjugation factor E4 B	0	0	0	0	0	5	6	5	4	3	0	0	0	0	0	195070	195050	487960	47607	70091		FALSE	FALSE	FALSE	FALSE	FALSE	FALSE	FALSE	FALSE	FALSE	FALSE	TRUE	FALSE	TRUE	FALSE	FALSE	TRUE	FALSE	FALSE	TRUE	FALSE	TRUE
O95168	NDUFB4	NADH dehydrogenase [ubiquinone] 1 beta subcomplex subunit 4	0	0	0	0	0	2	1	0	1	0	0	0	0	0	0	2560000	1623300	0	0	0		TRUE	FALSE	FALSE	FALSE	FALSE	FALSE	FALSE	FALSE	FALSE	FALSE	FALSE	FALSE	TRUE	TRUE	TRUE	TRUE	FALSE	TRUE	FALSE	FALSE	FALSE
O95196	CSPG5	Chondroitin sulfate proteoglycan 5	0	0	2	0	0	0	0	0	0	0	0	0	321890	0	0	0	0	0	0	0		TRUE	TRUE	TRUE	FALSE	FALSE	TRUE	TRUE	FALSE	FALSE	FALSE	FALSE	FALSE	TRUE	TRUE	FALSE	TRUE	TRUE	FALSE	FALSE	FALSE	FALSE
O95196-2	CSPG5	Chondroitin sulfate proteoglycan 5	0	0	2	1	0	0	0	0	0	0	0	0	765090	28731	0	0	0	0	0	0		TRUE	TRUE	TRUE	FALSE	FALSE	TRUE	TRUE	FALSE	FALSE	FALSE	FALSE	FALSE	TRUE	TRUE	FALSE	TRUE	TRUE	FALSE	FALSE	FALSE	FALSE
O95219	SNX4	Sorting nexin-4	0	0	0	0	0	0	0	2	1	0	0	0	0	0	0	0	0	79724	11312	0		FALSE	FALSE	FALSE	FALSE	TRUE	FALSE	FALSE	FALSE	FALSE	FALSE	TRUE	FALSE	FALSE	FALSE	FALSE	TRUE	FALSE	FALSE	TRUE	FALSE	TRUE
O95229	ZWINT	ZW10 interactor	0	0	0	0	0	3	0	0	0	0	0	0	0	0	0	133510	0	0	0	0		FALSE	FALSE	FALSE	FALSE	FALSE	FALSE	FALSE	FALSE	FALSE	FALSE	TRUE	FALSE	TRUE	FALSE	FALSE	TRUE	FALSE	FALSE	TRUE	FALSE	TRUE
O95235	KIF20A	Kinesin-like protein KIF20A	0	0	0	0	0	4	2	6	2	6	0	0	0	0	0	136160	72036	371000	11643	170920		FALSE	FALSE	FALSE	FALSE	FALSE	TRUE	FALSE	FALSE	FALSE	FALSE	FALSE	FALSE	TRUE	FALSE	FALSE	TRUE	FALSE	FALSE	TRUE	FALSE	TRUE
O95239	KIF4A	Chromosome-associated kinesin KIF4A	0	0	1	0	0	11	12	21	10	16	0	0	0	0	0	604780	670210	2409800	122190	697820		FALSE	FALSE	FALSE	FALSE	FALSE	FALSE	FALSE	FALSE	FALSE	FALSE	TRUE	TRUE	TRUE	FALSE	FALSE	TRUE	FALSE	FALSE	TRUE	FALSE	TRUE
O95248	SBF1	Myotubularin-related protein 5	0	0	0	0	0	2	2	12	0	0	0	0	0	0	0	16352	11594	507350	0	0		FALSE	FALSE	FALSE	FALSE	FALSE	FALSE	FALSE	FALSE	FALSE	FALSE	TRUE	FALSE	TRUE	FALSE	FALSE	TRUE	FALSE	FALSE	TRUE	FALSE	TRUE
O95251	KAT7	Histone acetyltransferase KAT7	0	0	0	0	0	0	0	3	0	0	0	0	0	0	0	0	0	261890	0	0		FALSE	FALSE	FALSE	FALSE	FALSE	FALSE	FALSE	FALSE	FALSE	FALSE	TRUE	FALSE	TRUE	FALSE	FALSE	FALSE	FALSE	FALSE	TRUE	FALSE	TRUE
O95292	VAPB	Vesicle-associated membrane protein-associated protein B/C	0	0	0	0	0	2	1	2	2	2	0	0	0	0	0	154100	46417	877470	111490	530090		TRUE	FALSE	FALSE	FALSE	FALSE	FALSE	TRUE	FALSE	FALSE	FALSE	FALSE	FALSE	FALSE	FALSE	FALSE	TRUE	FALSE	TRUE	FALSE	FALSE	FALSE
O95297	MPZL1	Myelin protein zero-like protein 1	2	0	4	5	6	2	0	4	3	9	238880	0	1677600	313380	604030	679280	0	1803400	282220	4836200		TRUE	FALSE	TRUE	FALSE	FALSE	FALSE	FALSE	FALSE	TRUE	FALSE	FALSE	FALSE	FALSE	FALSE	FALSE	TRUE	TRUE	FALSE	FALSE	FALSE	FALSE
O95340	PAPSS2	Bifunctional 3-phosphoadenosine 5-phosphosulfate synthase 2;Sulfate adenylyltransferase;Adenylyl-sulfate kinase	0	0	0	0	0	6	4	3	1	5	0	0	0	0	0	816670	312350	1115707	37752	466910		FALSE	FALSE	FALSE	FALSE	FALSE	FALSE	FALSE	FALSE	FALSE	FALSE	FALSE	FALSE	FALSE	TRUE	FALSE	TRUE	FALSE	FALSE	TRUE	FALSE	TRUE
O95347	SMC2	Structural maintenance of chromosomes protein 2	2	9	9	2	2	20	31	30	26	19	12935	126830	378412	6823.7	20144	1561200	2795100	8694302	417490	894090		FALSE	FALSE	FALSE	FALSE	FALSE	FALSE	FALSE	FALSE	FALSE	FALSE	TRUE	FALSE	TRUE	FALSE	FALSE	TRUE	FALSE	FALSE	TRUE	FALSE	TRUE
O95352	ATG7	Ubiquitin-like modifier-activating enzyme ATG7	0	0	0	0	0	2	1	3	3	2	0	0	0	0	0	243290	39778	299060	54651	36561		FALSE	FALSE	FALSE	TRUE	FALSE	FALSE	FALSE	FALSE	FALSE	FALSE	TRUE	FALSE	TRUE	FALSE	FALSE	TRUE	FALSE	FALSE	TRUE	FALSE	TRUE
O95373	IPO7	Importin-7	3	5	4	5	0	9	8	18	17	15	172500	190050	538070	58947	0	5342200	4554300	12560000	1144300	2612751		FALSE	FALSE	FALSE	FALSE	FALSE	FALSE	FALSE	FALSE	FALSE	FALSE	TRUE	FALSE	TRUE	FALSE	TRUE	TRUE	FALSE	FALSE	TRUE	FALSE	TRUE
O95376	ARIH2	E3 ubiquitin-protein ligase ARIH2	0	0	0	0	0	0	0	1	1	1	0	0	0	0	0	0	0	88243	27596	64734		FALSE	FALSE	FALSE	FALSE	FALSE	FALSE	FALSE	FALSE	FALSE	FALSE	TRUE	FALSE	TRUE	FALSE	FALSE	FALSE	FALSE	FALSE	TRUE	FALSE	TRUE
O95396	MOCS3	Adenylyltransferase and sulfurtransferase MOCS3;Molybdopterin-synthase adenylyltransferase;Molybdopterin-synthase sulfurtransferase	0	0	0	0	0	0	0	1	0	0	0	0	0	0	0	0	0	102130	0	0		FALSE	FALSE	FALSE	FALSE	FALSE	FALSE	FALSE	FALSE	FALSE	FALSE	TRUE	FALSE	FALSE	FALSE	FALSE	TRUE	FALSE	FALSE	TRUE	FALSE	TRUE
O95429	BAG4	BAG family molecular chaperone regulator 4	0	0	0	0	0	0	0	0	0	3	0	0	0	0	0	0	0	0	0	487090		FALSE	FALSE	FALSE	FALSE	FALSE	FALSE	FALSE	FALSE	FALSE	FALSE	TRUE	FALSE	FALSE	FALSE	FALSE	FALSE	FALSE	FALSE	TRUE	FALSE	TRUE
O95433	AHSA1	Activator of 90 kDa heat shock protein ATPase homolog 1	0	2	0	0	0	7	10	6	6	4	69819	189250	0	0	0	5122379	6642300	6397400	1309900	1062500		FALSE	FALSE	FALSE	FALSE	FALSE	FALSE	TRUE	FALSE	FALSE	FALSE	TRUE	FALSE	FALSE	FALSE	FALSE	TRUE	FALSE	FALSE	TRUE	FALSE	TRUE
O95456	PSMG1	Proteasome assembly chaperone 1	0	0	0	0	0	1	0	1	1	2	0	0	0	0	0	15012	0	145320	29708	295220		FALSE	FALSE	FALSE	FALSE	FALSE	TRUE	TRUE	FALSE	FALSE	FALSE	TRUE	FALSE	TRUE	FALSE	FALSE	TRUE	FALSE	FALSE	TRUE	FALSE	TRUE
O95470	SGPL1	Sphingosine-1-phosphate lyase 1	2	2	2	1	0	6	7	5	7	3	62648	58533	142120	16849	0	1187100	1275900	1715000	260120	218510		TRUE	FALSE	FALSE	FALSE	FALSE	FALSE	TRUE	FALSE	FALSE	FALSE	FALSE	FALSE	FALSE	FALSE	FALSE	TRUE	FALSE	TRUE	FALSE	FALSE	FALSE
O95487	SEC24B	Protein transport protein Sec24B	0	0	0	0	0	2	0	5	2	2	0	0	0	0	0	75126	0	304020	26633	59878		FALSE	FALSE	FALSE	FALSE	FALSE	FALSE	TRUE	FALSE	TRUE	FALSE	TRUE	FALSE	TRUE	FALSE	FALSE	TRUE	FALSE	FALSE	TRUE	FALSE	TRUE
O95551	TDP2	Tyrosyl-DNA phosphodiesterase 2	0	0	1	0	0	0	0	0	0	0	0	55937	161590	0	0	0	0	0	0	0		FALSE	FALSE	FALSE	FALSE	FALSE	FALSE	FALSE	FALSE	FALSE	FALSE	TRUE	FALSE	TRUE	FALSE	FALSE	TRUE	FALSE	FALSE	TRUE	FALSE	TRUE
O95563	MPC2	Mitochondrial pyruvate carrier 2	0	0	0	0	0	1	0	0	0	0	0	0	0	0	0	299550	0	0	0	0		TRUE	FALSE	FALSE	FALSE	FALSE	FALSE	FALSE	FALSE	FALSE	FALSE	FALSE	FALSE	FALSE	TRUE	TRUE	TRUE	FALSE	TRUE	FALSE	FALSE	FALSE
O95602	POLR1A	DNA-directed RNA polymerase I subunit RPA1;DNA-directed RNA polymerase	0	0	0	0	0	6	11	16	12	3	0	0	0	0	0	194560	358800	1145800	93828	58749		FALSE	FALSE	FALSE	FALSE	FALSE	FALSE	FALSE	FALSE	FALSE	FALSE	FALSE	FALSE	TRUE	FALSE	FALSE	TRUE	FALSE	FALSE	TRUE	FALSE	TRUE
O95644	NFATC1	Nuclear factor of activated T-cells, cytoplasmic 1	0	0	0	0	0	3	1	0	0	3	0	0	0	0	0	559180	50118	0	0	45702		FALSE	FALSE	FALSE	FALSE	FALSE	FALSE	FALSE	FALSE	FALSE	FALSE	TRUE	FALSE	TRUE	FALSE	FALSE	TRUE	FALSE	FALSE	TRUE	FALSE	TRUE
O95671	ASMTL	N-acetylserotonin O-methyltransferase-like protein	0	0	0	0	0	1	0	1	2	2	0	0	0	0	0	140680	0	57692	40525	94771		FALSE	FALSE	FALSE	FALSE	FALSE	FALSE	FALSE	FALSE	FALSE	FALSE	TRUE	FALSE	FALSE	FALSE	FALSE	TRUE	FALSE	FALSE	TRUE	FALSE	TRUE
O95674	CDS2	Phosphatidate cytidylyltransferase 2	0	0	0	0	0	0	1	1	0	0	0	0	0	0	0	0	79442	403470	0	0		TRUE	FALSE	FALSE	FALSE	FALSE	FALSE	TRUE	FALSE	FALSE	FALSE	FALSE	FALSE	FALSE	FALSE	TRUE	TRUE	FALSE	TRUE	FALSE	FALSE	FALSE
O95707	POP4	Ribonuclease P protein subunit p29	0	0	1	0	0	0	3	2	0	0	0	0	97680	0	0	0	444300	712890	0	0		FALSE	FALSE	FALSE	FALSE	FALSE	FALSE	FALSE	FALSE	FALSE	FALSE	FALSE	FALSE	TRUE	FALSE	FALSE	TRUE	FALSE	FALSE	TRUE	FALSE	TRUE
O95714	HERC2	E3 ubiquitin-protein ligase HERC2	0	0	0	0	0	0	1	4	0	0	0	0	0	0	0	0	2351.6	26532	0	0		FALSE	FALSE	FALSE	TRUE	FALSE	FALSE	FALSE	FALSE	FALSE	FALSE	TRUE	TRUE	TRUE	FALSE	FALSE	TRUE	FALSE	FALSE	TRUE	FALSE	TRUE
O95747	OXSR1	Serine/threonine-protein kinase OSR1	0	0	2	0	2	4	6	6	4	5	0	0	206720	0	33167	344340	572310	2274000	135970	754780		FALSE	FALSE	FALSE	FALSE	FALSE	FALSE	FALSE	FALSE	FALSE	FALSE	TRUE	FALSE	FALSE	FALSE	FALSE	TRUE	FALSE	FALSE	TRUE	FALSE	TRUE
O95782	AP2A1	AP-2 complex subunit alpha-1	1	4	7	1	3	9	13	15	8	13	14370	73475	407110	3039.4	147060	993940	1885400	4896400	169290	805250		FALSE	FALSE	FALSE	TRUE	FALSE	FALSE	FALSE	FALSE	TRUE	FALSE	TRUE	FALSE	FALSE	FALSE	FALSE	TRUE	FALSE	FALSE	TRUE	FALSE	TRUE
O95793	STAU1	Double-stranded RNA-binding protein Staufen homolog 1	1	0	0	0	0	1	1	1	0	8	8937	0	0	0	0	55537	35904	142420	0	839190		FALSE	FALSE	FALSE	FALSE	FALSE	FALSE	TRUE	FALSE	FALSE	FALSE	TRUE	FALSE	FALSE	FALSE	FALSE	TRUE	FALSE	FALSE	TRUE	FALSE	TRUE
O95801	TTC4	Tetratricopeptide repeat protein 4	0	0	0	0	0	1	0	0	1	1	0	0	0	0	0	141440	0	0	10696	87257		FALSE	FALSE	FALSE	FALSE	FALSE	FALSE	FALSE	FALSE	FALSE	FALSE	TRUE	FALSE	TRUE	FALSE	FALSE	TRUE	FALSE	FALSE	TRUE	FALSE	TRUE
O95816	BAG2	BAG family molecular chaperone regulator 2	0	0	1	0	0	2	2	6	1	3	0	0	137940	0	0	761630	555780	9048800	105910	956150		FALSE	FALSE	FALSE	FALSE	FALSE	FALSE	FALSE	FALSE	FALSE	FALSE	TRUE	FALSE	FALSE	FALSE	FALSE	TRUE	FALSE	FALSE	TRUE	FALSE	TRUE
O95817	BAG3	BAG family molecular chaperone regulator 3	0	0	0	0	0	3	2	4	0	5	0	0	0	0	0	327750	115480	548870	0	559560		FALSE	FALSE	FALSE	TRUE	FALSE	FALSE	FALSE	FALSE	FALSE	FALSE	TRUE	FALSE	TRUE	FALSE	FALSE	TRUE	FALSE	FALSE	TRUE	FALSE	TRUE
O95864	FADS2	Fatty acid desaturase 2	1	1	1	1	0	1	3	6	3	2	66602	48173	589008	16164	0	473670	1324100	11178158	210270	559550		TRUE	FALSE	FALSE	FALSE	FALSE	FALSE	TRUE	FALSE	FALSE	FALSE	FALSE	FALSE	FALSE	FALSE	TRUE	FALSE	FALSE	TRUE	FALSE	FALSE	FALSE
O95881	TXNDC12	Thioredoxin domain-containing protein 12	0	0	0	0	0	3	0	3	5	5	0	0	0	0	0	3204900	59945	3423400	834030	6392000		FALSE	FALSE	FALSE	FALSE	FALSE	FALSE	TRUE	FALSE	FALSE	FALSE	FALSE	FALSE	FALSE	FALSE	FALSE	TRUE	FALSE	FALSE	TRUE	FALSE	TRUE
O95905	ECD	Protein SGT1	0	0	0	0	0	2	2	1	1	0	0	0	0	0	0	90347	52370	232430	10271	0		FALSE	FALSE	FALSE	FALSE	FALSE	FALSE	FALSE	FALSE	FALSE	FALSE	TRUE	FALSE	TRUE	FALSE	FALSE	FALSE	FALSE	FALSE	TRUE	FALSE	TRUE
O95969	SCGB1D2	Secretoglobin family 1D member 2	1	0	1	0	0	0	0	0	0	0	949710	0	358880	0	0	0	0	0	0	0		FALSE	TRUE	FALSE	FALSE	FALSE	FALSE	FALSE	FALSE	FALSE	FALSE	FALSE	FALSE	FALSE	FALSE	FALSE	TRUE	FALSE	FALSE	TRUE	TRUE	FALSE
O96005	CLPTM1	Cleft lip and palate transmembrane protein 1	0	0	2	0	0	4	5	1	4	2	0	0	41992	0	0	333250	503650	198350	100290	94720		TRUE	FALSE	TRUE	FALSE	FALSE	FALSE	FALSE	FALSE	FALSE	FALSE	FALSE	FALSE	TRUE	FALSE	FALSE	TRUE	TRUE	FALSE	FALSE	FALSE	FALSE
O96008	TOMM40	Mitochondrial import receptor subunit TOM40 homolog	1	0	0	0	0	4	1	2	3	1	90610	0	0	0	0	3009400	970970	1437400	359000	413480		FALSE	FALSE	FALSE	FALSE	FALSE	FALSE	FALSE	FALSE	FALSE	FALSE	TRUE	FALSE	FALSE	TRUE	TRUE	TRUE	FALSE	FALSE	TRUE	FALSE	TRUE
O96011	PEX11B	Peroxisomal membrane protein 11B	0	0	0	0	0	2	1	0	0	0	0	0	0	0	0	232070	32182	0	0	0		TRUE	FALSE	FALSE	FALSE	FALSE	FALSE	FALSE	FALSE	TRUE	TRUE	FALSE	FALSE	TRUE	FALSE	FALSE	TRUE	FALSE	TRUE	FALSE	FALSE	FALSE
O96013	PAK4	Serine/threonine-protein kinase PAK 4	0	0	0	0	0	1	0	1	1	1	0	0	0	0	0	94007	0	272630	8821.9	72265		FALSE	FALSE	FALSE	TRUE	FALSE	FALSE	FALSE	FALSE	FALSE	FALSE	TRUE	FALSE	FALSE	FALSE	FALSE	TRUE	FALSE	FALSE	TRUE	FALSE	TRUE
O96019	ACTL6A	Actin-like protein 6A	0	0	0	0	0	1	0	1	0	1	0	0	0	0	0	46073	0	1130800	0	47413		FALSE	FALSE	FALSE	FALSE	FALSE	FALSE	FALSE	FALSE	FALSE	FALSE	TRUE	FALSE	TRUE	FALSE	FALSE	TRUE	FALSE	FALSE	TRUE	FALSE	TRUE
P00338	LDHA	L-lactate dehydrogenase A chain	4	7	3	8	2	10	11	4	13	9	6988200	7769800	13273800	2060600	6924800	83292400	77872600	127668800	9942100	52406800		FALSE	FALSE	FALSE	FALSE	FALSE	FALSE	FALSE	FALSE	TRUE	FALSE	TRUE	FALSE	FALSE	FALSE	FALSE	TRUE	FALSE	FALSE	TRUE	FALSE	TRUE
P00367	GLUD1	Glutamate dehydrogenase 1, mitochondrial;Glutamate dehydrogenase 2, mitochondrial	2	0	0	1	0	0	1	0	1	0	38246	0	0	6071	0	0	18795	0	5492.6	0		FALSE	FALSE	FALSE	FALSE	FALSE	FALSE	TRUE	FALSE	FALSE	FALSE	FALSE	FALSE	FALSE	TRUE	TRUE	TRUE	FALSE	FALSE	TRUE	FALSE	TRUE
P00374	DHFR	Dihydrofolate reductase	0	0	1	0	0	2	3	2	3	1	0	0	67376	0	0	185180	295740	1033100	131970	113500		FALSE	FALSE	FALSE	FALSE	FALSE	FALSE	FALSE	FALSE	FALSE	FALSE	TRUE	FALSE	FALSE	TRUE	FALSE	TRUE	FALSE	FALSE	TRUE	FALSE	TRUE
P00387	CYB5R3	NADH-cytochrome b5 reductase 3;NADH-cytochrome b5 reductase 3 membrane-bound form;NADH-cytochrome b5 reductase 3 soluble form	0	0	0	4	0	0	0	0	4	4	0	0	0	135930	0	0	0	0	317570	1005900		FALSE	FALSE	FALSE	FALSE	FALSE	FALSE	TRUE	FALSE	FALSE	FALSE	TRUE	FALSE	FALSE	TRUE	TRUE	TRUE	FALSE	FALSE	TRUE	FALSE	TRUE
P00403	MT-CO2	Cytochrome c oxidase subunit 2	1	1	2	2	0	3	2	2	2	3	1284510	1337360	1325500	313750	0	12363010	12326560	11150000	1190700	3673100		TRUE	FALSE	FALSE	FALSE	FALSE	FALSE	FALSE	FALSE	FALSE	FALSE	FALSE	FALSE	FALSE	TRUE	TRUE	FALSE	FALSE	TRUE	FALSE	FALSE	FALSE
P00491	PNP	Purine nucleoside phosphorylase	1	0	0	0	0	0	0	0	0	1	202314	3570	0	0	0	187564	97266	0	0	61042		FALSE	FALSE	FALSE	FALSE	FALSE	FALSE	FALSE	FALSE	FALSE	FALSE	TRUE	FALSE	FALSE	FALSE	FALSE	TRUE	FALSE	FALSE	TRUE	FALSE	TRUE
P00492	HPRT1	Hypoxanthine-guanine phosphoribosyltransferase	0	0	0	0	0	4	2	1	1	3	0	0	0	0	0	2042300	380030	805070	36227	596780		FALSE	FALSE	FALSE	FALSE	FALSE	FALSE	FALSE	FALSE	FALSE	FALSE	TRUE	FALSE	FALSE	FALSE	FALSE	TRUE	FALSE	FALSE	TRUE	FALSE	TRUE
P00519	ABL1	Tyrosine-protein kinase ABL1	0	0	0	0	0	0	0	2	0	0	0	0	0	0	0	0	0	30898	0	0		FALSE	FALSE	FALSE	FALSE	FALSE	FALSE	FALSE	FALSE	FALSE	FALSE	TRUE	TRUE	TRUE	TRUE	FALSE	TRUE	FALSE	FALSE	TRUE	FALSE	TRUE
P00533	EGFR	Epidermal growth factor receptor;Receptor protein-tyrosine kinase	5	4	4	2	2	1	1	1	1	0	176760	74668	134390	10562	89693	16710	15327	0	4246.4	0		TRUE	TRUE	TRUE	FALSE	TRUE	TRUE	TRUE	FALSE	FALSE	FALSE	FALSE	FALSE	TRUE	FALSE	FALSE	TRUE	TRUE	FALSE	FALSE	FALSE	FALSE
P00558	PGK1	Phosphoglycerate kinase 1	3	0	0	0	0	4	3	0	0	5	229100	23597	0	0	0	1627930	724202	0	25757	1694880		FALSE	FALSE	FALSE	FALSE	FALSE	FALSE	FALSE	FALSE	FALSE	FALSE	TRUE	FALSE	FALSE	FALSE	FALSE	TRUE	FALSE	FALSE	TRUE	FALSE	TRUE
P00846	MT-ATP6	ATP synthase subunit a	1	1	0	0	0	1	1	0	1	0	1766500	997140	0	0	0	2690400	2227200	0	469290	0		TRUE	FALSE	FALSE	FALSE	FALSE	FALSE	FALSE	FALSE	FALSE	FALSE	FALSE	FALSE	FALSE	TRUE	TRUE	TRUE	FALSE	TRUE	FALSE	FALSE	FALSE
P00966	ASS1	Argininosuccinate synthase	0	1	3	3	0	6	5	6	8	2	0	20303	207560	37350	0	715550	1004400	2948500	578910	156070		FALSE	FALSE	FALSE	FALSE	FALSE	FALSE	FALSE	FALSE	FALSE	FALSE	TRUE	FALSE	TRUE	FALSE	FALSE	TRUE	FALSE	FALSE	TRUE	FALSE	TRUE
P01024	C3	Complement C3;Complement C3 beta chain;C3-beta-c;Complement C3 alpha chain;C3a anaphylatoxin;Acylation stimulating protein;Complement C3b alpha chain;Complement C3c alpha chain fragment 1;Complement C3dg fragment;Complement C3g fragment;Complement C3d fragment;Complement C3f fragment;Complement C3c alpha chain fragment 2	0	0	0	0	0	0	0	0	0	0	0	0	0	0	0	0	0	0	0	0		FALSE	TRUE	FALSE	TRUE	FALSE	FALSE	FALSE	FALSE	FALSE	FALSE	FALSE	FALSE	FALSE	FALSE	TRUE	TRUE	FALSE	FALSE	TRUE	TRUE	FALSE
P01111	NRAS	GTPase NRas;GTPase HRas;GTPase HRas, N-terminally processed;GTPase KRas;GTPase KRas, N-terminally processed	2	3	1	1	1	4	5	4	2	2	340259	383750	283270	34083	167760	4004179	3702400	7009300	332500	1177500		FALSE	FALSE	FALSE	TRUE	FALSE	TRUE	FALSE	FALSE	FALSE	FALSE	TRUE	FALSE	FALSE	FALSE	FALSE	TRUE	FALSE	FALSE	TRUE	FALSE	TRUE
P01833	PIGR	Polymeric immunoglobulin receptor;Secretory component	0	1	0	0	2	0	0	0	0	0	0	98328	48740	0	111390	0	0	0	0	0		TRUE	FALSE	TRUE	FALSE	FALSE	FALSE	FALSE	FALSE	FALSE	FALSE	FALSE	FALSE	FALSE	FALSE	FALSE	TRUE	TRUE	FALSE	FALSE	FALSE	FALSE
P01834	IGKC	Ig kappa chain C region	0	1	0	0	1	0	0	0	0	0	15060	659173	0	0	250420	0	0	270150	0	0		FALSE	TRUE	FALSE	TRUE	FALSE	FALSE	FALSE	FALSE	FALSE	FALSE	FALSE	FALSE	FALSE	FALSE	FALSE	TRUE	FALSE	FALSE	TRUE	TRUE	FALSE
P02452	COL1A1	Collagen alpha-1(I) chain	0	0	0	0	0	1	1	0	0	2	0	0	0	0	0	5183.3	7787.2	0	0	24408		FALSE	TRUE	FALSE	TRUE	FALSE	FALSE	TRUE	FALSE	TRUE	FALSE	FALSE	FALSE	FALSE	FALSE	FALSE	TRUE	FALSE	FALSE	TRUE	TRUE	FALSE
P02511	CRYAB	Alpha-crystallin B chain	0	5	2	1	2	5	8	5	4	7	398080	557480	1322700	33970	535070	13647330	16526000	15858300	542290	3430800		FALSE	TRUE	FALSE	TRUE	FALSE	TRUE	TRUE	FALSE	TRUE	FALSE	TRUE	FALSE	TRUE	FALSE	FALSE	TRUE	FALSE	FALSE	TRUE	TRUE	FALSE
P02671	FGA	Fibrinogen alpha chain;Fibrinopeptide A;Fibrinogen alpha chain	0	0	0	0	0	0	0	0	0	3	0	0	0	0	0	0	0	0	0	118240		FALSE	TRUE	FALSE	TRUE	FALSE	FALSE	TRUE	FALSE	FALSE	FALSE	FALSE	FALSE	FALSE	FALSE	FALSE	TRUE	FALSE	FALSE	TRUE	TRUE	FALSE
P02675	FGB	Fibrinogen beta chain;Fibrinopeptide B;Fibrinogen beta chain	0	0	0	1	1	0	0	0	0	3	0	0	0	0	0	0	0	0	0	214110		FALSE	TRUE	FALSE	TRUE	FALSE	FALSE	TRUE	FALSE	FALSE	FALSE	FALSE	FALSE	FALSE	FALSE	FALSE	TRUE	FALSE	FALSE	TRUE	TRUE	FALSE
P02730	SLC4A1	Band 3 anion transport protein	0	0	0	0	0	0	0	0	0	0	0	0	0	0	0	0	0	0	0	0		TRUE	FALSE	TRUE	FALSE	FALSE	FALSE	FALSE	FALSE	FALSE	FALSE	FALSE	FALSE	FALSE	FALSE	FALSE	TRUE	TRUE	FALSE	FALSE	FALSE	FALSE
P02751-17	FN1	Fibronectin;Anastellin;Ugl-Y1;Ugl-Y2;Ugl-Y3	2	2	12	20	14	0	0	0	8	14	15978	14633	553720	346295	540570	0	0	0	78805	958320		FALSE	TRUE	FALSE	TRUE	FALSE	FALSE	FALSE	FALSE	FALSE	FALSE	FALSE	FALSE	FALSE	FALSE	FALSE	TRUE	FALSE	FALSE	TRUE	TRUE	FALSE
P02786	TFRC	Transferrin receptor protein 1;Transferrin receptor protein 1, serum form	25	22	24	24	18	20	15	25	26	22	17860507	9537624	61206631	3938000	17528100	15321507	15272324	50186631	5082700	20633100		TRUE	TRUE	TRUE	FALSE	TRUE	FALSE	FALSE	TRUE	FALSE	FALSE	FALSE	FALSE	FALSE	FALSE	FALSE	TRUE	TRUE	FALSE	FALSE	FALSE	FALSE
P02787	TF	Serotransferrin	0	0	0	1	0	0	1	0	0	1	0	0	0	3352.6	0	0	88337	0	0	10044		FALSE	TRUE	FALSE	TRUE	FALSE	FALSE	FALSE	FALSE	FALSE	FALSE	FALSE	FALSE	FALSE	FALSE	FALSE	TRUE	FALSE	FALSE	TRUE	TRUE	FALSE
P04040	CAT	Catalase	3	5	0	0	0	2	0	0	0	0	477400	468040	0	0	0	706780	82620	0	0	0		FALSE	FALSE	FALSE	FALSE	FALSE	FALSE	FALSE	FALSE	TRUE	TRUE	FALSE	FALSE	FALSE	FALSE	FALSE	TRUE	FALSE	FALSE	TRUE	FALSE	TRUE
P04080	CSTB	Cystatin-B	0	0	0	0	0	1	0	0	2	2	0	0	0	0	0	4373740	0	0	300350	2427939		FALSE	TRUE	FALSE	FALSE	FALSE	FALSE	FALSE	FALSE	FALSE	FALSE	TRUE	FALSE	TRUE	FALSE	TRUE	TRUE	FALSE	FALSE	TRUE	TRUE	FALSE
P04083	ANXA1	Annexin A1;Annexin	0	1	0	1	1	0	0	3	1	12	84770	135453	0	11784	53789	448460	0	1129630	158011	5422309		FALSE	TRUE	FALSE	TRUE	TRUE	FALSE	FALSE	FALSE	TRUE	FALSE	TRUE	FALSE	TRUE	FALSE	FALSE	TRUE	FALSE	FALSE	TRUE	TRUE	FALSE
P04114	APOB	Apolipoprotein B-100;Apolipoprotein B-48	0	0	0	0	1	0	0	0	0	0	0	0	0	0	0	0	0	0	0	0		FALSE	TRUE	FALSE	TRUE	FALSE	FALSE	FALSE	FALSE	TRUE	FALSE	TRUE	FALSE	FALSE	FALSE	FALSE	TRUE	FALSE	FALSE	TRUE	TRUE	FALSE
P04150	NR3C1	Glucocorticoid receptor	0	0	0	0	0	4	1	1	1	0	0	0	0	0	0	90747	13838	33056	5348.4	0		FALSE	FALSE	FALSE	FALSE	FALSE	FALSE	FALSE	FALSE	FALSE	FALSE	TRUE	TRUE	TRUE	TRUE	FALSE	TRUE	FALSE	FALSE	TRUE	FALSE	TRUE
P04181	OAT	Ornithine aminotransferase, mitochondrial;Ornithine aminotransferase, hepatic form;Ornithine aminotransferase, renal form	3	5	1	0	0	10	9	7	4	0	295340	326507	160990	0	0	6103200	5821057	2886400	134260	0		FALSE	FALSE	FALSE	FALSE	FALSE	FALSE	FALSE	FALSE	FALSE	FALSE	FALSE	FALSE	TRUE	TRUE	TRUE	TRUE	FALSE	FALSE	TRUE	FALSE	TRUE
P04183	TK1	Thymidine kinase, cytosolic	1	0	1	2	1	3	1	6	4	11	32149	0	84846	39858	145740	1111500	189720	5479600	428400	4416800		FALSE	FALSE	FALSE	FALSE	FALSE	FALSE	FALSE	FALSE	FALSE	FALSE	TRUE	FALSE	FALSE	FALSE	FALSE	TRUE	FALSE	FALSE	TRUE	FALSE	TRUE
P04259	KRT6B	Keratin, type II cytoskeletal 6B	4	0	3	13	0	5	0	0	14	0	1615730	90890	0	16859	0	1137130	289790	0	0	0		FALSE	FALSE	FALSE	FALSE	FALSE	FALSE	FALSE	FALSE	FALSE	FALSE	FALSE	FALSE	FALSE	FALSE	FALSE	TRUE	FALSE	FALSE	TRUE	FALSE	TRUE
P04279	SEMG1	Semenogelin-1;Alpha-inhibin-92;Alpha-inhibin-31;Seminal basic protein	0	0	0	0	0	0	0	0	0	9	0	0	0	0	0	0	0	0	0	970530		FALSE	TRUE	FALSE	FALSE	FALSE	FALSE	FALSE	FALSE	FALSE	FALSE	FALSE	FALSE	FALSE	FALSE	FALSE	TRUE	FALSE	FALSE	TRUE	TRUE	FALSE
P04350	TUBB4A	Tubulin beta-4A chain	4	2	8	8	1	6	6	9	14	6	0	0	0	0	0	0	140510	463520	0	0		FALSE	FALSE	FALSE	FALSE	FALSE	FALSE	FALSE	FALSE	FALSE	FALSE	TRUE	TRUE	FALSE	FALSE	FALSE	TRUE	FALSE	FALSE	TRUE	FALSE	TRUE
P04406	GAPDH	Glyceraldehyde-3-phosphate dehydrogenase	0	2	0	4	1	10	12	2	10	6	3393300	0	1319800	274580	4286200	429951200	354499800	274618800	36247790	135061500		FALSE	FALSE	FALSE	TRUE	FALSE	FALSE	FALSE	FALSE	TRUE	FALSE	TRUE	TRUE	TRUE	FALSE	FALSE	TRUE	FALSE	FALSE	TRUE	FALSE	TRUE
P04424	ASL	Argininosuccinate lyase	0	0	0	0	0	3	4	0	0	0	0	0	0	0	0	248800	256860	0	0	0		FALSE	FALSE	FALSE	FALSE	FALSE	FALSE	FALSE	FALSE	FALSE	FALSE	TRUE	FALSE	FALSE	FALSE	TRUE	TRUE	FALSE	FALSE	TRUE	FALSE	TRUE
P04792	HSPB1	Heat shock protein beta-1	4	5	7	4	2	8	6	10	8	8	9894500	7939800	22031400	1809330	1404500	80479500	69920800	192749400	12758430	61252500		FALSE	FALSE	FALSE	TRUE	FALSE	FALSE	FALSE	FALSE	FALSE	FALSE	TRUE	TRUE	TRUE	FALSE	FALSE	TRUE	FALSE	FALSE	TRUE	FALSE	TRUE
P04818	TYMS	Thymidylate synthase	5	7	3	5	3	8	8	6	13	12	1010631	1169800	3193150	194350	401760	23245031	11823000	36860450	3620400	8473300		FALSE	FALSE	FALSE	FALSE	FALSE	FALSE	FALSE	FALSE	FALSE	FALSE	TRUE	FALSE	TRUE	TRUE	FALSE	TRUE	FALSE	FALSE	TRUE	FALSE	TRUE
P04843	RPN1	Dolichyl-diphosphooligosaccharide--protein glycosyltransferase subunit 1	10	8	7	7	2	19	19	21	22	21	1012746	745930	1357510	211610	38840	12904846	11529560	16376910	2287100	5390100		TRUE	FALSE	FALSE	TRUE	FALSE	FALSE	TRUE	FALSE	FALSE	FALSE	FALSE	FALSE	FALSE	FALSE	FALSE	TRUE	FALSE	TRUE	FALSE	FALSE	FALSE
P04844	RPN2	Dolichyl-diphosphooligosaccharide--protein glycosyltransferase subunit 2	4	4	2	5	0	12	11	6	9	4	575791	352480	1379010	179300	361473	4040731	5039400	11441010	1763000	4554593		TRUE	FALSE	FALSE	TRUE	FALSE	FALSE	TRUE	FALSE	FALSE	FALSE	FALSE	FALSE	FALSE	FALSE	FALSE	TRUE	FALSE	TRUE	FALSE	FALSE	FALSE
P04899	GNAI2	Guanine nucleotide-binding protein G(i) subunit alpha-2	2	3	3	7	4	6	3	8	11	10	492160	395700	1648700	447450	799420	6793900	3410700	10014000	1982800	6121400		FALSE	FALSE	FALSE	TRUE	FALSE	FALSE	FALSE	FALSE	FALSE	FALSE	TRUE	TRUE	TRUE	FALSE	FALSE	TRUE	FALSE	FALSE	TRUE	FALSE	TRUE
P04920	SLC4A2	Anion exchange protein 2	1	2	4	2	2	0	0	0	0	0	16144	14037	110800	8486.2	12358	0	0	0	0	0		TRUE	FALSE	TRUE	FALSE	FALSE	FALSE	FALSE	FALSE	FALSE	FALSE	FALSE	FALSE	TRUE	FALSE	FALSE	TRUE	TRUE	FALSE	FALSE	FALSE	FALSE
P05023	ATP1A1	Sodium/potassium-transporting ATPase subunit alpha-1	20	12	26	19	15	17	14	23	23	22	3123500	795689	11077000	638070	1651700	6243200	3295559	11046000	1639300	4116200		TRUE	FALSE	TRUE	FALSE	FALSE	FALSE	FALSE	FALSE	FALSE	FALSE	FALSE	FALSE	FALSE	FALSE	FALSE	TRUE	TRUE	FALSE	FALSE	FALSE	FALSE
P05026	ATP1B1	Sodium/potassium-transporting ATPase subunit beta-1	6	4	9	8	8	4	0	3	1	1	11478000	2436400	23483000	3575500	9209000	1789200	0	3090700	156680	1823100		TRUE	FALSE	TRUE	FALSE	FALSE	FALSE	TRUE	FALSE	FALSE	FALSE	FALSE	FALSE	FALSE	FALSE	FALSE	TRUE	TRUE	FALSE	FALSE	FALSE	FALSE
P05089	ARG1	Arginase-1	0	2	0	0	0	0	0	0	1	0	1282800	1709500	0	0	0	363200	2022800	0	49720	0		FALSE	FALSE	FALSE	FALSE	FALSE	FALSE	FALSE	FALSE	FALSE	FALSE	TRUE	FALSE	FALSE	FALSE	FALSE	TRUE	FALSE	FALSE	TRUE	FALSE	TRUE
P05091	ALDH2	Aldehyde dehydrogenase, mitochondrial	4	0	1	0	0	6	3	5	6	3	29630	0	58187	0	0	464850	287065	718340	116700	109210		FALSE	FALSE	FALSE	FALSE	FALSE	FALSE	FALSE	FALSE	FALSE	FALSE	FALSE	FALSE	FALSE	TRUE	TRUE	TRUE	FALSE	FALSE	TRUE	FALSE	TRUE
P05106	ITGB3	Integrin beta-3;Integrin beta	1	0	1	3	0	0	0	0	0	0	61600	0	99274	42218	0	0	0	0	0	0		TRUE	FALSE	TRUE	FALSE	FALSE	FALSE	FALSE	FALSE	FALSE	FALSE	FALSE	FALSE	TRUE	FALSE	FALSE	TRUE	TRUE	FALSE	FALSE	FALSE	FALSE
P05109	S100A8	Protein S100-A8;Protein S100-A8, N-terminally processed	0	1	0	0	0	0	1	0	0	0	290500	220300	0	124800	0	0	1258100	0	67630	700100		FALSE	TRUE	FALSE	TRUE	FALSE	FALSE	FALSE	FALSE	FALSE	FALSE	TRUE	TRUE	FALSE	FALSE	FALSE	TRUE	FALSE	FALSE	TRUE	TRUE	FALSE
P05120	SERPINB2	Plasminogen activator inhibitor 2	2	0	0	0	0	0	0	0	0	1	108550	0	0	0	0	0	0	0	0	39019		FALSE	TRUE	FALSE	TRUE	FALSE	FALSE	FALSE	FALSE	FALSE	FALSE	TRUE	FALSE	FALSE	FALSE	FALSE	TRUE	FALSE	FALSE	TRUE	TRUE	FALSE
P05121	SERPINE1	Plasminogen activator inhibitor 1	11	9	5	5	4	1	1	1	1	2	2536100	1098500	1723800	327190	1588300	272040	152810	322910	15920	126720		FALSE	TRUE	FALSE	FALSE	FALSE	FALSE	FALSE	FALSE	FALSE	FALSE	TRUE	FALSE	FALSE	FALSE	FALSE	TRUE	FALSE	FALSE	TRUE	TRUE	FALSE
P05141	SLC25A5	ADP/ATP translocase 2;ADP/ATP translocase 2, N-terminally processed	4	7	6	6	3	8	11	9	6	6	2361800	2485165	7966510	714870	965510	17292100	18075465	49726110	4494010	7253710		TRUE	FALSE	FALSE	FALSE	FALSE	FALSE	FALSE	FALSE	FALSE	FALSE	FALSE	FALSE	FALSE	TRUE	TRUE	TRUE	FALSE	TRUE	FALSE	FALSE	FALSE
P05165	PCCA	Propionyl-CoA carboxylase alpha chain, mitochondrial	0	7	2	0	0	0	0	0	0	0	0	684840	1246300	0	0	0	254950	0	0	0		FALSE	FALSE	FALSE	FALSE	FALSE	FALSE	FALSE	FALSE	FALSE	FALSE	FALSE	FALSE	FALSE	TRUE	TRUE	TRUE	FALSE	FALSE	TRUE	FALSE	TRUE
P05187	ALPP	Alkaline phosphatase, placental type;Alkaline phosphatase, placental-like	0	0	0	0	1	0	0	0	0	1	0	0	0	0	21235	0	0	0	0	46906		TRUE	FALSE	TRUE	FALSE	FALSE	FALSE	FALSE	FALSE	FALSE	FALSE	FALSE	FALSE	FALSE	FALSE	FALSE	TRUE	TRUE	FALSE	FALSE	FALSE	FALSE
P05198	EIF2S1	Eukaryotic translation initiation factor 2 subunit 1	1	3	0	2	0	9	9	4	6	9	98964	135960	0	25431	16330	2541894	2600300	2177782	267140	1274488		FALSE	FALSE	FALSE	FALSE	FALSE	FALSE	FALSE	FALSE	FALSE	FALSE	TRUE	FALSE	FALSE	FALSE	FALSE	TRUE	FALSE	FALSE	TRUE	FALSE	TRUE
P05386	RPLP1	60S acidic ribosomal protein P1	0	0	0	0	0	0	0	3	2	1	1367950	1484460	16326100	0	0	40180950	39408460	206674100	7912900	3141200		FALSE	FALSE	FALSE	FALSE	FALSE	FALSE	TRUE	FALSE	FALSE	FALSE	TRUE	FALSE	FALSE	FALSE	FALSE	TRUE	FALSE	FALSE	TRUE	FALSE	TRUE
P05387	RPLP2	60S acidic ribosomal protein P2	2	4	1	2	1	3	4	2	5	3	9402900	8107740	30229600	737079	227700	108531900	113952140	339185600	11165029	2921500		FALSE	FALSE	FALSE	FALSE	FALSE	FALSE	FALSE	FALSE	FALSE	FALSE	FALSE	FALSE	FALSE	TRUE	FALSE	TRUE	FALSE	FALSE	TRUE	FALSE	TRUE
P05388	RPLP0	60S acidic ribosomal protein P0;60S acidic ribosomal protein P0-like	4	5	2	5	0	6	5	6	8	8	2042270	2640210	4137370	949151	558490	24160270	37432010	38990670	9815061	19690990		FALSE	FALSE	FALSE	FALSE	FALSE	FALSE	TRUE	FALSE	FALSE	FALSE	TRUE	FALSE	TRUE	FALSE	FALSE	TRUE	FALSE	FALSE	TRUE	FALSE	TRUE
P05412	JUN	Transcription factor AP-1	0	0	0	0	0	2	0	1	0	0	0	0	0	0	0	840430	0	246700	0	0		FALSE	FALSE	FALSE	FALSE	FALSE	FALSE	FALSE	FALSE	FALSE	FALSE	FALSE	FALSE	TRUE	FALSE	FALSE	FALSE	FALSE	FALSE	TRUE	FALSE	TRUE
P05783	KRT18	Keratin, type I cytoskeletal 18	6	11	10	4	0	16	20	12	7	12	547390	1350756	5504710	101267	57860	10314620	17700956	9448010	504817	5559930		FALSE	FALSE	FALSE	FALSE	FALSE	FALSE	FALSE	FALSE	FALSE	FALSE	TRUE	FALSE	TRUE	FALSE	FALSE	TRUE	FALSE	FALSE	TRUE	FALSE	TRUE
P08590	MYL3	Myosin light chain 3;Myosin light chain 1/3, skeletal muscle isoform	0	0	0	0	0	0	1	0	0	0	0	0	0	0	0	0	836510	0	0	0		FALSE	FALSE	FALSE	FALSE	FALSE	FALSE	FALSE	FALSE	FALSE	FALSE	FALSE	FALSE	TRUE	TRUE	FALSE	TRUE	FALSE	FALSE	TRUE	FALSE	TRUE
P06213	INSR	Insulin receptor;Insulin receptor subunit alpha;Insulin receptor subunit beta	3	1	0	3	2	1	0	0	0	0	0	0	0	1505.1	0	0	0	0	0	0		TRUE	FALSE	TRUE	FALSE	TRUE	FALSE	FALSE	TRUE	TRUE	FALSE	FALSE	FALSE	FALSE	FALSE	FALSE	TRUE	TRUE	FALSE	FALSE	FALSE	FALSE
P06493	CDK1	Cyclin-dependent kinase 1	4	5	4	7	0	10	9	11	11	9	1494340	1421373	4394470	394140	76630	19475540	19760273	41412070	2171200	5127340		FALSE	FALSE	FALSE	FALSE	FALSE	FALSE	FALSE	FALSE	FALSE	FALSE	TRUE	TRUE	TRUE	TRUE	FALSE	TRUE	FALSE	FALSE	TRUE	FALSE	TRUE
P06576	ATP5B	ATP synthase subunit beta, mitochondrial;ATP synthase subunit beta	4	4	4	4	1	7	8	7	8	14	3685730	2981800	2525110	351807	517680	36419830	37573700	18047210	2470467	9725360		FALSE	FALSE	FALSE	FALSE	FALSE	FALSE	FALSE	FALSE	FALSE	FALSE	FALSE	FALSE	FALSE	TRUE	TRUE	TRUE	FALSE	FALSE	TRUE	FALSE	TRUE
P06702	S100A9	Protein S100-A9	3	3	0	1	0	2	2	0	1	1	3926300	4115200	0	0	527400	1568400	10325500	0	0	2620800		FALSE	TRUE	FALSE	TRUE	FALSE	FALSE	FALSE	FALSE	FALSE	FALSE	TRUE	TRUE	TRUE	FALSE	FALSE	TRUE	FALSE	FALSE	TRUE	TRUE	FALSE
P06703	S100A6	Protein S100-A6;Protein S100	1	1	1	1	1	1	1	1	1	4	233690	256280	481720	95592	158000	15068000	2141300	6624700	2721900	11691000		FALSE	TRUE	FALSE	TRUE	FALSE	FALSE	FALSE	FALSE	FALSE	FALSE	TRUE	FALSE	TRUE	FALSE	FALSE	TRUE	FALSE	FALSE	TRUE	TRUE	FALSE
P06730	EIF4E	Eukaryotic translation initiation factor 4E	1	1	1	0	0	3	2	1	3	3	214670	216390	266480	0	0	4516800	2168000	1569600	610830	1261300		FALSE	FALSE	FALSE	FALSE	FALSE	FALSE	FALSE	FALSE	FALSE	FALSE	TRUE	FALSE	TRUE	FALSE	FALSE	TRUE	FALSE	FALSE	TRUE	FALSE	TRUE
P06733	ENO1	Alpha-enolase	6	8	3	7	0	15	18	8	14	9	11196600	6463600	15351600	3201730	221700	149026600	139759500	215154600	34617330	73122900		FALSE	FALSE	FALSE	TRUE	FALSE	FALSE	TRUE	FALSE	FALSE	FALSE	TRUE	FALSE	TRUE	FALSE	FALSE	TRUE	FALSE	FALSE	TRUE	FALSE	TRUE
P06737	PYGL	Glycogen phosphorylase, liver form;Alpha-1,4 glucan phosphorylase	3	5	3	1	0	10	13	17	5	6	81124	130800	177330	11076	0	1448300	2222900	4097000	171050	305380		FALSE	FALSE	FALSE	TRUE	FALSE	FALSE	FALSE	FALSE	FALSE	FALSE	TRUE	FALSE	FALSE	FALSE	FALSE	TRUE	FALSE	FALSE	TRUE	FALSE	TRUE
P06753-2	TPM3	Tropomyosin alpha-3 chain	1	3	3	0	0	13	6	14	12	18	127450	366080	224376	3095	0	11747150	1740400	13817376	2161657	23970670		FALSE	FALSE	FALSE	FALSE	FALSE	FALSE	FALSE	FALSE	FALSE	FALSE	TRUE	TRUE	FALSE	FALSE	TRUE	TRUE	FALSE	FALSE	TRUE	FALSE	TRUE
P06756	ITGAV	Integrin alpha-V;Integrin alpha-V heavy chain;Integrin alpha-V light chain	30	20	35	29	23	6	9	6	12	14	5685800	1288600	15893000	1696800	4622600	702470	369980	687350	204610	1166500		TRUE	FALSE	TRUE	FALSE	FALSE	FALSE	FALSE	FALSE	FALSE	FALSE	FALSE	FALSE	FALSE	FALSE	FALSE	TRUE	TRUE	FALSE	FALSE	FALSE	FALSE
P33778	HIST1H2BB	Histone H2B type 1-B;Histone H2B type 2-E;Histone H2B type 1-O;Histone H2B type 1-J;Histone H2B type 3-B	1	3	4	0	0	1	4	2	2	3	3387000	6482510	137743100	511760	0	30366700	34836110	26940100	2301530	51618000		FALSE	FALSE	FALSE	FALSE	FALSE	FALSE	FALSE	FALSE	FALSE	FALSE	FALSE	FALSE	TRUE	FALSE	FALSE	TRUE	FALSE	FALSE	TRUE	FALSE	TRUE
P07203	GPX1	Glutathione peroxidase 1	0	0	0	0	0	2	0	1	1	0	0	0	0	0	0	230990	0	414130	122560	0		FALSE	FALSE	FALSE	FALSE	FALSE	FALSE	FALSE	FALSE	FALSE	FALSE	TRUE	FALSE	FALSE	FALSE	FALSE	TRUE	FALSE	FALSE	TRUE	FALSE	TRUE
P07305	H1F0	Histone H1.0;Histone H1.0, N-terminally processed	0	0	0	0	0	0	0	0	0	3	0	0	0	0	0	0	0	0	0	421420		FALSE	FALSE	FALSE	FALSE	FALSE	FALSE	FALSE	FALSE	FALSE	FALSE	FALSE	FALSE	TRUE	FALSE	FALSE	TRUE	FALSE	FALSE	TRUE	FALSE	TRUE
P07355	ANXA2	Annexin A2;Annexin;Putative annexin A2-like protein	2	3	6	3	0	6	4	11	14	12	3217900	3668600	5447900	578930	0	145767000	20675400	115970600	12963130	86475800		FALSE	TRUE	FALSE	TRUE	FALSE	TRUE	FALSE	FALSE	FALSE	FALSE	TRUE	FALSE	FALSE	FALSE	FALSE	TRUE	FALSE	FALSE	TRUE	TRUE	FALSE
P07384	CAPN1	Calpain-1 catalytic subunit	4	5	2	1	0	7	12	11	6	4	246950	258254	243938	22405	6670	1909350	2875184	5918878	267220	449230		FALSE	FALSE	FALSE	TRUE	FALSE	FALSE	FALSE	FALSE	FALSE	FALSE	TRUE	FALSE	FALSE	FALSE	FALSE	TRUE	FALSE	FALSE	TRUE	FALSE	TRUE
P07437	TUBB	Tubulin beta chain	7	7	5	8	0	11	10	6	14	4	9785600	10763140	29230300	1257990	12675100	141940600	152597140	337163300	18568690	45697100		FALSE	FALSE	FALSE	FALSE	FALSE	FALSE	FALSE	FALSE	FALSE	FALSE	TRUE	TRUE	FALSE	FALSE	FALSE	TRUE	FALSE	FALSE	TRUE	FALSE	TRUE
P07476	IVL	Involucrin	0	0	0	0	0	0	0	0	0	3	0	0	0	0	0	0	0	0	0	29261		FALSE	FALSE	FALSE	FALSE	FALSE	FALSE	FALSE	FALSE	FALSE	FALSE	TRUE	FALSE	TRUE	FALSE	FALSE	TRUE	FALSE	FALSE	TRUE	FALSE	TRUE
P07550	ADRB2	Beta-2 adrenergic receptor	0	0	0	0	0	0	0	0	0	0	0	0	0	0	0	0	0	0	0	0		TRUE	FALSE	TRUE	FALSE	TRUE	TRUE	FALSE	TRUE	FALSE	FALSE	FALSE	FALSE	FALSE	FALSE	FALSE	TRUE	TRUE	FALSE	FALSE	FALSE	FALSE
P07737	PFN1	Profilin-1	1	0	0	0	0	0	0	0	0	5	109960	0	230250	12890	0	255040	0	382210	21800	4230860		FALSE	FALSE	FALSE	FALSE	FALSE	FALSE	FALSE	FALSE	FALSE	FALSE	TRUE	TRUE	FALSE	FALSE	FALSE	TRUE	FALSE	FALSE	TRUE	FALSE	TRUE
P07741	APRT	Adenine phosphoribosyltransferase	4	5	1	2	0	3	5	5	7	5	510367	605590	263700	68393	0	2998017	3448600	5406650	890510	1897400		FALSE	FALSE	FALSE	FALSE	FALSE	FALSE	FALSE	FALSE	FALSE	FALSE	TRUE	FALSE	TRUE	FALSE	FALSE	TRUE	FALSE	FALSE	TRUE	FALSE	TRUE
P07814	EPRS	Bifunctional glutamate/proline--tRNA ligase;Glutamate--tRNA ligase;Proline--tRNA ligase	6	13	15	10	4	34	42	57	44	37	69958	226380	516110	57256	161107	3910000	6076900	19911000	1431700	3698967		FALSE	FALSE	FALSE	FALSE	FALSE	FALSE	FALSE	FALSE	FALSE	FALSE	TRUE	FALSE	FALSE	FALSE	FALSE	TRUE	FALSE	FALSE	TRUE	FALSE	TRUE
P07900	HSP90AA1	Heat shock protein HSP 90-alpha	10	6	5	12	0	28	24	28	28	33	201500	125940	189430	338622	253390	9142360	3709500	9855600	3.78856e+06	21440270		FALSE	FALSE	FALSE	TRUE	FALSE	FALSE	FALSE	FALSE	FALSE	FALSE	TRUE	FALSE	TRUE	TRUE	TRUE	TRUE	FALSE	FALSE	TRUE	FALSE	TRUE
P07954	FH	Fumarate hydratase, mitochondrial	0	0	0	0	0	2	0	0	0	7	0	0	0	0	0	207200	0	0	0	1539700		FALSE	FALSE	FALSE	FALSE	FALSE	FALSE	FALSE	FALSE	FALSE	FALSE	TRUE	FALSE	TRUE	TRUE	TRUE	TRUE	FALSE	FALSE	TRUE	FALSE	TRUE
P07996	THBS1	Thrombospondin-1	5	7	11	6	7	10	11	11	14	20	115400	202760	1326900	36851	396460	1027200	1831400	3866600	242920	2250800		FALSE	TRUE	FALSE	TRUE	FALSE	FALSE	TRUE	FALSE	FALSE	FALSE	FALSE	FALSE	FALSE	FALSE	FALSE	TRUE	FALSE	FALSE	TRUE	TRUE	FALSE
P08047	SP1	Transcription factor Sp1	0	0	0	0	0	2	0	0	0	0	0	0	0	0	0	805140	0	0	0	0		FALSE	FALSE	FALSE	FALSE	FALSE	FALSE	FALSE	FALSE	FALSE	FALSE	TRUE	FALSE	TRUE	FALSE	FALSE	TRUE	FALSE	FALSE	TRUE	FALSE	TRUE
P08133	ANXA6	Annexin A6;Annexin	0	0	0	1	0	3	4	2	13	8	0	0	0	7129.2	0	313350	311290	264590	428050	715100		FALSE	TRUE	FALSE	FALSE	FALSE	FALSE	FALSE	FALSE	FALSE	FALSE	TRUE	FALSE	FALSE	FALSE	FALSE	TRUE	FALSE	FALSE	TRUE	TRUE	FALSE
P08134	RHOC	Rho-related GTP-binding protein RhoC	2	2	2	4	3	1	2	2	7	5	188470	169220	1411200	341521	0	0	1793300	5740700	1218191	1009700		FALSE	FALSE	FALSE	TRUE	FALSE	FALSE	FALSE	FALSE	FALSE	FALSE	FALSE	FALSE	FALSE	FALSE	FALSE	TRUE	FALSE	FALSE	TRUE	FALSE	TRUE
P08183	ABCB1	Multidrug resistance protein 1	5	3	10	5	12	0	0	0	0	0	144130	41064	376980	33647	407790	0	0	0	0	0		TRUE	FALSE	TRUE	FALSE	FALSE	FALSE	FALSE	FALSE	FALSE	FALSE	FALSE	FALSE	TRUE	FALSE	FALSE	TRUE	TRUE	FALSE	FALSE	FALSE	FALSE
P08195-2	SLC3A2	4F2 cell-surface antigen heavy chain	27	20	26	19	16	13	11	13	14	15	475450	0	0	0	0	0	0	0	0	0		TRUE	FALSE	TRUE	FALSE	FALSE	FALSE	FALSE	TRUE	FALSE	FALSE	FALSE	FALSE	TRUE	FALSE	FALSE	TRUE	TRUE	FALSE	FALSE	FALSE	FALSE
P08238	HSP90AB1	Heat shock protein HSP 90-beta	12	6	11	14	0	27	18	34	37	29	7860200	6051500	10933800	5028030	8476700	200889400	121590600	210639800	54603730	205742700		FALSE	TRUE	FALSE	TRUE	FALSE	FALSE	FALSE	FALSE	FALSE	FALSE	TRUE	FALSE	TRUE	FALSE	FALSE	TRUE	FALSE	FALSE	TRUE	TRUE	FALSE
P08240	SRPR	Signal recognition particle receptor subunit alpha	0	0	0	0	0	5	5	1	0	4	0	0	0	0	0	403030	344460	162720	0	355190		FALSE	FALSE	FALSE	FALSE	FALSE	FALSE	TRUE	FALSE	FALSE	FALSE	FALSE	FALSE	FALSE	FALSE	FALSE	TRUE	FALSE	FALSE	TRUE	FALSE	TRUE
P08243	ASNS	Asparagine synthetase [glutamine-hydrolyzing]	4	6	2	3	2	11	14	9	9	8	173855	374255	363010	49002	286894	4.4848e+06	6124955	4583900	676440	947014		FALSE	FALSE	FALSE	FALSE	FALSE	FALSE	FALSE	FALSE	FALSE	FALSE	TRUE	FALSE	FALSE	FALSE	FALSE	TRUE	FALSE	FALSE	TRUE	FALSE	TRUE
P08473	MME	Neprilysin	0	0	0	0	0	0	0	0	0	0	0	0	0	0	0	0	0	0	0	0		TRUE	FALSE	TRUE	FALSE	FALSE	FALSE	FALSE	FALSE	FALSE	FALSE	FALSE	FALSE	FALSE	FALSE	FALSE	TRUE	TRUE	FALSE	FALSE	FALSE	FALSE
P08559	PDHA1	Pyruvate dehydrogenase E1 component subunit alpha, somatic form, mitochondrial	0	3	0	0	0	9	6	2	5	4	0	106560	0	0	0	2248800	1236200	673120	135150	604910		FALSE	FALSE	FALSE	FALSE	FALSE	FALSE	FALSE	FALSE	FALSE	FALSE	FALSE	FALSE	FALSE	TRUE	TRUE	TRUE	FALSE	FALSE	TRUE	FALSE	TRUE
P08572	COL4A2	Collagen alpha-2(IV) chain;Canstatin	0	0	0	0	1	0	1	0	0	2	0	0	0	0	3506.3	0	7634.2	0	0	12837		FALSE	TRUE	FALSE	FALSE	FALSE	FALSE	FALSE	FALSE	TRUE	FALSE	FALSE	FALSE	FALSE	FALSE	FALSE	TRUE	FALSE	FALSE	TRUE	TRUE	FALSE
P08574	CYC1	Cytochrome c1, heme protein, mitochondrial	0	0	0	0	0	0	0	0	0	0	0	0	0	0	0	0	0	0	0	0		TRUE	FALSE	FALSE	FALSE	FALSE	FALSE	FALSE	FALSE	FALSE	FALSE	FALSE	FALSE	TRUE	TRUE	TRUE	TRUE	FALSE	TRUE	FALSE	FALSE	FALSE
P08575	PTPRC	Receptor-type tyrosine-protein phosphatase C	0	0	0	0	0	0	0	0	0	0	0	0	0	0	0	0	0	0	0	0		TRUE	FALSE	TRUE	FALSE	FALSE	FALSE	FALSE	FALSE	TRUE	FALSE	FALSE	FALSE	TRUE	FALSE	FALSE	TRUE	TRUE	FALSE	FALSE	FALSE	FALSE
P08581	MET	Hepatocyte growth factor receptor	16	6	14	14	9	6	3	5	3	7	725040	142600	1916000	191340	330040	307260	55751	434830	13159	395090		TRUE	TRUE	TRUE	FALSE	FALSE	FALSE	FALSE	FALSE	FALSE	FALSE	FALSE	FALSE	FALSE	FALSE	FALSE	TRUE	TRUE	FALSE	FALSE	FALSE	FALSE
P08582	MFI2	Melanotransferrin	2	1	4	5	2	0	0	0	0	1	186240	26885	394680	99152	261260	0	0	0	0	52571		FALSE	FALSE	TRUE	FALSE	FALSE	FALSE	FALSE	FALSE	FALSE	FALSE	FALSE	FALSE	FALSE	FALSE	FALSE	TRUE	FALSE	FALSE	TRUE	FALSE	TRUE
P08621	SNRNP70	U1 small nuclear ribonucleoprotein 70 kDa	1	0	2	0	0	0	2	3	3	7	54006	0	273070	0	0	0	247630	1142600	86774	752700		FALSE	FALSE	FALSE	FALSE	FALSE	FALSE	FALSE	FALSE	FALSE	FALSE	FALSE	FALSE	TRUE	FALSE	FALSE	TRUE	FALSE	FALSE	TRUE	FALSE	TRUE
P08648	ITGA5	Integrin alpha-5;Integrin alpha-5 heavy chain;Integrin alpha-5 light chain	9	6	9	8	9	6	2	6	8	9	2517600	450410	9277300	598780	3600900	842620	48624	3208000	303570	2246900		TRUE	FALSE	TRUE	FALSE	FALSE	FALSE	FALSE	FALSE	FALSE	FALSE	FALSE	FALSE	FALSE	FALSE	FALSE	TRUE	TRUE	FALSE	FALSE	FALSE	FALSE
P08670	VIM	Vimentin	13	31	29	19	2	26	36	18	27	22	4821170	8049150	158264500	4536900	3462300	51171570	75658150	96774500	16183200	44069000		FALSE	FALSE	FALSE	TRUE	FALSE	FALSE	FALSE	FALSE	FALSE	FALSE	TRUE	TRUE	TRUE	FALSE	FALSE	TRUE	FALSE	FALSE	TRUE	FALSE	TRUE
P08754	GNAI3	Guanine nucleotide-binding protein G(k) subunit alpha	1	1	4	5	2	6	4	7	8	9	0	0	465680	109760	44292	1896800	807580	1726700	1032400	2135799		FALSE	FALSE	FALSE	TRUE	FALSE	FALSE	FALSE	FALSE	FALSE	FALSE	TRUE	FALSE	TRUE	FALSE	FALSE	TRUE	FALSE	FALSE	TRUE	FALSE	TRUE
P08758	ANXA5	Annexin A5;Annexin	0	0	1	9	0	1	0	0	13	11	0	0	7864.3	455970	0	140520	0	0	2518200	4145900		FALSE	TRUE	FALSE	FALSE	FALSE	FALSE	FALSE	FALSE	FALSE	FALSE	FALSE	FALSE	TRUE	FALSE	FALSE	TRUE	FALSE	FALSE	TRUE	TRUE	FALSE
P09211	GSTP1	Glutathione S-transferase P	0	0	0	0	0	8	1	5	8	7	0	0	293060	15727	0	73960630	4071710	62281830	10250798	16135210		FALSE	FALSE	FALSE	FALSE	FALSE	FALSE	FALSE	FALSE	FALSE	FALSE	TRUE	FALSE	TRUE	TRUE	FALSE	TRUE	FALSE	FALSE	TRUE	FALSE	TRUE
P09382	LGALS1	Galectin-1	3	1	3	3	3	5	3	4	5	7	1742910	0	10229490	1399190	3261930	26258310	5112640	47818490	13256790	70511630		FALSE	TRUE	FALSE	FALSE	FALSE	FALSE	FALSE	FALSE	FALSE	FALSE	TRUE	FALSE	TRUE	FALSE	FALSE	TRUE	FALSE	FALSE	TRUE	TRUE	FALSE
P09429	HMGB1	High mobility group protein B1	0	0	1	0	0	2	0	1	2	3	0	0	299570	0	0	1420000	0	861190	186930	3656900		FALSE	TRUE	FALSE	TRUE	TRUE	FALSE	FALSE	FALSE	FALSE	FALSE	FALSE	FALSE	TRUE	FALSE	FALSE	TRUE	FALSE	FALSE	TRUE	TRUE	FALSE
P09471-2	GNAO1	Guanine nucleotide-binding protein G(o) subunit alpha	1	1	2	3	1	4	2	2	3	3	0	0	0	0	0	72007	0	0	0	0		FALSE	FALSE	FALSE	TRUE	FALSE	FALSE	FALSE	FALSE	FALSE	FALSE	FALSE	FALSE	FALSE	FALSE	FALSE	TRUE	FALSE	FALSE	TRUE	FALSE	TRUE
P09493-3	TPM1	Tropomyosin alpha-1 chain	0	1	2	0	0	1	2	5	3	10	0	0	0	0	0	0	0	86136	0	1190900		FALSE	FALSE	FALSE	FALSE	FALSE	FALSE	FALSE	FALSE	FALSE	FALSE	TRUE	TRUE	FALSE	FALSE	FALSE	TRUE	FALSE	FALSE	TRUE	FALSE	TRUE
P09496-2	CLTA	Clathrin light chain A	0	1	0	0	0	2	2	2	0	3	0	0	0	0	0	842550	670870	6771400	0	1163500		FALSE	FALSE	FALSE	FALSE	TRUE	FALSE	FALSE	TRUE	TRUE	FALSE	TRUE	TRUE	FALSE	FALSE	FALSE	TRUE	FALSE	FALSE	TRUE	FALSE	TRUE
P09497-2	CLTB	Clathrin light chain B	0	0	0	0	0	0	0	2	0	1	0	0	0	0	0	0	0	853860	0	107260		FALSE	FALSE	FALSE	TRUE	FALSE	FALSE	FALSE	FALSE	TRUE	FALSE	TRUE	FALSE	FALSE	FALSE	FALSE	TRUE	FALSE	FALSE	TRUE	FALSE	TRUE
P09543	CNP	2,3-cyclic-nucleotide 3-phosphodiesterase	0	1	0	0	0	9	7	5	2	7	0	21502	0	0	0	1379500	633760	813050	52417	780740		FALSE	FALSE	FALSE	TRUE	FALSE	FALSE	FALSE	FALSE	FALSE	FALSE	FALSE	FALSE	FALSE	FALSE	FALSE	TRUE	FALSE	FALSE	TRUE	FALSE	TRUE
P09619	PDGFRB	Platelet-derived growth factor receptor beta	12	8	10	6	9	4	5	7	2	9	2604700	656250	4870500	170200	2027100	593470	938740	1578600	78199	1309000		TRUE	FALSE	TRUE	FALSE	FALSE	TRUE	FALSE	TRUE	TRUE	FALSE	FALSE	FALSE	FALSE	FALSE	FALSE	TRUE	TRUE	FALSE	FALSE	FALSE	FALSE
P09661	SNRPA1	U2 small nuclear ribonucleoprotein A	0	0	0	3	0	3	5	5	6	2	0	0	0	76027	0	1569800	2874700	4263300	725870	455360		FALSE	FALSE	FALSE	FALSE	FALSE	FALSE	FALSE	FALSE	FALSE	FALSE	FALSE	FALSE	TRUE	FALSE	FALSE	TRUE	FALSE	FALSE	TRUE	FALSE	TRUE
P09874	PARP1	Poly [ADP-ribose] polymerase 1	6	4	3	9	5	18	16	8	28	25	160252	99859	149590	142930	117389	4.11722e+06	1872219	1084600	2.16368e+06	5.35039e+06		FALSE	FALSE	FALSE	FALSE	FALSE	FALSE	FALSE	FALSE	FALSE	FALSE	FALSE	FALSE	TRUE	FALSE	FALSE	TRUE	FALSE	FALSE	TRUE	FALSE	TRUE
P09960	LTA4H	Leukotriene A-4 hydrolase	0	0	0	0	0	3	1	0	0	9	0	0	0	0	0	305200	91666	0	0	755770		FALSE	FALSE	FALSE	FALSE	FALSE	FALSE	FALSE	FALSE	FALSE	FALSE	TRUE	FALSE	TRUE	FALSE	FALSE	TRUE	FALSE	FALSE	TRUE	FALSE	TRUE
Q71UI9	H2AFV	Histone H2A.V;Histone H2A.Z;Histone H2A	1	1	3	0	1	1	1	2	1	2	413460	273990	948710	0	0	2102000	1852950	0	0	1007600		FALSE	FALSE	FALSE	FALSE	FALSE	FALSE	FALSE	FALSE	FALSE	FALSE	FALSE	FALSE	TRUE	FALSE	FALSE	TRUE	FALSE	FALSE	TRUE	FALSE	TRUE
P0C7U0	ELFN1	Protein ELFN1	12	10	22	11	13	2	2	8	2	6	976580	875460	6777600	309960	1550900	169440	63812	1768100	54071	359200		TRUE	TRUE	TRUE	FALSE	FALSE	FALSE	FALSE	FALSE	FALSE	FALSE	FALSE	FALSE	TRUE	FALSE	FALSE	FALSE	TRUE	FALSE	FALSE	FALSE	FALSE
Q01081	U2AF1	Splicing factor U2AF 35 kDa subunit;Splicing factor U2AF 26 kDa subunit	0	0	1	0	2	3	2	2	4	2	0	0	70403	0	122380	1575100	554710	921270	328480	1472700		FALSE	FALSE	FALSE	FALSE	FALSE	FALSE	FALSE	FALSE	FALSE	FALSE	FALSE	FALSE	TRUE	FALSE	FALSE	TRUE	FALSE	FALSE	TRUE	FALSE	TRUE
P35520	CBS	Cystathionine beta-synthase	0	0	0	0	0	3	4	5	4	6	0	0	0	0	0	338470	286770	902350	91019	678860		FALSE	FALSE	FALSE	FALSE	FALSE	FALSE	FALSE	FALSE	TRUE	FALSE	TRUE	FALSE	TRUE	FALSE	FALSE	TRUE	FALSE	FALSE	TRUE	FALSE	TRUE
P0DOY3	IGLL5	Immunoglobulin lambda-like polypeptide 5;Ig lambda-1 chain C regions;Ig lambda-6 chain C region;Ig lambda-7 chain C region	1	0	0	0	0	0	0	0	0	0	150755	220910	0	0	143750	0	54470	0	0	0		FALSE	TRUE	FALSE	TRUE	FALSE	FALSE	FALSE	FALSE	FALSE	FALSE	FALSE	FALSE	FALSE	FALSE	FALSE	TRUE	FALSE	FALSE	TRUE	TRUE	FALSE
P0DP25	CALM2		2	0	0	0	0	0	0	0	0	0	250780	0	0	0	0	0	0	0	0	0		FALSE	FALSE	FALSE	FALSE	FALSE	FALSE	FALSE	FALSE	FALSE	FALSE	TRUE	TRUE	FALSE	FALSE	FALSE	TRUE	FALSE	FALSE	TRUE	FALSE	TRUE
P0DPB6	No.gene.name		0	0	0	0	0	1	0	2	0	0	0	0	0	0	0	86111	0	2946600	0	0		FALSE	FALSE	FALSE	FALSE	FALSE	TRUE	FALSE	FALSE	FALSE	FALSE	FALSE	FALSE	TRUE	FALSE	FALSE	TRUE	FALSE	FALSE	TRUE	FALSE	TRUE
P0DPH8	TUBA3E	Tubulin alpha-3E chain	3	5	7	9	4	8	7	13	16	9	248921	140300	1688450	31816	938893	4051521	3586800	20609150	1095900	1294193		FALSE	FALSE	FALSE	FALSE	FALSE	FALSE	FALSE	FALSE	FALSE	FALSE	TRUE	TRUE	FALSE	FALSE	FALSE	TRUE	FALSE	FALSE	TRUE	FALSE	TRUE
P10071	GLI3	Transcriptional activator GLI3;Transcriptional repressor GLI3R	0	0	0	0	0	0	0	2	0	0	0	0	0	0	0	0	0	34143	0	0		FALSE	FALSE	FALSE	FALSE	FALSE	FALSE	FALSE	FALSE	TRUE	FALSE	TRUE	FALSE	TRUE	FALSE	FALSE	FALSE	FALSE	FALSE	TRUE	FALSE	TRUE
P10253	GAA	Lysosomal alpha-glucosidase;76 kDa lysosomal alpha-glucosidase;70 kDa lysosomal alpha-glucosidase	0	0	0	0	0	1	1	0	0	0	0	0	0	0	0	28775	25495	0	0	0		FALSE	FALSE	FALSE	TRUE	FALSE	FALSE	FALSE	TRUE	TRUE	FALSE	FALSE	FALSE	FALSE	FALSE	FALSE	TRUE	FALSE	FALSE	TRUE	FALSE	TRUE
P10301	RRAS	Ras-related protein R-Ras	0	0	0	1	0	4	5	5	3	4	0	0	0	28519	0	1155100	1523700	2138900	199180	485930		FALSE	FALSE	FALSE	TRUE	FALSE	FALSE	FALSE	FALSE	TRUE	FALSE	TRUE	FALSE	FALSE	FALSE	FALSE	TRUE	FALSE	FALSE	TRUE	FALSE	TRUE
P10398	ARAF	Serine/threonine-protein kinase A-Raf	0	0	0	0	0	2	3	4	3	1	0	0	0	0	0	113920	127680	657090	26706	19301		FALSE	FALSE	FALSE	FALSE	FALSE	FALSE	FALSE	FALSE	FALSE	FALSE	FALSE	FALSE	TRUE	FALSE	TRUE	TRUE	FALSE	FALSE	TRUE	FALSE	TRUE
[truncated: 2,064 more rows]

## Sheet: Suppl. Data 2
Supplmentary Data 2
[truncated: 2,802 more rows]

## Sheet: Suppl. Data 3
Supplementary Data 3
[truncated: 4,154 more rows]
[truncated: 4 more columns]

## Sheet: Suppl. Data 4
Supplementary Data 4
[truncated: 862 more rows]
[truncated: 62 more columns]

## Sheet: Suppl. Data 5
Supplementary Data 5
[truncated: 2,184 more rows]

[truncated: 26 more sheets: Notes for Suppl. Data 5, Suppl Data 6, Suppl. Data 7, Fig. 2a, Fig. 2b, Fig. 3a and Suppl. Fig. 10, Fig, 3b, Fig. 4a, Fig. 4b, Fig, 5, Fig. 6, Suppl. Fig. 2a, Suppl. Fig 2b and 2c, Suppl. Fig 2d, Suppl. Fig. 2e, Suppl Fig. 4, Suppl. Fig 6, Suppl. Fig 10, Suppl. Fig 11, Suppl. Fig. 12 …]
